# Supplementary material for: New perspectives on butyrate assimilation in Rhodospirillum rubrum S1H under photoheterotrophic conditions
Source: BMC Microbiol. 2020 May 20;20:126. doi: 10.1186/s12866-020-01814-7 (PMC7238569; doi:10.1186/s12866-020-01814-7)
Supplement: Supplementary file 1 — Additional file 1:Table S1. Differential protein abundance in butyrate- vs succinate-grown Rhodospirillum rubrum S1H (Complete Dataset). Table S2. Sequence comparison for ILV degradation pathway in Rs. rubrum, based on Shewanella oneidensis ivd operon. Table S3. Differential protein abundance in butyrate-grown Rhodospirillum rubrum S1H during different growth phases (Complete Dataset). Table S4. Fitness profiling of and succinate- and butyrate-grown Rhodospirillum rubrum S1H (Complete Dataset). [file 12866_2020_1814_MOESM1_ESM.xlsx]

## Sheet: Table S1
Table S1 - Differential protein abundance in butyrate- vs succinate-grown Rhodospirillum rubrum S1H (Complete Dataset)
The protein fold change is defined as the ratio of the abundance of a protein under different conditions, here butyrate vs succinate. The statistical significance (P-value) of the fold change observed between each condition was determined with an unpaired t-test. The “No. Identified peptides” represents the number of identified peptides with a confidence higher than 95 %.
Uniprot Accession number	Gene Names	Fold Change (butyrate/succinate)	P-value	No. Identified peptides	Description
Q2RYI8	Rru_A0002	1.3	0.19581	5	DNA polymerase III subunit beta (EC 2.7.7.7)
Q2RYI7	Rru_A0003	1.7	0.29	1	DNA replication and repair protein RecF
Q2RYI6	Rru_A0004	0.6	0.00499	5	DNA gyrase subunit B (EC 5.99.1.3)
Q2RYI1	Rru_A0009	0.8	0.00023	5	PTS IIA-like nitrogen-regulatory protein PtsN
Q2RYH9	Rru_A0011	1	0.75642	5	ABC transporter component (EC 3.6.3.25)
Q2RYH8	Rru_A0012	0.9	0.35452	5	Uncharacterized protein
Q2RYH7	Rru_A0013	0.9	0.66864	1	Uncharacterized protein
Q2RYH6	Rru_A0014	0.4	0.00663	2	KpsF/GutQ (EC 5.3.1.13)
Q2RYH5	Rru_A0015	0.5	0.00601	3	3'-5' exonuclease (EC 2.7.7.7)
Q2RYH4	Rru_A0016	1.3	0.00082	6	3-beta-hydroxy-delta(5)-steroid dehydrogenase (EC 1.1.1.145)
Q2RYH2	Rru_A0018	1	0.87905	5	Glutamate synthase (NADPH) small subunit (EC 1.4.1.13)
Q2RYH1	Rru_A0019	1	0.81817	5	Glutamate synthase (NADPH) large subunit (EC 1.4.1.13)
Q2RYH0	Rru_A0020	1.1	0.20636	1	Glutathione peroxidase
Q2RYG9	Rru_A0021	1.4	0.14526	1	Transcriptional regulator, MarR family
Q2RYG6	Rru_A0024	1.5	0.01781	6	Peptidase
Q2RYG5	Rru_A0025	0.9	0.69914	1	Uncharacterized protein
Q2RYG4	Rru_A0026	1	0.84991	5	Uncharacterized protein
Q2RYF8	Rru_A0032	0.7	0.08622	6	TPR repeat
Q2RYF7	Rru_A0033	0.8	0.38474	2	Cytochrome C biogenesis protein
Q2RYF6	Rru_A0034	1	0.95034	3	Periplasmic protein thiol-disulfide oxidoreductase DsbE
Q2RYF5	Rru_A0035	1.3	0.23459	1	Cytochrome c-type biogenesis protein CcmF
Q2RYF4	Rru_A0036	1	0.90087	3	Cytochrome c-type biogenesis protein CcmE (Cytochrome c maturation protein E) (Heme chaperone CcmE)
Q2RYF0	Rru_A0040	1	0.94584	3	Cytochrome c biogenesis ATP-binding export protein CcmA (EC 3.6.3.41) (Heme exporter protein A)
Q2RYE9	Rru_A0041	0.9	0.09996	5	Cytochrome c, class II
Q2RYE7	Rru_A0043	0.9	0.53664	5	UDP-3-O-acylglucosamine N-acyltransferase (EC 2.3.1.-)
Q2RYE6	Rru_A0044	1.1	0.05153	1	Acyl carrier protein (ACP)
Q2RYE5	Rru_A0045	0.8	0.05641	4	3-oxoacyl-[acyl-carrier-protein] synthase II (EC 2.3.1.41)
Q2RYE1	Rru_A0049	1.6	0.41747	2	Biotin/lipoyl attachment
Q2RYD9	Rru_A0051	1.1	0.28664	6	Carboxyl transferase (EC 6.4.1.3)
Q2RYD8	Rru_A0052	1.2	0.07054	6	Biotin carboxylase (EC 6.3.4.14)
Q2RYD7	Rru_A0053	1.2	0.00789	6	Carboxyl transferase (EC 6.4.1.3)
Q2RYD6	Rru_A0054	0.9	0.17478	6	1-deoxy-D-xylulose-5-phosphate synthase 1 (EC 2.2.1.7) (1-deoxyxylulose-5-phosphate synthase 1) (DXP synthase 1) (DXPS 1)
Q2RYD5	Rru_A0055	1.1	0.22208	4	VacJ-like lipoprotein
Q2RYD4	Rru_A0056	1.1	0.11333	3	Toluene tolerance
Q2RYD3	Rru_A0057	1	0.9456	3	Uncharacterized protein
Q2RYD2	Rru_A0058	1.2	0.32644	5	Dihydrokaempferol 4-reductase (EC 1.1.1.219)
Q2RYD1	Rru_A0059	0.7	0.05445	5	4-hydroxy-3-methylbut-2-enyl diphosphate reductase (EC 1.17.1.2)
Q2RYD0	Rru_A0060	0.4	2.0105e-05	3	Radical SAM
Q2RYC9	Rru_A0061	1	0.92225	1	Purine and other phosphorylases, family 1 (EC 3.2.2.9)
Q2RYC8	Rru_A0062	0.6	0.23256	2	Terpene synthase, squalene cyclase (EC 5.4.99.17)
Q2RYC6	Rru_A0064	0.8	0.35933	4	Squalene-phytoene synthase
Q2RYC5	Rru_A0065	1	0.81855	1	Squalene/phytoene synthase
Q2RYC1	Rru_A0069	0.8	0.09832	5	ABC transporter component (EC 3.6.3.25)
Q2RYB8	Rru_A0072	1.1	0.00969	6	Chaperone protein HtpG (Heat shock protein HtpG) (High temperature protein G)
Q2RYB7	Rru_A0073	0.4	0.03163	5	Ribosomal subunit interface protein, putative
Q2RYB6	Rru_A0074	0.7	0.02178	4	Helicase-like
Q2RYB4	Rru_A0076	0.9	0.37716	2	Uncharacterized protein
Q2RYB3	Rru_A0077	0.7	0.00016	2	4Fe-4S ferredoxin, iron-sulfur binding
Q2RYB1	Rru_A0079	0.5	0.00365	3	Transcriptional regulator, CarD family
Q2RYB0	Rru_A0080	1.3	0.29603	1	Chemotaxis sensory transducer
Q2RYA8	Rru_A0082	1.3	0.46928	1	Chemotaxis sensory transducer
Q2RYA6	Rru_A0084	0.7	0.00097	1	Proline iminopeptidase (EC 3.4.11.5)
Q2RYA2	Rru_A0088	1.5	0.00014	6	Zinc-containing alcohol dehydrogenase superfamily (EC 1.6.5.5)
Q2RY98	Rru_A0092	0.4	5.3459e-06	6	Extracellular solute-binding protein, family 1
Q2RY95	Rru_A0095	0.7	0.29516	3	ABC transporter component (EC 3.6.3.25)
Q2RY94	Rru_A0096	1.1	0.46894	5	Secretion protein HlyD
Q2RY92	Rru_A0098	1.5	0.01996	5	Cystathionine gamma-synthase (EC 2.5.1.48)
Q2RY90	Rru_A0100	0.8	0.16126	1	Uncharacterized protein
Q2RY89	Rru_A0101	1.2	0.19314	4	Uncharacterized protein
Q2RY86	Rru_A0104	1.1	0.44625	6	Alpha-2-macroglobulin-like protein
Q2RY77	Rru_A0113	1	0.85833	5	Type II secretion system protein E
Q2RY70	Rru_A0120	0.5	0.00461	4	Chemotaxis sensory transducer
Q2RY68	Rru_A0122	0.5	0.06995	1	Uncharacterized protein
Q2RY67	Rru_A0123	0.9	0.71538	3	Bifunctional protein HldE [Includes: D-beta-D-heptose 7-phosphate kinase (EC 2.7.1.-) (D-beta-D-heptose 7-phosphotransferase); D-beta-D-heptose 1-phosphate adenosyltransferase (EC 2.7.7.-)]
Q2RY59	Rru_A0131	1.9	0.01349	3	Uncharacterized protein
Q2RY56	Rru_A0134	1	0.64775	6	Succinate semialdehyde dehydrogenase (EC 1.2.1.16)
Q2RY55	Rru_A0135	1.6	0.39733	3	Molybdenum ABC transporter ATP-binding protein
Q2RY53	Rru_A0137	1.6	0.01773	4	TRAP transporter solute receptor, TAXI family
Q2RY52	Rru_A0138	1	0.62037	5	Leucyl aminopeptidase (EC 3.4.11.1)
Q2RY51	Rru_A0139	0.8	0.29918	3	Transcriptional regulator, MarR family
Q2RY49	Rru_A0141	2.4	0.00091	3	Delta-aminolevulinic acid dehydratase (EC 4.2.1.24)
Q2RY48	Rru_A0142	1.4	0.29754	3	Putative cyclase
Q2RY46	Rru_A0144	2.7	0.00221	3	NADH:flavin oxidoreductase/NADH oxidase (EC 1.3.1.34)
Q9RGQ1	Rru_A0146	0.8	0.00092	6	Inorganic pyrophosphatase (EC 3.6.1.1) (Pyrophosphate phospho-hydrolase) (PPase)
Q2RY42	Rru_A0148	0.8	0.14211	6	GTP-binding protein TypA (EC 2.7.7.4)
Q2RY41	Rru_A0149	0.8	0.55687	1	PfkB (EC 2.7.1.20)
Q2RY39	Rru_A0151	1	0.95147	3	Uncharacterized protein
Q2RY36	Rru_A0154	2.6	7.3274e-06	5	4-hydroxy-tetrahydrodipicolinate reductase (HTPA reductase) (EC 1.17.1.-)
Q2RY35	Rru_A0155	1.1	0.48753	1	Transcriptional regulator, TetR family
Q2RY32	Rru_A0158	1.2	0.67073	2	Methyl-accepting chemotaxis sensory transducer
Q2RY29	Rru_A0161	1	0.88883	5	10 kDa chaperonin (GroES protein) (Protein Cpn10)
Q2RY28	Rru_A0162	1.1	0.3838	5	60 kDa chaperonin 1 (GroEL protein 1) (Protein Cpn60 1)
Q2RY20	Rru_A0170	1.4	0.07308	3	CRISPR-associated protein, CT1974
Q2RY19	Rru_A0171	1.7	0.38743	1	CRISPR-associated protein, Cas5e family
Q2RY18	Rru_A0172	1.5	0.00117	6	CRISPR-associated protein, Cse4 family
Q2RY17	Rru_A0173	1.3	0.34587	4	CRISPR-associated protein, Cse2 family
Q2RY16	Rru_A0174	1.1	0.58496	3	CRISPR-associated protein, Cse1 family
Q2RY09	Rru_A0181	1.2	0.27192	1	Uncharacterized protein
Q2RY07	Rru_A0183	1.1	0.34001	3	Cold-shock DNA-binding protein family
Q2RY06	Rru_A0184	1.3	0.02592	2	Uncharacterized protein
Q2RY05	Rru_A0185	1.1	0.47742	5	Uncharacterized protein
Q2RY04	Rru_A0186	1.2	0.16197	6	Uncharacterized protein
Q2RY00	Rru_A0190	0.5	0.28605	1	TonB-dependent receptor
Q2RXZ5	Rru_A0195	1.8	0.00153	2	Uncharacterized protein
Q2RXY7	Rru_A0203	1.7	0.4286	1	Uncharacterized protein
Q2RXY6	Rru_A0204	1.3	0.16292	1	Transcriptional regulator BolA
Q2RXY4	Rru_A0206	1.1	0.30611	5	Hydrogenobyrinic acid a,c-diamide cobaltochelatase (EC 6.6.1.2)
Q2RXY3	Rru_A0207	1.1	0.45868	4	Cobalt chelatase, CobT subunit (EC 6.6.1.2)
Q2RXY2	Rru_A0208	1.3	0.52887	2	SNF2 helicase-related protein
Q2RXY0	Rru_A0210	0.4	2.8408e-08	3	50S ribosomal protein L28
Q2RXX9	Rru_A0211	1	0.92144	1	Uncharacterized protein
Q2RXX8	Rru_A0212	2.5	3.4736e-05	3	Uncharacterized protein
Q2RXX7	Rru_A0213	1.2	0.11463	4	Uncharacterized protein
Q2RXX6	Rru_A0214	0.9	0.42828	2	MutT/nudix family protein
Q2RXX3	Rru_A0217	1	0.84972	6	Citrate lyase (EC 4.1.3.6)
Q2RXX2	Rru_A0218	0.6	0.00037	5	Acetyl-coenzyme A carboxylase carboxyl transferase subunit alpha (ACCase subunit alpha) (Acetyl-CoA carboxylase carboxyltransferase subunit alpha) (EC 6.4.1.2)
Q2RXX0	Rru_A0220	0.9	0.027	1	Uncharacterized protein
Q2RXW9	Rru_A0221	0.8	1.2803e-05	6	Phosphoglycerate kinase (EC 2.7.2.3)
Q2RXW8	Rru_A0222	0.9	0.40145	6	Glyceraldehyde-3-phosphate dehydrogenase (EC 1.2.1.12)
Q2RXW2	Rru_A0228	0.8	0.51268	3	Twin-arginine translocation pathway signal (EC 3.5.2.6)
Q2RXW1	Rru_A0229	1.2	0.34411	1	Glycosyl transferase, group 1
Q2RXW0	Rru_A0230	0.9	0.39918	3	Asparagine synthetase (EC 6.3.5.4)
Q2RXV5	Rru_A0235	0.9	0.54256	6	Protein translocase subunit SecA
Q2RXV3	Rru_A0237	1.7	0.04286	2	Uncharacterized protein
Q2RXU9	Rru_A0241	0.9	0.52467	3	DNA methylase N-4/N-6 (EC 2.1.1.72)
Q2RXU8	Rru_A0242	0.9	0.34302	3	Type III restriction enzyme, res subunit
Q2RXU7	Rru_A0243	0.7	0.00647	6	tRNA/rRNA cytosine-C5-methylase
Q2RXU6	Rru_A0244	1	0.80986	6	Inosine-5'-monophosphate dehydrogenase (IMP dehydrogenase) (IMPD) (IMPDH) (EC 1.1.1.205)
Q2RXU5	Rru_A0245	1	0.94225	3	Ribosomal RNA large subunit methyltransferase E (EC 2.1.1.166) (23S rRNA Um2552 methyltransferase) (rRNA (uridine-2'-O-)-methyltransferase)
Q2RXU3	Rru_A0247	0.2	2.2778e-07	5	Periplasmic binding protein/LacI transcriptional regulator
Q2RXU0	Rru_A0250	0.5	0.13027	1	Xylulokinase (EC 2.7.1.17)
Q2RXT8	Rru_A0252	1.3	0.59265	2	Zinc-containing alcohol dehydrogenase superfamily (EC 1.1.1.9)
Q2RXT7	Rru_A0253	1.2	0.21699	4	GDP-mannose 4,6-dehydratase (EC 4.2.1.47)
Q2RXT6	Rru_A0254	1.9	0.20681	1	NAD-dependent epimerase/dehydratase (EC 1.1.1.271)
Q2RXT1	Rru_A0259	0.6	0.27265	3	Carbon starvation protein CstA
Q2RXS9	Rru_A0261	1.4	0.7455	1	Uncharacterized protein
Q2RXS6	Rru_A0264	1.5	0.17257	5	TPR repeat
Q2RXS5	Rru_A0265	1.1	0.64382	6	Electron-transferring-flavoprotein dehydrogenase (EC 1.5.5.1)
Q2RXS2	Rru_A0268	0.9	0.02647	6	Molybdopterin binding domain
Q2RXR9	Rru_A0271	1.1	0.57505	5	GTP cyclohydrolase 1 (EC 3.5.4.16) (GTP cyclohydrolase I)
Q2RXR7	Rru_A0273	0.3	4.177e-07	5	3-oxoacyl-[acyl-carrier-protein] reductase (EC 1.1.1.100) (proposed annotation:Acetoacetyl-CoA reductase)
Q2RXR6	Rru_A0274	0.7	4.1341e-06	6	Acetyl-CoA acetyltransferase (EC 2.3.1.9)
Q2RXR4	Rru_A0276	2	3.7013e-05	5	Polyhydroxyalkanoate synthesis repressor PhaR
Q2RXR2	Rru_A0278	0.4	0.02049	1	Transcriptional regulator, XRE family
Q2RXR0	Rru_A0280	0.2	0.00019	2	Queuine tRNA-ribosyltransferase (EC 2.4.2.29) (Guanine insertion enzyme) (tRNA-guanine transglycosylase)
Q2RXQ9	Rru_A0281	0.5	0.023	3	S-adenosylmethionine:tRNA ribosyltransferase-isomerase (EC 2.4.99.17) (Queuosine biosynthesis protein QueA)
Q2RXQ7	Rru_A0283	0.8	0.71156	1	Uncharacterized protein
Q2RXQ6	Rru_A0284	0.7	0.04688	4	Acetolactate synthase, large subunit (EC 2.2.1.6)
Q2RXQ5	Rru_A0285	0.9	0.64253	1	Aldehyde dehydrogenase (EC 1.2.1.3)
Q2RXQ2	Rru_A0288	2	0.0001	6	2,5-didehydrogluconate reductase (EC 1.1.1.274)
Q2RXQ1	Rru_A0289	1.3	0.27214	3	NUDIX hydrolase
Q2RXP9	Rru_A0291	1.3	0.05121	4	Uncharacterized protein
Q2RXP8	Rru_A0292	1.2	0.35139	5	Integration host factor subunit beta (IHF-beta)
Q2RXP7	Rru_A0293	0.7	9.8681e-06	6	30S ribosomal protein S1
Q2RXP6	Rru_A0294	0.7	0.05409	6	Cytidylate kinase (CK) (EC 2.7.4.25) (Cytidine monophosphate kinase) (CMP kinase)
Q2RXP5	Rru_A0295	1	0.55916	6	3-phosphoshikimate 1-carboxyvinyltransferase (EC 2.5.1.19) (5-enolpyruvylshikimate-3-phosphate synthase) (EPSP synthase) (EPSPS)
Q2RXP4	Rru_A0296	0.6	0.00019	4	Uncharacterized protein
Q2RXP2	Rru_A0298	1.3	0.0187	6	Aldehyde dehydrogenase (Acceptor) (EC 1.2.99.3)
Q2RXP1	Rru_A0299	1.3	0.03315	4	Glutamine amidotransferase class-I (EC 6.3.5.2)
Q2RXP0	Rru_A0300	1	0.74902	5	Aminotransferase, class IV (EC 2.6.1.42)
Q2RXN9	Rru_A0301	1.3	0.03426	3	Alkylhydroperoxidase AhpD core
Q2RXN8	Rru_A0302	1	0.84045	4	Hydrogenase accessory protein HypB
Q2RXN5	Rru_A0305	1.2	0.46283	2	Hydrogenase expression/formation protein HypE (EC 2.7.4.16)
Q2RXN2	Rru_A0308	1.2	0.31349	1	Hydrogenase maturation protein HypF
Q2RXK8	Rru_A0332	1.1	0.00828	5	Glutathione S-transferase-like (EC 2.5.1.18)
Q2RXK7	Rru_A0333	2.1	0.01406	3	Ferritin and Dps
Q2RXK6	Rru_A0334	1	0.8074	2	Transcriptional regulator, LysR family
Q2RXK5	Rru_A0335	1	0.99128	6	YbaK/prolyl-tRNA synthetase associated region
Q2RXK1	Rru_A0339	1.1	0.54853	4	Short-chain dehydrogenase/reductase SDR (EC 1.1.1.100)
Q2RXJ9	Rru_A0341	1.4	0.16587	1	CRISPR-associated protein, Cse1 family
Q2RXJ8	Rru_A0342	1.6	0.21536	1	Uncharacterized protein
Q2RXJ7	Rru_A0343	1.4	0.04341	5	Uncharacterized protein
Q2RXJ6	Rru_A0344	1.5	0.00121	5	CRISPR-associated protein, Cse4 family
Q2RXJ5	Rru_A0345	1.6	0.01665	4	CRISPR-associated protein, Cas5e family
Q2RXJ4	Rru_A0346	1.2	0.37435	2	CRISPR-associated protein, CT1974 family
Q2RXI5	Rru_A0355	0.8	0.1403	6	GMP synthase [glutamine-hydrolyzing] (EC 6.3.5.2) (GMP synthetase) (Glutamine amidotransferase)
Q2RXI4	Rru_A0356	0.9	0.13731	5	Isocitrate dehydrogenase [NADP] (EC 1.1.1.42)
Q2RXI3	Rru_A0357	0.6	0.04608	4	Uncharacterized protein
Q2RXI2	Rru_A0358	0.6	0.04196	1	Heme oxygenase
Q2RXI1	Rru_A0359	0.9	0.5847	2	Class II aldolase/adducin-like (EC 4.1.2.17)
Q2RXI0	Rru_A0360	0.7	0.00169	5	Methylthioribose-1-phosphate isomerase (M1Pi) (MTR-1-P isomerase) (EC 5.3.1.23) (S-methyl-5-thioribose-1-phosphate isomerase)
Q2RXH9	Rru_A0361	0.7	0.00116	4	S-methyl-5'-thioadenosine phosphorylase (EC 2.4.2.28) (5'-methylthioadenosine phosphorylase) (MTA phosphorylase) (MTAP)
Q2RXH8	Rru_A0362	1	0.87761	4	Cytochrome c1
Q2RXH7	Rru_A0363	1.3	0.00051	3	Cytochrome b
Q2RXH6	Rru_A0364	0.8	0.00177	5	Ubiquinol-cytochrome c reductase iron-sulfur subunit (EC 1.10.2.2)
Q2RXH1	Rru_A0369	2	0.02877	6	ATPase associated with various cellular activities, AAA_3
Q2RXH0	Rru_A0370	1	0.96201	2	Uncharacterized protein
Q2RXG9	Rru_A0371	1.1	0.65717	3	Double-transmembrane region-like
Q2RXG8	Rru_A0372	0.7	0.2395	1	Uncharacterized protein
Q2RXG7	Rru_A0373	1.1	0.54353	3	Flavoprotein WrbA
Q2RXG5	Rru_A0375	1	0.82371	3	Pirin-like
Q2RXG1	Rru_A0379	0.2	0.04482	2	Flavodoxin
Q2RXG0	Rru_A0380	0.7	0.10707	1	Glyoxalase/bleomycin resistance protein/dioxygenase
Q2RXF6	Rru_A0384	1.9	0.00409	6	NADPH-quinone reductase (EC 1.6.5.5)
Q2RXF5	Rru_A0385	3.2	3.9417e-07	6	Gamma-glutamyltransferase 1. Threonine peptidase. MEROPS family T03 (EC 2.3.2.2)
Q2RXF1	Rru_A0389	0.6	0.06099	5	Antibiotic biosynthesis monooxygenase
Q2RXE8	Rru_A0392	1.1	0.33022	5	Molybdopterin binding domain
Q2RXE6	Rru_A0394	0.9	0.28143	6	Arginine biosynthesis bifunctional protein ArgJ
Q2RXE5	Rru_A0395	1	0.77948	5	PpiC-type peptidyl-prolyl cis-trans isomerase (EC 5.2.1.8)
Q2RXE4	Rru_A0396	0.9	0.02415	6	Diaminopimelate decarboxylase (DAP decarboxylase) (DAPDC) (EC 4.1.1.20)
Q2RXE3	Rru_A0397	0.9	0.22099	5	Argininosuccinate lyase (ASAL) (EC 4.3.2.1) (Arginosuccinase)
Q2RXE2	Rru_A0398	1.4	0.10084	3	Thiol-disulfide isomerase and thioredoxins-like
Q2RXD7	Rru_A0403	0.9	0.52134	3	Short-chain dehydrogenase/reductase SDR (EC 1.1.1.100)
Q2RXD6	Rru_A0404	0.6	0.06324	3	Amidophosphoribosyltransferase (ATase) (EC 2.4.2.14) (Glutamine phosphoribosylpyrophosphate amidotransferase)
Q2RXD5	Rru_A0405	0.9	0.63414	2	Colicin V production protein
Q2RXD4	Rru_A0406	1.3	0.07806	5	DNA repair protein radA
Q2RXD3	Rru_A0407	1.2	0.56557	1	ABC transporter component (EC 3.6.3.25)
Q2RXD1	Rru_A0409	1.4	0.18855	3	Alanine racemase (EC 5.1.1.1)
Q2RXD0	Rru_A0410	0.8	0.19764	1	DnaB helicase
Q2RXC9	Rru_A0411	0.5	1.4653e-12	4	50S ribosomal protein L9
Q2RXC7	Rru_A0413	0.8	0.06709	4	30S ribosomal protein S18
Q2RXC6	Rru_A0414	0.5	1.0755e-07	4	30S ribosomal protein S6
Q2RXC5	Rru_A0415	1	0.90044	5	Malonyl CoA-acyl carrier protein transacylase (EC 2.3.1.39)
Q2RXC4	Rru_A0416	0.9	0.3423	6	3-oxoacyl-[acyl-carrier-protein] reductase (EC 1.1.1.100)
Q2RXC3	Rru_A0417	0.8	0.00029	5	Acyl carrier protein (ACP)
Q2RXC2	Rru_A0418	0.9	0.0001	6	3-oxoacyl-[acyl-carrier-protein] synthase 2 (EC 2.3.1.179)
Q2RXC0	Rru_A0420	1	0.91568	4	Uncharacterized protein
Q2RXB4	Rru_A0426	0.6	0.07573	3	Uncharacterized protein
Q2RXB2	Rru_A0428	0.8	0.14543	4	Uncharacterized protein
Q2RXA9	Rru_A0431	0.9	0.73222	1	Ribosomal RNA small subunit methyltransferase A (EC 2.1.1.182) (16S rRNA (adenine(1518)-N(6)/adenine(1519)-N(6))-dimethyltransferase) (16S rRNA dimethyladenosine transferase) (16S rRNA dimethylase) (S-adenosylmethionine-6-N', N'-adenosyl(rRNA) dimethyltransferase)
Q2RXA8	Rru_A0432	0.8	0.11389	4	4-hydroxythreonine-4-phosphate dehydrogenase (EC 1.1.1.262) (4-(phosphohydroxy)-L-threonine dehydrogenase)
Q2RXA7	Rru_A0433	0.7	0.00045	5	PpiC-type peptidyl-prolyl cis-trans isomerase (EC 5.2.1.8)
Q2RXA5	Rru_A0435	0.8	0.0243	6	Acyl-CoA dehydrogenase (EC 1.3.8.1)
Q2RXA4	Rru_A0436	1.3	0.00134	4	Uncharacterized protein
Q2RXA3	Rru_A0437	1.6	0.0023	6	OmpA family protein
Q2RXA1	Rru_A0439	0.8	0.44219	1	Extracellular solute-binding protein, family 3
Q2RXA0	Rru_A0440	1.5	0.26154	1	Xylose isomerase-like TIM barrel
Q2RX99	Rru_A0441	1.7	0.37578	1	Chemotaxis sensory transducer
Q2RX98	Rru_A0442	0.9	0.84613	3	FAD linked oxidase-like (EC 1.1.2.4)
Q2RX97	Rru_A0443	2	0.00061	1	Uncharacterized protein
Q2RX95	Rru_A0445	1	0.83996	5	3(2),5-bisphosphate nucleotidase (EC 3.1.3.25)
Q2RX93	Rru_A0447	2.9	0.05658	4	AMMECR1
Q2RX92	Rru_A0448	1.5	0.02098	2	Uncharacterized protein
Q2RX87	Rru_A0453	1.1	0.78562	2	CRISPR-associated endonuclease, Csn1 family
Q2RX86	Rru_A0454	1	0.3027	6	Probable cytosol aminopeptidase (EC 3.4.11.1) (Leucine aminopeptidase) (Leucyl aminopeptidase)
Q2RX78	Rru_A0462	0.9	0.41671	6	Aldehyde dehydrogenase (EC 1.2.1.16)
Q2RX76	Rru_A0464	1.1	0.71009	4	Uncharacterized protein
Q2RX75	Rru_A0465	0.8	0.46058	1	Phosphoserine phosphatase (EC 3.1.3.3)
Q2RX73	Rru_A0467	1.5	7.1009e-06	6	Acetolactate synthase, large subunit (EC 2.2.1.6)
Q2RX72	Rru_A0468	2	1.1841e-08	6	Acetolactate synthase, small subunit (EC 2.2.1.6)
Q2RX71	Rru_A0469	1.8	1.1726e-05	6	Ketol-acid reductoisomerase (EC 1.1.1.86) (Acetohydroxy-acid isomeroreductase) (Alpha-keto-beta-hydroxylacyl reductoisomerase)
Q2RX70	Rru_A0470	1	0.84222	6	Rod shape-determining protein MreB
Q2RX66	Rru_A0474	1.2	0.37687	5	Zinc-containing alcohol dehydrogenase superfamily (EC 1.3.1.74)
Q2RX65	Rru_A0475	0.8	0.00306	6	NADH:flavin oxidoreductase/NADH oxidase (EC 1.6.99.1)
Q2RX64	Rru_A0476	0.5	0.09819	3	OsmC-like protein
Q2RX60	Rru_A0480	1.2	0.61317	2	Uncharacterized protein
Q2RX55	Rru_A0485	0.9	0.32827	5	Protoporphyrin IX magnesium-chelatase (EC 6.6.1.1)
Q2RX54	Rru_A0486	0.6	0.08241	3	Protoporphyrin IX magnesium-chelatase (EC 6.6.1.1)
Q2RX53	Rru_A0487	1	0.71612	4	Alpha/beta hydrolase fold
Q2RX52	Rru_A0488	0.3	3.496e-06	5	TonB-dependent receptor
Q2RX48	Rru_A0492	1.4	0.37924	1	Uncharacterized protein
Q2RX47	Rru_A0493	1	0.96878	4	Phytoene desaturase
Q2RX45	Rru_A0495	0.7	0.5334	1	Uncharacterized protein
Q2RX44	Rru_A0496	1.3	0.09248	2	Cyclic nucleotide-binding domain (CNMP-BD) protein
Q2RX40	Rru_A0500	2.9	3.4441e-08	6	Extracellular solute-binding protein, family 1
Q2RX38	Rru_A0503	0.9	0.60576	4	Lysine--tRNA ligase (EC 6.1.1.6) (Lysyl-tRNA synthetase)
Q2RX36	Rru_A0505	2.4	0.00446	1	Glycogen debranching enzyme GlgX (EC 3.2.1.68)
Q2RX33	Rru_A0508	0.3	3.5833e-05	1	Aminotransferase, class IV (EC 2.6.1.42)
Q2RX28	Rru_A0513	0.6	0.04659	3	Uncharacterized protein
Q2RX27	Rru_A0514	0.8	0.11634	5	Dihydroorotate dehydrogenase (quinone) (EC 1.3.5.2) (DHOdehase) (DHOD) (DHODase) (Dihydroorotate oxidase)
Q2RX26	Rru_A0515	0.4	0.00093	2	HAD-superfamily subfamily IIA hydrolase
Q2RX20	Rru_A0521	0.8	0.00523	6	CheA Signal Transduction Histidine Kinases (STHK)
Q2RX19	Rru_A0522	0.8	0.09046	2	Response regulator receiver domain protein (CheY) (EC 3.1.1.61)
Q2RX18	Rru_A0523	1	0.59261	6	Chemotaxis response regulator protein-glutamate methylesterase 1 (EC 3.1.1.61)
Q2RX17	Rru_A0524	1	0.78733	6	MCP methyltransferase, CheR-type
Q2RX16	Rru_A0525	1.3	0.00313	3	Two component transcriptional regulator, winged helix family / cell cycle transcriptional regulator CtrA
Q2RX04	Rru_A0537	1.8	0.09913	1	Uncharacterized protein
Q2RWZ7	Rru_A0544	0.9	0.71984	1	Flagellar motor switch protein FliG
Q2RWY9	Rru_A0552	0.9	0.34599	1	GCN5-related N-acetyltransferase
Q2RWY8	Rru_A0553	2.6	0.00081	1	Response Regulator Receiver Signal Transduction Histidine Kinase
Q2RWY6	Rru_A0555	1	0.47137	4	Nitrogen regulatory protein P-II
Q2RWY5	Rru_A0556	0.9	0.62576	4	Formyltetrahydrofolate deformylase (EC 3.5.1.10)
Q2RWY4	Rru_A0557	0.9	0.37158	4	Bifunctional protein FolD [Includes: Methylenetetrahydrofolate dehydrogenase (EC 1.5.1.5); Methenyltetrahydrofolate cyclohydrolase (EC 3.5.4.9)]
Q2RWY2	Rru_A0559	4.2	7.4738e-05	5	Alpha/beta hydrolase fold
Q2RWY1	Rru_A0560	2	0.00012	3	Cytochrome bd ubiquinol oxidase, subunit I
Q2RWX9	Rru_A0562	1.5	0.17665	1	Peptidase S1 and S6, chymotrypsin/Hap
Q2RWX8	Rru_A0563	1	0.48496	6	Twin-arginine translocation pathway signal
Q2RWX6	Rru_A0565	1.2	0.29481	5	Uncharacterized protein
Q2RWX5	Rru_A0566	1.1	0.64044	6	Uncharacterized protein
Q2RWX4	Rru_A0567	1	0.75111	6	Uncharacterized protein
Q2RWX3	Rru_A0568	0.8	0.08944	2	Chemotaxis sensory transducer
Q2RWX2	Rru_A0569	0.7	0.00671	2	Chorismate mutase (EC 5.4.99.5)
Q2RWX1	Rru_A0570	0.9	0.50833	5	Glutamate--cysteine ligase
Q2RWW7	Rru_A0574	0.8	0.05039	5	3-octaprenyl-4hydroxybenzoate decarboxylase (EC 4.1.1.-)
Q2RWW6	Rru_A0575	0.9	0.20971	6	Uncharacterized protein
Q2RWW1	Rru_A0580	1.2	0.02758	4	OsmC-like protein
Q2RWV8	Rru_A0583	0.8	0.06367	1	Glycosyl transferase, group 1
Q2RWV5	Rru_A0586	0.6	1.4986e-05	6	10 kDa chaperonin (GroES protein) (Protein Cpn10)
Q2RWV4	Rru_A0587	0.7	0.00039	6	60 kDa chaperonin 2 (GroEL protein 2) (Protein Cpn60 2)
Q2RWU9	Rru_A0592	0.5	7.5383e-05	6	Extracellular solute-binding protein, family 5
Q2RWU8	Rru_A0593	1.5	0.00076	5	Sulfoxide reductase catalytic subunit YedY (EC 1.8.-.-)
Q2RWU6	Rru_A0595	0.9	9.886e-05	6	Transketolase (EC 2.2.1.1)
Q2RWU5	Rru_A0596	0.8	2.6723e-06	6	Fructose-bisphosphate aldolase (EC 4.1.2.13)
Q2RWU3	Rru_A0598	0.9	0.04186	6	Phosphate ABC transporter, periplasmic binding protein
Q2RWU0	Rru_A0601	0.6	0.18459	1	Phosphate import ATP-binding protein PstB (EC 3.6.3.27) (ABC phosphate transporter) (Phosphate-transporting ATPase)
Q2RWT4	Rru_A0607	0.9	0.42384	5	Adenine phosphoribosyltransferase (APRT) (EC 2.4.2.7)
Q2RWT3	Rru_A0608	1.3	0.27423	5	TRAP transporter solute receptor, TAXI family
Q2RWT2	Rru_A0609	1.3	0.0163	3	UspA
Q2RWT1	Rru_A0610	1.4	0.00887	6	Uncharacterized protein
Q2RWS8	Rru_A0613	1.4	0.00143	3	Bacteriochlorophyll 4-vinyl reductase
Q2RWS6	Rru_A0615	1.3	0.0022	6	Photosynthetic complex assembly protein
Q2RWS5	Rru_A0616	1.1	0.56326	6	Photosynthetic complex assembly protein
Q2RWS4	Rru_A0617	1.3	0.11439	6	Photosynthetic reaction center, H-chain
Q2RWS2	Rru_A0619	0.8	0.03963	6	Magnesium protoporphyrin O-methyltransferase (EC 2.1.1.11)
Q2RWS1	Rru_A0620	0.8	0.02745	6	Light-independent protochlorophyllide reductase iron-sulfur ATP-binding protein (DPOR subunit L) (LI-POR subunit L) (EC 1.18.-.-)
Q2RWS0	Rru_A0621	0.6	6.9224e-06	6	Hydrogenobyrinic acid a,c-diamide cobaltochelatase (EC 6.6.1.2)
Q2RWR9	Rru_A0622	0.9	0.17055	6	Light-independent protochlorophyllide reductase subunit B (DPOR subunit B) (LI-POR subunit B) (EC 1.18.-.-)
Q2RWR8	Rru_A0623	0.8	0.02011	6	Light-independent protochlorophyllide reductase subunit N (DPOR subunit N) (LI-POR subunit N) (EC 1.18.-.-)
Q2RWR7	Rru_A0624	0.4	0.00587	1	2-vinyl bacteriochlorophyllide hydratase
Q2RWR5	Rru_A0626	1.4	0.01015	6	Transcriptional regulator, Fis family / DNA-binding protein Fis
Q2RWR4	Rru_A0627	1.2	0.05132	1	Chlorophyll synthase (EC 2.5.1.62)
Q2RWR2	Rru_A0629	0.8	0.22241	4	Geranylgeranyl reductase
Q2RWQ6	Rru_A0635	0.5	0.00105	5	Na+/solute symporter
Q2RWQ4	Rru_A0637	0.8	0.09318	5	Uncharacterized protein
Q2RWP8	Rru_A0643	1.2	0.26177	6	Uncharacterized protein
Q2RWP7	Rru_A0644	1.4	0.19093	1	Uncharacterized protein
Q2RWP6	Rru_A0645	0.8	0.11964	5	Ribose-phosphate pyrophosphokinase (RPPK) (EC 2.7.6.1) (Phosphoribosyl pyrophosphate synthase)
Q2RWP5	Rru_A0646	1	0.80913	6	Phosphoribosylamine--glycine ligase (EC 6.3.4.13) (GARS) (Glycinamide ribonucleotide synthetase) (Phosphoribosylglycinamide synthetase)
Q2RWP4	Rru_A0647	0.7	0.26992	2	L-threonine ammonia-lyase (EC 4.3.1.19)
Q2RWP0	Rru_A0651	0.7	0.06018	1	Glutamine amidotransferase class-I
Q2RWN9	Rru_A0652	0.8	0.54754	2	Pseudouridine synthase (EC 5.4.99.-)
Q2RWN8	Rru_A0653	0.7	0.41974	1	Uncharacterized protein
Q2RWM9	Rru_A0662	0.7	0.02937	4	Translation initiation factor IF-1
Q2RWM7	Rru_A0664	1.9	0.0019	2	Signal transduction histidine kinase (EC 2.7.3.-)
Q2RWM6	Rru_A0665	1.6	0.08664	4	Response regulator receiver domain protein (CheY)
Q2RWM4	Rru_A0667	0.6	0.001	1	Nicotinate-nucleotide--dimethylbenzimidazole phosphoribosyltransferase (NN:DBI PRT) (EC 2.4.2.21) (N(1)-alpha-phosphoribosyltransferase)
Q2RWM2	Rru_A0669	1	0.94369	3	Phosphoglycerate/bisphosphoglycerate mutase
Q2RWM1	Rru_A0670	0.4	0.00439	1	Adenosylcobinamide kinase (EC 2.7.1.156)
Q2RWM0	Rru_A0671	1.1	0.43039	6	Cobalamin synthesis CobW protein
Q2RWL6	Rru_A0675	1.4	0.44108	1	Uncharacterized protein
Q2RWL2	Rru_A0679	0.9	0.55212	2	Transcriptional regulator, TetR family
Q2RWL0	Rru_A0681	1.1	0.2947	4	Uncharacterized protein
Q2RWK9	Rru_A0682	0.9	0.73846	4	NADPH-glutathione reductase (EC 1.8.1.7)
Q2RWK8	Rru_A0683	0.9	0.37963	6	3-deoxy-D-arabinoheptulosonate-7-phosphate synthase (EC 2.5.1.54)
Q2RWK7	Rru_A0684	1	0.82765	3	Uncharacterized protein
Q2RWK4	Rru_A0687	1.1	0.39	5	NH(3)-dependent NAD(+) synthetase (EC 6.3.1.5)
Q2RWK3	Rru_A0688	1.1	0.35901	6	Glutamate--tRNA ligase 1 (EC 6.1.1.17) (Glutamyl-tRNA synthetase 1) (GluRS 1)
Q2RWK2	Rru_A0689	0.7	0.02608	2	Cysteine--tRNA ligase (EC 6.1.1.16) (Cysteinyl-tRNA synthetase) (CysRS)
Q2RWJ6	Rru_A0695	1.2	0.08231	6	2-isopropylmalate synthase (EC 2.3.3.13)
Q2RWJ5	Rru_A0696	0.8	0.28632	2	RNA methyltransferase TrmH, group 1
Q2RWJ0	Rru_A0701	0.7	2.7412e-10	6	30S ribosomal protein S4
Q2RWI7	Rru_A0704	0.6	0.00564	6	Molybdenum ABC transporter, periplasmic binding protein
Q2RWI6	Rru_A0705	0.6	0.0013	5	Glutaredoxin
Q2RWI4	Rru_A0707	0.8	0.08917	4	BolA-like protein
Q2RWI3	Rru_A0708	1	0.7299	4	Phosphoribosylformylglycinamidine synthase 2 (EC 6.3.5.3) (Phosphoribosylformylglycinamidine synthase II) (FGAM synthase II)
Q2RWI2	Rru_A0709	0.7	0.01414	5	Phosphoribosylformylglycinamidine synthase 1 (EC 6.3.5.3) (Phosphoribosylformylglycinamidine synthase I) (FGAM synthase I)
Q2RWI1	Rru_A0710	0.7	0.0238	5	Phosphoribosylformylglycinamidine synthetase PurS
Q2RWI0	Rru_A0711	0.8	0.00619	4	Phosphoribosylaminoimidazole-succinocarboxamide synthase (EC 6.3.2.6) (SAICAR synthetase)
Q2RWH9	Rru_A0712	1.2	0.01807	2	Transcriptional regulator, XRE family
Q2RWH5	Rru_A0716	0.9	0.55553	5	Adenylosuccinate lyase (EC 4.3.2.2)
Q2RWH3	Rru_A0718	8.8	0.00017	6	Chemotaxis sensory transducer
Q2RWH1	Rru_A0720	0.8	0.13396	2	Transcriptional regulator, MarR family
Q2RWG8	Rru_A0723	1.9	0.00075	3	Amine oxidase
Q2RWG6	Rru_A0725	3.6	0.00055	2	Cyclopropane-fatty-acyl-phospholipid synthase (EC 2.1.1.79)
Q2RWG4	Rru_A0727	1.1	0.54005	6	Uncharacterized protein
Q2RWG2	Rru_A0729	0.8	0.67398	1	Short-chain dehydrogenase/reductase SDR (EC 1.1.1.100)
Q2RWF8	Rru_A0733	1.2	0.01409	6	Methionine aminopeptidase (EC 3.4.11.18)
Q2RWF6	Rru_A0735	1.1	0.68972	3	Sugar fermentation stimulation protein homolog
Q2RWF5	Rru_A0736	1.7	0.0693	2	Uncharacterized protein
Q2RWF3	Rru_A0738	1	0.86736	2	Glutaredoxin, GrxC
Q2RWF2	Rru_A0739	1.2	0.07515	6	Nitrilase/cyanide hydratase and apolipoprotein N-acyltransferase
Q2RWE9	Rru_A0742	1	0.96965	6	3-demethylubiquinone-9 3-methyltransferase (EC 2.1.1.64) (2-polyprenyl-6-hydroxyphenyl methylase) (EC 2.1.1.222) (3,4-dihydroxy-5-hexaprenylbenzoate methyltransferase) (DHHB methyltransferase)
Q2RWE8	Rru_A0743	1.3	2.8161e-05	6	Aspartokinase (EC 2.7.2.4)
Q2RWE7	Rru_A0744	1.1	0.48398	5	2-nitropropane dioxygenase, NPD
Q2RWE6	Rru_A0745	1.3	0.02602	5	PTSINtr with GAF domain, PtsP
Q2RWE5	Rru_A0746	1	0.87166	4	Uncharacterized protein
Q2RWE4	Rru_A0747	0.7	0.03348	5	4-hydroxy-3-methylbut-2-en-1-yl diphosphate synthase (EC 1.17.7.1) (1-hydroxy-2-methyl-2-(E)-butenyl 4-diphosphate synthase)
Q2RWE3	Rru_A0748	1	0.78119	6	Histidine--tRNA ligase (EC 6.1.1.21) (Histidyl-tRNA synthetase) (HisRS)
Q2RWE2	Rru_A0749	0.8	0.39289	5	Glutamyl-tRNA reductase (GluTR) (EC 1.2.1.70)
Q2RWE1	Rru_A0750	0.7	0.0266	6	Peptide chain release factor 1 (RF-1)
Q2RWD9	Rru_A0752	0.7	0.12523	3	Uncharacterized protein
Q2RWD8	Rru_A0753	1.5	0.01385	6	Chaperone clpB
Q2RWD6	Rru_A0755	1.4	0.02278	4	Chemotaxis sensory transducer
Q2RWD4	Rru_A0757	1.2	0.1086	4	Isochorismatase hydrolase
Q2RWD2	Rru_A0759	2.3	0.05617	2	Aldo/keto reductase
Q2RWD1	Rru_A0760	2.8	0.01513	4	Uncharacterized protein
Q2RWC6	Rru_A0765	1.3	0.06207	4	Uncharacterized protein
Q2RWC2	Rru_A0769	0	0.04514	6	Extracellular solute-binding protein, family 1
Q2RWB7	Rru_A0774	2.3	0.04653	2	O-acetylhomoserine/O-acetylserine sulfhydrylase (EC 2.5.1.49)
Q2RWB2	Rru_A0779	3.1	1.494e-05	3	Extracellular solute-binding protein, family 3
Q2RWA7	Rru_A0784	3.3	6.7554e-08	5	O-acetylhomoserine/O-acetylserine sulfhydrylase (EC 2.5.1.49)
Q2RWA5	Rru_A0786	1	0.9655	6	Cystathionine gamma-lyase (EC 4.4.1.1)
Q2RWA4	Rru_A0787	1	0.93373	2	Cysteine synthase (EC 2.5.1.47)
Q2RWA0	Rru_A0791	1.3	0.10237	3	NLPA lipoprotein
Q2RW99	Rru_A0792	1.6	0.08021	1	Serine O-acetyltransferase (EC 2.3.1.30)
Q2RW82	Rru_A0809	1.6	0.01628	5	Uncharacterized protein
Q2RW81	Rru_A0810	1	0.78248	3	Uncharacterized protein
Q2RW79	Rru_A0814	0.9	0.3595	1	Uncharacterized protein
Q2RW78	Rru_A0815	0.9	0.23103	1	Uncharacterized protein
Q2RW70	Rru_A0823	1	0.53004	4	Cupin region
Q2RW65	Rru_A0829	0.9	0.47118	3	CRISPR-associated protein, Csd5d family
Q2RW64	Rru_A0830	1.2	0.14273	3	CRISPR-associated protein, Csd1 family
Q2RW63	Rru_A0831	0.9	0.03867	6	CRISPR-associated protein, Csd2 family
Q2RW57	Rru_A0837	2.5	0.01583	2	Leucine-rich repeat
Q2RW33	Rru_A0861	1.2	0.41596	1	Transcriptional regulator, MarR family
Q2RW26	Rru_A0868	1.8	0.28106	1	Peptidase C14, caspase catalytic subunit p20
Q2RW18	Rru_A0876	1.1	0.78391	2	Uncharacterized protein
Q2RW16	Rru_A0878	0.2	0.00111	1	ABC transporter component (EC 3.6.3.29) (EC 3.6.3.41)
Q2RW03	Rru_A0891	1.3	0.0014	5	Tellurite resistance TerB
Q2RW02	Rru_A0892	1.1	0.01507	6	Stress protein
Q2RW01	Rru_A0893	1.3	0.01067	6	Stress protein
Q2RW00	Rru_A0894	1.3	0.00187	6	Stress protein
Q2RVY9	Rru_A0905	1	0.92059	2	Microcompartments protein
Q2RVY6	Rru_A0908	0.9	0.13694	1	Microcompartments protein
Q2RVX7	Rru_A0917	0.4	0.02651	1	S-adenosylmethionine synthase 1 (AdoMet synthase 1) (EC 2.5.1.6) (MAT 1) (Methionine adenosyltransferase 1)
Q2RVX3	Rru_A0921	0.8	0.60117	1	DNA-binding protein
Q2RVW7	Rru_A0927	1.1	0.0747	1	Luciferase-like
Q2RVW5	Rru_A0929	0.5	0.01496	3	Uncharacterized protein
Q2RVW4	Rru_A0930	0.1	0.00722	1	Iron-containing alcohol dehydrogenase (EC 1.1.1.1)
Q9ZA11	Rru_A0931	0.1	0.00038	4	Aldehyde dehydrogenase (EC 1.2.1.3)
Q2RVW1	Rru_A0933	1.3	0.64769	1	DegT/DnrJ/EryC1/StrS aminotransferase
Q2RVW0	Rru_A0934	0.5	0.00091	3	Uncharacterized protein
Q2RVV9	Rru_A0935	0.8	0.11052	2	NAD-dependent epimerase/dehydratase (EC 4.2.1.46)
Q2RVV8	Rru_A0936	0.9	0.1634	3	Uncharacterized protein
Q2RVV7	Rru_A0937	0.3	0.01566	1	Coenzyme F420 hydrogenase/dehydrogenase beta subunit-like
Q2RVV5	Rru_A0939	0.8	0.23403	4	DNA ligase (EC 6.5.1.2) (Polydeoxyribonucleotide synthase [NAD(+)])
Q2RVV4	Rru_A0940	0.9	0.82931	4	DNA repair protein RecN (Recombination protein N)
Q2RVV3	Rru_A0941	0.7	0.05005	2	Outer membrane protein assembly factor BamD
Q2RVV1	Rru_A0943	1.6	0.23803	1	UDP-3-O-[3-hydroxymyristoyl] N-acetylglucosamine deacetylase (EC 3.5.1.-)
Q2RVV0	Rru_A0944	1	0.77061	5	Cell division protein FtsZ
Q2RVU9	Rru_A0945	1.2	0.30261	5	Cell division protein ftsA
Q2RVU7	Rru_A0947	1.2	0.05074	4	D-alanine--D-alanine ligase (EC 6.3.2.4) (D-Ala-D-Ala ligase) (D-alanylalanine synthetase)
Q2RVU6	Rru_A0948	1.4	0.45092	1	UDP-N-acetylenolpyruvoylglucosamine reductase (EC 1.3.1.98) (UDP-N-acetylmuramate dehydrogenase)
Q2RVU5	Rru_A0949	2.6	0.17547	4	UDP-N-acetylmuramate--L-alanine ligase (EC 6.3.2.8) (UDP-N-acetylmuramoyl-L-alanine synthetase)
Q2RVU4	Rru_A0950	1.1	0.17134	5	UDP-N-acetylglucosamine--N-acetylmuramyl-(pentapeptide) pyrophosphoryl-undecaprenol N-acetylglucosamine transferase (EC 2.4.1.227) (Undecaprenyl-PP-MurNAc-pentapeptide-UDPGlcNAc GlcNAc transferase)
Q2RVU2	Rru_A0952	0.9	0.48856	5	UDP-N-acetylmuramoylalanine--D-glutamate ligase (EC 6.3.2.9) (D-glutamic acid-adding enzyme) (UDP-N-acetylmuramoyl-L-alanyl-D-glutamate synthetase)
Q2RVT9	Rru_A0955	0.7	0.04002	4	UDP-N-acetylmuramoyl-L-alanyl-D-glutamate--2,6-diaminopimelate ligase (EC 6.3.2.13) (Meso-A2pm-adding enzyme) (Meso-diaminopimelate-adding enzyme) (UDP-MurNAc-L-Ala-D-Glu:meso-diaminopimelate ligase) (UDP-MurNAc-tripeptide synthetase) (UDP-N-acetylmuramyl-tripeptide synthetase)
Q2RVT6	Rru_A0958	0.8	0.15364	3	Ribosomal RNA small subunit methyltransferase H (EC 2.1.1.199) (16S rRNA m(4)C1402 methyltransferase) (rRNA (cytosine-N(4)-)-methyltransferase RsmH)
Q2RVT5	Rru_A0959	1.4	0.18156	5	Protein MraZ
Q2RVT3	Rru_A0961	1.2	0.27952	4	Uncharacterized protein
Q2RVS9	Rru_A0965	1	0.93309	1	(2Fe-2S)-binding protein (EC 1.2.99.2)
Q2RVS8	Rru_A0966	0.2	0.00081	2	Xanthine dehydrogenase, molybdenum binding subunit apoprotein (EC 1.17.1.4)
Q2RVS7	Rru_A0967	0.3	0.0013	3	Carbon-monoxide dehydrogenase (EC 1.2.99.2)
Q2RVS4	Rru_A0970	0.7	0.02485	1	Uncharacterized protein
Q2RVS1	Rru_A0973	1.4	0.56609	3	Uncharacterized protein
Q2RVS0	Rru_A0974	2.3	1.1558e-08	6	Linocin_M18 bacteriocin protein
Q2RVR5	Rru_A0979	2.7	0.10208	1	Extracellular solute-binding protein, family 5
Q2RVQ7	Rru_A0987	1.2	0.03557	5	Glutathione S-transferase-like
Q2RVQ5	Rru_A0989	1.3	0.25563	1	Twin-arginine translocation pathway signal
Q2RVQ1	Rru_A0993	1.8	0.02658	4	Transcriptional regulator, NifA, Fis family
Q2RVQ0	Rru_A0994	5	0.0656	1	Nitrogenase cofactor biosynthesis protein NifB
Q2RVP9	Rru_A0995	1.5	0.05163	1	4Fe-4S ferredoxin, iron-sulfur binding
Q2RVP6	Rru_A0998	0.9	0.756	1	NifT/FixU
Q2RVP5	Rru_A0999	1.3	0.61078	1	Uncharacterized protein
Q2RVP3	Rru_A1001	0.6	0.01094	3	ABC transporter component (EC 3.6.3.27)
Q2RVP0	Rru_A1004	0.5	9.8502e-05	6	Lysine-arginine-ornithine-binding periplasmic protein
Q2RVN9	Rru_A1005	1.2	0.53848	1	Glycosyl transferase, family 2 (EC 2.4.1.83)
Q2RVN1	Rru_A1013	0.8	0.13289	5	ABC transporter component (EC 3.6.3.29) (EC 3.6.3.41)
Q2RVN0	Rru_A1014	1.5	0.48304	2	Uncharacterized protein
Q2RVM7	Rru_A1017	1.3	0.18181	4	Spermidine/putrescine ABC transporter ATP-binding subunit (EC 3.6.3.25)
Q2RVM6	Rru_A1018	2.4	1.2525e-07	6	Extracellular solute-binding protein, family 1
Q2RVM4	Rru_A1020	0.5	5.6059e-06	5	Cytochrome c2
Q2RVM2	Rru_A1022	0.9	0.53526	4	Uncharacterized protein
Q2RVL7	Rru_A1027	1.8	0.03485	1	(Cd/Co/Hg/Pb/Zn)-translocating P-type ATPase (EC 3.6.3.3)
Q2RVL6	Rru_A1028	0.6	0.21986	1	Uncharacterized protein
Q2RVL1	Rru_A1033	1.4	0.38627	1	Uncharacterized protein
Q2RVL0	Rru_A1034	1	0.93605	3	Multi-sensor signal transduction histidine kinase (EC 2.7.3.-)
Q2RVK4	Rru_A1040	0.1	8.9063e-05	2	Leucine dehydrogenase (EC 1.4.1.9)
Q2RVK2	Rru_A1042	0.9	0.79317	4	Uncharacterized protein
Q2RVK1	Rru_A1043	0.6	7.3119e-06	1	30S ribosomal protein S21
Q2RVK0	Rru_A1044	1.5	0.0445	3	Peptide deformylase (PDF) (EC 3.5.1.88) (Polypeptide deformylase)
Q2RVJ9	Rru_A1045	1.2	0.01559	6	Uncharacterized protein
Q2RVJ8	Rru_A1046	1.2	0.00151	6	AMP-dependent synthetase and ligase (EC 6.2.1.1)
Q2RVJ7	Rru_A1047	0.9	0.13451	5	6-phosphofructokinase (Phosphofructokinase) (EC 2.7.1.11) (Phosphohexokinase)
Q2RVJ6	Rru_A1048	0.9	0.68571	2	Uncharacterized protein
Q2RVJ4	Rru_A1050	0.8	0.07762	1	N5-carboxyaminoimidazole ribonucleotide mutase (N5-CAIR mutase) (EC 5.4.99.18)
Q2RVJ2	Rru_A1052	0.8	0.04427	1	Response regulator receiver domain protein (CheY)
Q2RVI9	Rru_A1055	0.7	0.00016	6	Uncharacterized protein
Q2RVI8	Rru_A1056	1.2	0.60259	3	Zinc-containing alcohol dehydrogenase superfamily (EC 1.6.5.5)
Q2RVI7	Rru_A1057	2.7	9.7011e-07	6	3-hydroxybutyrate dehydrogenase (EC 1.1.1.30)
Q2RVH4	Rru_A1070	1.6	0.18331	1	Heat shock protein Hsp20
Q2RVH3	Rru_A1071	1.9	0.01498	4	Adenylate/guanylate cyclase
Q2RVH2	Rru_A1072	0.6	1.5762e-05	1	50S ribosomal protein L31
Q2RVH1	Rru_A1073	1.4	0.08077	5	OmpA/MotB
Q2RVH0	Rru_A1074	1.6	0.01418	4	MotA/TolQ/ExbB proton channel family protein
Q2RVG9	Rru_A1075	1.2	0.02135	3	Uncharacterized protein
Q2RVG8	Rru_A1076	0.3	9.5375e-07	4	Inositol monophosphatase (EC 3.1.3.25)
Q2RVG7	Rru_A1077	0.7	0.00913	4	Elongation factor P (EF-P)
Q2RVG5	Rru_A1079	1.9	0.00039	3	Sodium/hydrogen exchanger
Q2RVG4	Rru_A1080	0.7	0.11442	4	Thiamine-phosphate synthase (TP synthase) (TPS) (EC 2.5.1.3) (Thiamine-phosphate pyrophosphorylase)
Q2RVG2	Rru_A1082	0.8	0.37595	2	Uncharacterized protein
Q2RVG1	Rru_A1083	1.2	0.17161	1	Uncharacterized protein
Q2RVG0	Rru_A1084	1.2	0.24132	1	5-formyltetrahydrofolate cyclo-ligase
Q2RVF9	Rru_A1085	1.3	0.43214	3	Metallophosphoesterase
Q2RVF8	Rru_A1086	0.7	0.00705	6	Probable transcriptional regulatory protein Rru_A1086
Q2RVF6	Rru_A1088	0.7	0.5131	1	Holliday junction ATP-dependent DNA helicase RuvA (EC 3.6.4.12)
Q2RVF5	Rru_A1089	0.9	0.51178	2	Holliday junction ATP-dependent DNA helicase RuvB (EC 3.6.4.12)
Q2RVF4	Rru_A1090	0.7	0.48734	1	4-hydroxybenzoyl-CoA thioesterase
Q2RVF3	Rru_A1091	2.1	0.00196	1	MotA/TolQ/ExbB proton channel
Q2RVF2	Rru_A1092	1.1	0.1401	5	Biopolymer transport protein ExbD/TolR
Q2RVF1	Rru_A1093	0.9	0.56509	4	Uncharacterized protein
Q2RVF0	Rru_A1094	1.3	0.00048	6	Protein TolB
Q2RVE9	Rru_A1095	0.9	0.62524	4	OmpA/MotB
Q2RVE8	Rru_A1096	1.2	0.00047	4	Uncharacterized protein
Q2RVE6	Rru_A1098	0.8	0.02712	6	ATP-dependent zinc metalloprotease FtsH (EC 3.4.24.-)
Q2RVE5	Rru_A1099	0.7	0.18817	2	Dihydropteroate synthase (EC 2.5.1.15)
Q2RVE4	Rru_A1100	0.9	0.28208	6	Phosphoglucosamine mutase (EC 5.4.2.10)
Q2RVE3	Rru_A1101	1.1	0.23085	6	Uncharacterized protein
Q2RVE2	Rru_A1102	1	0.81796	5	Phosphomethylpyrimidine kinase (EC 2.7.4.7)
Q2RVE0	Rru_A1104	1.4	0.01043	6	Phosphoserine aminotransferase (EC 2.6.1.52)
Q2RVD9	Rru_A1105	1	0.72103	3	ATP phosphoribosyltransferase regulatory subunit
Q2RVD8	Rru_A1106	1.2	9.585e-05	6	Adenylosuccinate synthetase (AMPSase) (AdSS) (EC 6.3.4.4) (IMP--aspartate ligase)
Q2RVD7	Rru_A1107	1	0.91391	5	Uncharacterized protein
Q2RVD2	Rru_A1112	1.2	0.5184	2	Uncharacterized protein
Q2RVC3	Rru_A1121	1.4	0.00077	5	Pyruvate carboxylase (EC 6.4.1.1)
Q2RVC0	Rru_A1124	1.1	0.67809	3	D-lactate dehydrogenase (Cytochrome) (EC 1.1.2.4)
Q2RVB5	Rru_A1129	1.5	0.02253	1	Ammonium transporter
Q2RVB4	Rru_A1130	1.2	0.08299	5	Nitrogen regulatory protein P-II
Q2RVB1	Rru_A1133	2.4	0.24407	1	UvrABC system protein B (Protein UvrB) (Excinuclease ABC subunit B)
Q2RVA9	Rru_A1135	1.5	2.8355e-06	5	Aminotransferase (EC 2.6.1.-)
Q2RVA8	Rru_A1136	0.2	0.00022	6	Periplasmic binding protein
Q2RVA5	Rru_A1139	0.3	0.00644	4	Blue (Type 1) copper subtype
Q2RVA4	Rru_A1140	0.8	0.01173	6	Elongation factor G
Q2RV96	Rru_A1148	1.4	0.00121	6	Uncharacterized protein
Q2RV95	Rru_A1149	1.4	0.01202	6	Uncharacterized protein
Q2RV94	Rru_A1150	1.5	0.00043	6	Uncharacterized protein
Q2RV93	Rru_A1151	1.3	0.06764	5	Uncharacterized protein
Q2RV86	Rru_A1158	0.6	0.34917	1	Osmosensitive K+ channel signal transduction histidine kinase (EC 2.7.3.-)
Q2RV84	Rru_A1160	0.6	0.04065	2	Chemotaxis sensory transducer
Q2RV74	Rru_A1170	0.9	0.77092	1	Two component, sigma54 specific, transcriptional regulator, Fis family
Q2RV73	Rru_A1171	0.3	0.00018	1	Transcriptional regulator, BadM/Rrf2 family
Q2RV71	Rru_A1173	1.7	0.22775	1	TPR repeat
Q2RV69	Rru_A1175	0.2	0.07254	1	CsbD-like
Q2RV68	Rru_A1176	1.2	0.59522	1	Histone deacetylase superfamily
Q2RV63	Rru_A1181	0.9	0.30401	6	Signal recognition particle receptor FtsY (SRP receptor)
Q2RV61	Rru_A1183	0.7	0.00683	3	Diaminopimelate epimerase (DAP epimerase) (EC 5.1.1.7)
Q2RV60	Rru_A1184	1	0.67473	6	Signal recognition particle protein (Fifty-four homolog)
Q2RV59	Rru_A1185	0.6	1.1097e-05	3	30S ribosomal protein S16
Q2RV58	Rru_A1186	0.8	0.01185	3	Ribosome maturation factor RimM
Q2RV57	Rru_A1187	0.6	0.00838	1	tRNA (guanine-N(1)-)-methyltransferase (EC 2.1.1.228) (M1G-methyltransferase) (tRNA [GM37] methyltransferase)
Q2RV56	Rru_A1188	0.6	9.7785e-10	5	50S ribosomal protein L19
Q2RV55	Rru_A1189	0.8	0.00082	6	3-isopropylmalate dehydratase large subunit (EC 4.2.1.33) (Alpha-IPM isomerase) (IPMI) (Isopropylmalate isomerase)
Q2RV54	Rru_A1190	0.7	0.0103	6	3-isopropylmalate dehydratase small subunit (EC 4.2.1.33) (Alpha-IPM isomerase) (IPMI) (Isopropylmalate isomerase)
Q2RV53	Rru_A1191	0.9	0.54819	6	3-isopropylmalate dehydrogenase (EC 1.1.1.85) (3-IPM-DH) (Beta-IPM dehydrogenase) (IMDH)
Q2RV48	Rru_A1196	0.9	0.08636	5	Aspartate-semialdehyde dehydrogenase (ASA dehydrogenase) (ASADH) (EC 1.2.1.11) (Aspartate-beta-semialdehyde dehydrogenase)
Q2RV47	Rru_A1197	1.3	0.16935	4	Chemotaxis sensory transducer
Q2RV45	Rru_A1199	1	0.89637	1	Pyridoxal kinase (EC 2.7.1.35)
Q2RV44	Rru_A1200	1.3	0.01756	6	Citrate lyase (EC 4.1.3.6)
Q2RV43	Rru_A1201	1.5	1.9532e-05	5	MaoC-like dehydratase (proposed annotation:Mesaconyl-CoA hydratase)
Q2RV40	Rru_A1204	1.2	3.7262e-05	5	Succinate dehydrogenase subunit A (EC 1.3.5.1)
Q2RV39	Rru_A1205	1.1	0.00331	5	Succinate dehydrogenase subunit B (EC 1.3.5.1)
Q2RV37	Rru_A1207	1	0.78857	5	Exopolyphosphatase-related protein
Q2RV36	Rru_A1208	0.6	0.07862	2	AFG1-like ATPase
Q2RV34	Rru_A1210	1	0.72595	5	Malate dehydrogenase (EC 1.1.1.37)
Q2RV33	Rru_A1211	0.7	3.0873e-05	6	Succinyl-CoA ligase [ADP-forming] subunit beta (EC 6.2.1.5) (Succinyl-CoA synthetase subunit beta) (SCS-beta)
Q2RV32	Rru_A1212	0.6	0.00534	5	Succinyl-CoA ligase [ADP-forming] subunit alpha (EC 6.2.1.5)
Q2RV31	Rru_A1213	1.4	0.00052	6	2-oxoglutarate dehydrogenase E1 component (EC 1.2.4.2)
Q2RV30	Rru_A1214	1.3	1.6941e-05	6	2-oxoglutarate dehydrogenase E2 component (EC 2.3.1.61)
Q2RV29	Rru_A1215	1.4	0.00048	5	Dihydrolipoyl dehydrogenase (EC 1.8.1.4)
Q2RV27	Rru_A1217	2.3	0.01433	3	Phage shock B
Q2RV26	Rru_A1218	2.5	9.9026e-05	3	Phage shock protein A, PspA
Q2RV21	Rru_A1223	1.3	0.00013	5	ATP synthase subunit delta (ATP synthase F(1) sector subunit delta) (F-type ATPase subunit delta) (F-ATPase subunit delta)
Q2RV20	Rru_A1224	0.9	0.15637	6	ATP synthase subunit alpha (EC 3.6.3.14) (ATP synthase F1 sector subunit alpha) (F-ATPase subunit alpha)
Q2RV19	Rru_A1225	0.9	0.00754	6	ATP synthase gamma chain (ATP synthase F1 sector gamma subunit) (F-ATPase gamma subunit)
Q2RV18	Rru_A1226	0.8	0.00049	6	ATP synthase subunit beta (EC 3.6.3.14) (ATP synthase F1 sector subunit beta) (F-ATPase subunit beta)
Q2RV17	Rru_A1227	0.8	0.00209	6	ATP synthase epsilon chain (ATP synthase F1 sector epsilon subunit) (F-ATPase epsilon subunit)
Q2RV14	Rru_A1230	0.9	0.88378	1	RNA pyrophosphohydrolase (EC 3.6.1.-) ((Di)nucleoside polyphosphate hydrolase)
Q2RV13	Rru_A1231	0.9	0.70231	3	Uncharacterized protein
Q2RV12	Rru_A1232	1	0.49948	6	C-terminal processing peptidase S41A (EC 3.4.21.102)
Q2RV10	Rru_A1234	0.8	0.25872	6	2,3-bisphosphoglycerate-independent phosphoglycerate mutase (BPG-independent PGAM) (Phosphoglyceromutase) (iPGM) (EC 5.4.2.1)
Q2RV08	Rru_A1236	0.6	0.06821	2	Iojap-related protein
Q2RV06	Rru_A1238	1	0.97535	5	Gamma-glutamyl phosphate reductase (GPR) (EC 1.2.1.41) (Glutamate-5-semialdehyde dehydrogenase) (Glutamyl-gamma-semialdehyde dehydrogenase) (GSA dehydrogenase)
Q2RV05	Rru_A1239	0.9	0.27644	5	Glutamate 5-kinase (EC 2.7.2.11) (Gamma-glutamyl kinase) (GK)
Q2RV04	Rru_A1240	0.8	0.22362	5	GTPase obg (GTP-binding protein obg)
Q2RV03	Rru_A1241	0.6	0.50929	3	50S ribosomal protein L27
Q2RV02	Rru_A1242	0.6	5.3335e-10	2	50S ribosomal protein L21
Q2RUZ2	Rru_A1252	2.7	0.0305	1	L-glutamine synthetase (EC 6.3.1.2)
Q2RUZ0	Rru_A1254	1.3	0.08464	5	Aminotransferase (EC 2.6.1.-)
Q2RUY7	Rru_A1257	0.5	0.04965	1	Uncharacterized protein
Q2RUY5	Rru_A1259	1.5	0.3776	1	Uncharacterized protein
Q2RUY2	Rru_A1262	2	6.5636e-07	6	Extracellular solute-binding protein, family 1
Q2RUY0	Rru_A1264	1.3	0.25456	6	Short-chain dehydrogenase/reductase SDR (EC 1.1.1.100)
Q2RUX9	Rru_A1265	0.9	0.83192	1	Transcriptional regulator, DeoR family
Q2RUX8	Rru_A1266	1	0.80206	4	Photosystem I assembly BtpA
Q2RUX7	Rru_A1267	1.3	0.29375	3	Carbohydrate kinase, FGGY (EC 2.7.1.17)
Q2RUX4	Rru_A1270	1.1	0.84356	3	Uncharacterized protein
Q2RUW8	Rru_A1276	0.7	0.65499	1	ATP-cone (EC 1.17.4.2)
Q2RUV7	Rru_A1287	1.7	0.11532	3	Trimethylamine-N-oxide reductase (Cytochrome c) (EC 1.7.2.3)
Q2RUV5	Rru_A1289	0.7	0.03579	2	Alkaline phosphatase (EC 3.1.3.1)
Q2RUV1	Rru_A1293	1.5	0.45891	1	Methyl-accepting chemotaxis sensory transducer
Q2RUU9	Rru_A1295	0.7	0.00159	5	Extracellular solute-binding protein, family 3
Q2RUU6	Rru_A1298	0.9	0.77139	2	ABC transporter component (EC 3.6.3.27)
Q2RUU4	Rru_A1300	1.3	0.76188	1	N-formylglutamate deformylase
Q2RUU3	Rru_A1301	1.4	0.05272	1	Histidine ammonia-lyase (Histidase) (EC 4.3.1.3)
Q2RUU0	Rru_A1304	1.3	0.09309	3	Urocanate hydratase (Urocanase) (EC 4.2.1.49) (Imidazolonepropionate hydrolase)
Q2RUT8	Rru_A1306	1.8	0.08743	1	Short-chain dehydrogenase/reductase SDR (EC 1.1.1.100)
Q2RUT6	Rru_A1308	0.5	0.001	6	Acyl-CoA dehydrogenase (EC 1.3.8.1)
Q2RUT5	Rru_A1309	0.6	0.00094	5	3-hydroxyacyl-CoA dehydrogenase (EC 1.1.1.35)
Q2RUT4	Rru_A1310	0.4	1.8277e-05	6	Acetyl-CoA C-acyltransferase (EC 2.3.1.16)
Q2RUT2	Rru_A1312	0.7	0.00531	1	AMP-dependent synthetase and ligase (EC 6.2.1.3)
Q2RUT1	Rru_A1313	0.1	0.05455	4	Membrane protein involved in aromatic hydrocarbon degradation
Q2RUS8	Rru_A1316	0.6	0.01174	3	AMP-dependent synthetase and ligase (EC 6.2.1.26)
Q2RUS6	Rru_A1318	0.9	0.58626	1	Uncharacterized protein
Q2RUS2	Rru_A1322	0.8	0.52604	2	Alpha subunit of malonate decarboxylase
Q2RUS1	Rru_A1323	0.5	0.34367	2	Malonate decarboxylase acyl carrier protein (Malonate decarboxylase subunit delta)
Q2RUS0	Rru_A1324	1.3	0.4151	3	Beta subunit of malonate decarboxylase (EC 6.4.1.3)
Q2RUR9	Rru_A1325	1.8	0.2975	2	Uncharacterized protein
Q2RUR6	Rru_A1328	1.7	0.46027	2	Biotin/lipoyl attachment
Q2RUR0	Rru_A1334	0.6	0.02875	2	Ribose-5-phosphate isomerase (EC 5.3.1.6)
Q2RUQ8	Rru_A1336	0.4	1.5626e-05	6	Periplasmic binding protein/LacI transcriptional regulator
Q2RUQ5	Rru_A1339	1.4	0.09255	2	Transcriptional regulator, DeoR family
Q2RUQ4	Rru_A1340	0.7	0.01639	5	Glycerone kinase (EC 2.7.1.29)
Q2RUQ3	Rru_A1341	0.5	0.04131	4	Dak phosphatase (EC 2.7.1.29)
Q2RUQ1	Rru_A1343	0.6	0.03556	4	Uncharacterized protein
Q2RUP8	Rru_A1346	0.9	0.27387	5	Pentulose kinase (EC 2.7.1.16)
Q2RUP5	Rru_A1349	2.5	2.0005e-05	4	Gamma-glutamyltransferase 2. Threonine peptidase. MEROPS family T03
Q2RUP3	Rru_A1351	0.7	0.29036	1	Membrane protein, putative
Q2RUP1	Rru_A1353	1.2	0.28031	5	Uncharacterized protein
Q2RUP0	Rru_A1354	0.8	0.65387	1	Uncharacterized protein
Q2RUN9	Rru_A1355	0.6	0.02518	2	Uncharacterized protein
Q2RUN8	Rru_A1356	0.8	0.40741	2	Catalase (EC 1.11.1.6)
Q2RUN7	Rru_A1357	0.6	0.00014	6	Transaldolase (EC 2.2.1.2)
Q2RUN6	Rru_A1358	0.5	0.0043	4	Triosephosphate isomerase (TIM) (EC 5.3.1.1) (Triose-phosphate isomerase)
Q2RUN4	Rru_A1360	0.2	0.00054	2	Dak phosphatase (EC 2.7.1.29)
Q2RUN3	Rru_A1361	0.5	6.6339e-09	4	Glycerone kinase (EC 2.7.1.29)
Q2RUN2	Rru_A1362	0.3	5.9063e-07	4	Xylose isomerase-like TIM barrel
Q2RUN0	Rru_A1364	0.3	0.00017	2	ABC transporter component (EC 3.6.3.25)
Q2RUM9	Rru_A1365	0.4	9.0613e-09	4	Ribose ABC transporter, periplasmic binding protein
Q2RUM8	Rru_A1366	0.7	0.02714	1	Transcriptional regulator, DeoR family
Q2RUM7	Rru_A1367	1.5	0.00579	3	Hexulose-6-phosphate isomerase (EC 5.-.-.-)
Q2RUL8	Rru_A1376	0.7	0.24571	1	Uncharacterized protein
Q2RUL7	Rru_A1377	1.1	0.84616	1	Uncharacterized protein
Q2RUK8	Rru_A1386	0.4	0.00157	2	DEAD/DEAH box helicase
Q2RUI8	Rru_A1406	0.9	0.72074	2	Chemotaxis response regulator protein-glutamate methylesterase 2 (EC 3.1.1.61)
Q2RUH7	Rru_A1417	2.2	1.1836e-05	6	Thioredoxin-disulfide reductase (EC 1.8.1.9)
Q2RUH6	Rru_A1418	1.9	4.4239e-05	6	Alkyl hydroperoxide reductase/ Thiol specific antioxidant/ Mal allergen (EC 1.11.1.7)
Q2RUG8	Rru_A1426	2.6	0.00797	2	4Fe-4S ferredoxin, iron-sulfur binding
Q2RUG2	Rru_A1432	1.1	0.53102	5	Nicotinate-nucleotide pyrophosphorylase (Carboxylating) (EC 2.4.2.19)
Q2RUG1	Rru_A1433	1.2	0.23007	5	L-aspartate oxidase (EC 1.4.3.16)
Q2RUG0	Rru_A1434	0.9	0.64926	2	Quinolinate synthase A (EC 2.5.1.72)
Q2RUE8	Rru_A1446	0.6	0.10759	3	Uncharacterized protein
Q2RUE7	Rru_A1447	0.8	0.21922	1	Arsenite-transporting ATPase (EC 3.6.3.16)
Q2RUE4	Rru_A1450	1.5	0.03586	2	Transcriptional regulator, ArsR family
Q2RUD9	Rru_A1455	1.8	0.02263	1	Phage Tail Collar
Q2RUC9	Rru_A1465	1.3	0.3729	1	Uncharacterized protein
Q2RUC3	Rru_A1471	1.5	0.6653	1	Butyryl-CoA:acetate CoA transferase (EC 2.8.3.8)
Q2RUB8	Rru_A1476	0.6	0.01253	3	PhnA protein
Q2RUB5	Rru_A1479	1.1	0.07144	6	Uncharacterized protein
Q2RUA7	Rru_A1487	1	0.85175	4	Polysaccharide export protein
Q2RUA5	Rru_A1489	1.4	0.03772	6	Uncharacterized protein
Q2RUA4	Rru_A1490	1.3	0.21107	5	Protein-tyrosine kinase
Q2RUA1	Rru_A1493	11.5	0.34618	2	UDP-N-acetylglucosamine 2-epimerase (EC 5.1.3.14)
Q2RU97	Rru_A1497	1.3	0.70295	1	Cyclic peptide transporter (EC 3.6.3.30)
Q2RU93	Rru_A1501	0.6	0.36939	2	Transport-associated
Q2RU91	Rru_A1503	1.2	0.06044	3	Zinc-containing alcohol dehydrogenase superfamily (EC 1.1.1.255)
Q2RU90	Rru_A1504	0.8	0.52383	2	UPF0271 protein Rru_A1504
Q2RU87	Rru_A1507	0.5	0.21422	1	Short-chain dehydrogenase/reductase SDR (EC 1.1.1.35)
Q2RU86	Rru_A1508	0.8	0.00026	1	FAD dependent oxidoreductase (EC 1.1.3.21)
Q2RU74	Rru_A1521	0.7	0.00049	4	Cold-shock DNA-binding protein family
Q2RU73	Rru_A1522	0.3	0.20407	1	Beta-lactamase-like (EC 3.1.2.6)
Q2RU69	Rru_A1526	1.4	0.04398	4	Cobyrinic acid a,c-diamide synthase
Q2RU68	Rru_A1527	0.9	0.24678	6	ABC transporter component (EC 3.6.3.27) (EC 3.6.3.41)
Q2RU67	Rru_A1528	1.1	0.4816	6	Toluene tolerance
Q2RU66	Rru_A1529	0.8	0.18592	4	Transcriptional regulator, ArsR family
Q2RU65	Rru_A1530	0.9	0.19113	6	Methylenetetrahydrofolate reductase (EC 1.5.1.20)
Q2RU64	Rru_A1531	1.4	0.00135	6	Methionine synthase (B12-dependent) (EC 2.1.1.13)
Q2RU63	Rru_A1532	0.8	0.04753	5	TPR repeat
Q2RU62	Rru_A1533	0.9	0.57645	1	Pentapeptide repeat
Q2RU60	Rru_A1535	1.8	0.01913	2	Plasmid maintenance system antidote protein
Q2RU59	Rru_A1536	0.7	0.1717	6	ATP-dependent DNA helicase, Rep family
Q2RU58	Rru_A1537	1	0.87118	2	Uncharacterized protein
Q2RU56	Rru_A1539	1	0.8657	4	Molybdenum-pterin binding protein
Q2RU54	Rru_A1541	1	0.96685	1	Aminotransferase (EC 2.6.1.-)
Q2RU53	Rru_A1542	0.3	0.0332	1	Methylmalonate-semialdehyde dehydrogenase (Acylating) (EC 1.2.1.27)
Q2RU52	Rru_A1543	1.1	0.31233	6	Putative molybdenum utilization protein ModD (EC 2.4.2.19)
Q2RU50	Rru_A1545	0.8	0.18161	5	Putative diguanylate cyclase (GGDEF domain)
Q2RU48	Rru_A1547	1.4	0.20564	2	Uncharacterized protein
Q2RU47	Rru_A1548	1.9	1.8246e-05	3	Malonyl-CoA decarboxylase (EC 4.1.1.9)
Q2RU46	Rru_A1549	0.7	3.0661e-06	6	Trigger factor (TF) (EC 5.2.1.8) (PPIase)
Q2RU45	Rru_A1550	1.2	0.00033	4	ATP-dependent Clp protease proteolytic subunit (EC 3.4.21.92) (Endopeptidase Clp)
Q2RU44	Rru_A1551	1.2	0.04538	6	ATP-dependent Clp protease ATP-binding subunit ClpX
Q2RU43	Rru_A1552	1.1	0.19504	6	Lon protease (EC 3.4.21.53)
Q2RU42	Rru_A1553	0.9	0.04833	5	Histone-like DNA-binding protein
Q2RU41	Rru_A1554	0.5	0.00061	5	Methyl-accepting chemotaxis sensory transducer
Q2RU39	Rru_A1556	1	0.97634	6	NADH-quinone oxidoreductase subunit B (EC 1.6.99.5) (NADH dehydrogenase I subunit B) (NDH-1 subunit B)
Q2RU38	Rru_A1557	1	0.56627	6	NADH-quinone oxidoreductase subunit C (EC 1.6.99.5) (NADH dehydrogenase I subunit C) (NDH-1 subunit C)
Q2RU37	Rru_A1558	0.8	0.00486	6	NADH-quinone oxidoreductase subunit D (EC 1.6.99.5) (NADH dehydrogenase I subunit D) (NDH-1 subunit D)
Q2RU36	Rru_A1559	0.8	0.09821	6	NADH dehydrogenase (Ubiquinone) (EC 1.6.5.3)
Q2RU35	Rru_A1560	0.9	0.15781	6	NADH-quinone oxidoreductase, F subunit (EC 1.6.99.5)
Q2RU34	Rru_A1561	1	0.91482	5	NADH-quinone oxidoreductase, chain G (EC 1.6.99.5)
Q2RU33	Rru_A1562	1.3	0.16683	2	NADH-quinone oxidoreductase subunit H (EC 1.6.99.5) (NADH dehydrogenase I subunit H) (NDH-1 subunit H)
Q2RU32	Rru_A1563	0.9	0.34339	3	NADH-quinone oxidoreductase subunit I (EC 1.6.99.5) (NADH dehydrogenase I subunit I) (NDH-1 subunit I)
Q2RU31	Rru_A1564	1.5	0.2217	1	NADH-ubiquinone/plastoquinone oxidoreductase, chain 6 (EC 1.6.99.5)
Q2RU29	Rru_A1566	1.2	0.15761	2	NADH-plastoquinone oxidoreductase, chain 5 (EC 1.6.99.5)
Q2RU25	Rru_A1570	0.8	0.67334	1	Type III pantothenate kinase (EC 2.7.1.33) (PanK-III) (Pantothenic acid kinase)
Q2RU24	Rru_A1571	0.8	0.08278	5	Metallo-beta-lactamase
Q2RU23	Rru_A1572	0.9	0.59963	5	Methylmalonyl-CoA epimerase (EC 5.1.99.1) (proposed annotation:Ethylmalonyl-CoA/Methylmalonyl-CoA epimerase)
Q2RU22	Rru_A1573	1.4	0.16075	1	DNA-3-methyladenine glycosylase I (EC 3.2.2.20)
Q2RU20	Rru_A1575	1	0.78001	1	Uncharacterized protein
Q2RU19	Rru_A1576	1.3	3.5262e-05	5	Proline--tRNA ligase (EC 6.1.1.15) (Prolyl-tRNA synthetase) (ProRS)
Q2RU18	Rru_A1577	1	0.96705	3	ThiJ/PfpI
Q2RU16	Rru_A1579	0.6	0.02569	4	Lipoprotein-releasing system ATP-binding protein LolD 1 (EC 3.6.3.-)
Q2RU13	Rru_A1582	0.9	0.76294	4	DNA polymerase III, alpha subunit (EC 2.7.7.7)
Q2RU12	Rru_A1583	0.9	0.61344	2	Chemotaxis sensory transducer
Q2RU10	Rru_A1585	1.9	1.7092e-05	5	Putative depolymerase
Q2RU09	Rru_A1586	0.6	0.02911	6	30S ribosomal protein S2
Q2RU08	Rru_A1587	0.7	3.1103e-05	6	Elongation factor Ts (EF-Ts)
Q2RU07	Rru_A1588	0.8	0.07065	5	Uridylate kinase (UK) (EC 2.7.4.22) (Uridine monophosphate kinase) (UMP kinase) (UMPK)
Q2RU06	Rru_A1589	1	0.39514	5	Ribosome-recycling factor (RRF) (Ribosome-releasing factor)
Q2RU05	Rru_A1590	1	0.94222	1	Isoprenyl transferase (EC 2.5.1.-)
Q2RU03	Rru_A1592	0.8	0.22096	5	1-deoxy-D-xylulose 5-phosphate reductoisomerase (DXP reductoisomerase) (EC 1.1.1.267) (1-deoxyxylulose-5-phosphate reductoisomerase) (2-C-methyl-D-erythritol 4-phosphate synthase)
Q2RU02	Rru_A1593	0.6	0.00088	1	RseP peptidase. Metallo peptidase. MEROPS family M50B
Q2RU01	Rru_A1594	1	0.77249	6	Outer membrane protein assembly factor BamA
Q2RU00	Rru_A1595	0.9	0.09209	6	Outer membrane chaperone Skp (OmpH)
Q2RTZ9	Rru_A1596	0.6	0.23265	2	3-hydroxyacyl-[acyl-carrier-protein] dehydratase FabZ (EC 4.2.1.59) ((3R)-hydroxymyristoyl-[acyl-carrier-protein] dehydratase) ((3R)-hydroxymyristoyl-ACP dehydrase) (Beta-hydroxyacyl-ACP dehydratase)
Q2RTZ8	Rru_A1597	0.8	0.33492	5	Acyl-[acyl-carrier-protein]--UDP-N-acetylglucosamine O-acyltransferase (UDP-N-acetylglucosamine acyltransferase) (EC 2.3.1.129)
Q2RTZ6	Rru_A1599	0.9	0.80652	1	Lipid-A-disaccharide synthase (EC 2.4.1.182)
Q2RTZ5	Rru_A1600	1.5	0.0001	4	Citrate synthase
Q2RTZ4	Rru_A1601	0.9	0.32369	6	Glutamate--tRNA ligase 2 (EC 6.1.1.17) (Glutamyl-tRNA synthetase 2) (GluRS 2)
Q2RTZ1	Rru_A1604	1.1	0.84885	1	Alpha-1,4-glucan:maltose-1-phosphate maltosyltransferase (GMPMT) (EC 2.4.99.16) ((1->4)-alpha-D-glucan:maltose-1-phosphate alpha-D-maltosyltransferase)
Q2RTZ0	Rru_A1605	1.3	0.26333	5	Alpha amylase, catalytic region (EC 5.4.99.16)
Q2RTY9	Rru_A1606	1	0.82147	5	Glycogen debranching enzyme GlgX (EC 3.2.1.68)
Q2RTY8	Rru_A1607	1.1	0.66054	5	4-alpha-glucanotransferase (EC 2.4.1.25)
Q2RTY7	Rru_A1608	0.7	0.00051	2	MscS Mechanosensitive ion channel
Q2RTY4	Rru_A1611	0.7	0.06941	3	Cobalamin synthesis protein/P47K
Q2RTY2	Rru_A1613	0.9	0.09148	5	Cystathionine beta-lyase (EC 4.4.1.8)
Q2RTY0	Rru_A1615	1.2	0.10051	4	Sulfurtransferase
Q2RTX9	Rru_A1616	1.3	0.0803	4	Cysteine synthase (EC 2.5.1.47)
Q2RTX8	Rru_A1617	0.7	0.06059	5	Uncharacterized protein
Q2RTX5	Rru_A1620	0.7	0.33993	4	Uncharacterized protein
Q2RTX3	Rru_A1622	0.8	0.37272	2	Transcriptional regulator, Crp/Fnr family
Q2RTX2	Rru_A1623	1	0.46235	6	Amino acid-binding ACT
Q2RTV3	Rru_A1642	1.2	0.01118	3	Putative sulfonate/nitrate transport system substrate-binding protein
Q2RTV0	Rru_A1645	0.8	0.44482	1	Uncharacterized protein
Q2RTU9	Rru_A1646	1	0.93698	3	ETC complex I subunit conserved region
Q2RTU2	Rru_A1653	0.8	0.60478	2	Guanylate cyclase (GGDEF domain) with PAS/PAC sensor and Response Regulator Receiver modulation
Q2RTU1	Rru_A1654	0.9	0.73769	4	Response regulator receiver domain protein (CheY)
Q2RTT7	Rru_A1658	0.6	0.0025	6	AMP-dependent synthetase and ligase (EC 6.2.1.26)
Q2RTT3	Rru_A1662	0.5	0.02075	3	SmpA/OmlA
Q2RTT2	Rru_A1663	0.9	0.55695	3	Ubiquinol-cytochrome C chaperone
Q2RTT1	Rru_A1664	0.8	0.04057	4	Conserved hypothetical cytosolic protein
Q2RTT0	Rru_A1665	0.6	0.00136	1	50S ribosomal protein L32
Q2RTS9	Rru_A1666	0.8	0.00331	5	Phosphate acyltransferase (EC 2.3.1.n2) (Acyl-ACP phosphotransacylase) (Acyl-[acyl-carrier-protein]--phosphate acyltransferase) (Phosphate-acyl-ACP acyltransferase)
Q2RTS8	Rru_A1667	0.9	0.20944	3	3-oxoacyl-[acyl-carrier-protein] synthase 3 (EC 2.3.1.180) (3-oxoacyl-[acyl-carrier-protein] synthase III) (Beta-ketoacyl-ACP synthase III) (KAS III)
Q2RTS7	Rru_A1668	1.2	0.00634	5	Integration host factor subunit alpha (IHF-alpha)
Q2RTS6	Rru_A1669	0.6	0.01105	3	Transcriptional regulator, MerR family
Q2RTS1	Rru_A1674	1.1	0.77441	4	Bifunctional enzyme IspD/IspF [Includes: 2-C-methyl-D-erythritol 4-phosphate cytidylyltransferase (EC 2.7.7.60) (4-diphosphocytidyl-2C-methyl-D-erythritol synthase) (MEP cytidylyltransferase) (MCT); 2-C-methyl-D-erythritol 2,4-cyclodiphosphate synthase (MECDP-synthase) (MECPP-synthase) (MECPS) (EC 4.6.1.12)]
Q2RTR8	Rru_A1677	0.9	0.47426	3	Signal transduction histidine kinase, nitrogen specific, NtrB (EC 2.7.3.-)
Q2RTR7	Rru_A1678	1	0.95192	6	Nitrogen metabolism transcriptional regulator, NtrC, Fis family
Q2RTR5	Rru_A1680	1.1	0.40002	2	Two component, sigma54 specific, transcriptional regulator, Fis family
Q2RTR3	Rru_A1682	0.9	0.06324	6	Branched chain amino acid: 2-keto-4-methylthiobutyrate aminotransferase (EC 2.6.1.-)
Q2RTR1	Rru_A1684	1.6	0.01084	2	Protein hfq
Q2RTR0	Rru_A1685	1.2	0.20756	3	GTPase HflX (GTP-binding protein HflX)
Q2RTQ8	Rru_A1687	1.3	0.49223	1	Inositol monophosphatase (EC 3.1.3.25)
Q2RTQ6	Rru_A1689	1	0.8549	2	Uncharacterized protein
Q2RTQ5	Rru_A1690	0.7	0.02178	4	MazG
Q2RTQ4	Rru_A1691	0.6	0.00898	2	Spermidine synthase (EC 2.5.1.16) (Putrescine aminopropyltransferase) (SPDSY)
Q2RTQ3	Rru_A1692	0.7	0.00659	3	S-adenosylmethionine decarboxylase proenzyme (AdoMetDC) (SAMDC) (EC 4.1.1.50)
Q2RTP6	Rru_A1699	0.7	0.02065	1	Beta-lactamase-like
Q2RTP5	Rru_A1700	0.7	0.02276	3	TatD-related deoxyribonuclease
Q2RTP4	Rru_A1701	1	0.90699	5	Methionine--tRNA ligase (EC 6.1.1.10) (Methionyl-tRNA synthetase)
Q2RTP3	Rru_A1702	0.9	0.42242	2	DNA polymerase III, delta prime subunit (EC 2.7.7.7)
Q2RTP2	Rru_A1703	0.8	0.05648	5	Thymidylate kinase (EC 2.7.4.9) (dTMP kinase)
Q2RTP1	Rru_A1704	0.8	0.00207	5	Serine-type D-Ala-D-Ala carboxypeptidase (EC 3.4.16.4)
Q2RTN9	Rru_A1706	0.7	0.06537	4	Lytic murein transglycosylase
Q2RTM7	Rru_A1718	0.3	6.7651e-06	6	5-methyltetrahydropteroyltriglutamate--homocysteine methyltransferase (EC 2.1.1.14) (Cobalamin-independent methionine synthase) (Methionine synthase, vitamin-B12 independent isozyme)
Q2RTM6	Rru_A1719	0.3	0.00853	3	Thioesterase superfamily
Q2RTM5	Rru_A1720	1.3	0.34942	2	Carboxymuconolactone decarboxylase
Q2RTM1	Rru_A1724	2.1	2.4417e-06	6	ThiJ/PfpI
Q2RTM0	Rru_A1725	0.5	9.726e-07	4	Carbonate dehydratase (EC 4.2.1.1)
Q2RTL4	Rru_A1731	1.5	0.02521	2	Uncharacterized protein
Q2RTL3	Rru_A1732	1.3	0.16471	3	Uncharacterized protein
Q2RTL0	Rru_A1735	1.1	0.47751	3	Uncharacterized protein
Q2RTK7	Rru_A1738	1.6	0.00536	1	Uncharacterized protein
Q2RTK3	Rru_A1742	1	0.42502	6	Peptidyl-prolyl cis-trans isomerase (EC 5.2.1.8)
Q2RTK2	Rru_A1743	1.3	0.48487	1	Phosphopantetheine adenylyltransferase (EC 2.7.7.3) (Dephospho-CoA pyrophosphorylase) (Pantetheine-phosphate adenylyltransferase) (PPAT)
Q2RTK1	Rru_A1744	0.7	0.00434	4	DNA gyrase subunit A (EC 5.99.1.3)
Q2RTK0	Rru_A1745	1	0.79705	5	Single-stranded DNA-binding protein
Q2RTJ9	Rru_A1746	0.6	0.00013	4	Extracellular ligand-binding receptor
Q2RTJ7	Rru_A1748	0.5	4.8566e-08	6	ABC transporter component (EC 3.6.3.27)
Q2RTJ6	Rru_A1749	0.4	1.3368e-07	6	ABC transporter component (EC 3.6.3.25)
Q2RTJ5	Rru_A1750	0.5	7.893e-05	4	Inner-membrane translocator
Q2RTJ3	Rru_A1752	0.9	0.57684	4	UvrABC system protein A (UvrA protein) (Excinuclease ABC subunit A)
Q2RTJ0	Rru_A1755	1	0.92716	1	Uncharacterized protein
Q2RTI9	Rru_A1756	1.6	1.6096e-05	5	Uncharacterized protein
Q2RTI8	Rru_A1757	0.8	0.05248	3	Methylenetetrahydrofolate--tRNA-(uracil-5-)-methyltransferase TrmFO (EC 2.1.1.74) (Folate-dependent tRNA (uracil-5-)-methyltransferase) (Folate-dependent tRNA(M-5-U54)-methyltransferase)
Q2RTI6	Rru_A1759	1.1	0.61701	2	Putative phytoene synthase protein
Q2RTI5	Rru_A1760	2.3	3.1679e-06	6	Superoxide dismutase (EC 1.15.1.1)
Q2RTI4	Rru_A1761	0.8	0.00288	6	GCN5-related N-acetyltransferase
Q2RTI1	Rru_A1764	1.2	0.4631	2	Protein translocase subunit SecD
Q2RTI0	Rru_A1765	1	0.93739	4	Protein translocase subunit yajC
Q2RTH9	Rru_A1766	0.5	5.7698e-05	5	Uncharacterized protein
Q2RTH8	Rru_A1767	0.8	0.17408	1	Peptidase M23B
Q2RTH6	Rru_A1769	0.6	0.16094	3	5'-nucleotidase SurE (EC 3.1.3.5) (Nucleoside 5'-monophosphate phosphohydrolase)
Q2RTH5	Rru_A1770	0.9	0.40403	6	Serine--tRNA ligase (EC 6.1.1.11) (Seryl-tRNA synthetase) (SerRS) (Seryl-tRNA(Ser/Sec) synthetase)
Q2RTH3	Rru_A1772	0.9	0.86152	2	Sec-independent protein translocase protein TatB
Q2RTH2	Rru_A1773	0.8	0.12727	6	Sec-independent protein translocase protein TatA
Q2RTG8	Rru_A1777	0.6	0.03357	5	Beta-N-acetylhexosaminidase (EC 3.2.1.52)
Q2RTG7	Rru_A1778	1.1	0.00292	3	Uncharacterized protein
Q2RTG6	Rru_A1779	0.9	0.25904	6	Arginine--tRNA ligase (EC 6.1.1.19) (Arginyl-tRNA synthetase) (ArgRS)
Q2RTG5	Rru_A1780	0.9	0.41289	3	Deoxyguanosinetriphosphate triphosphohydrolase-like protein
Q2RTG4	Rru_A1781	1.2	0.21588	3	HesB/YadR/YfhF
Q2RTG3	Rru_A1782	1.2	0.57103	1	Copper/Zinc superoxide dismutase (EC 1.15.1.1)
Q2RTG1	Rru_A1784	1	0.92877	3	Exodeoxyribonuclease III (EC 3.1.11.2)
Q2RTG0	Rru_A1785	1.2	0.05439	4	Membrane protein-like
Q2RTF9	Rru_A1786	1	0.51738	6	Dihydroxy-acid dehydratase (DAD) (EC 4.2.1.9)
Q2RTF6	Rru_A1789	0.6	0.00651	6	Cytochrome-c peroxidase (EC 1.11.1.5)
Q2RTE9	Rru_A1796	1	0.86696	5	Valine--tRNA ligase (EC 6.1.1.9) (Valyl-tRNA synthetase)
Q2RTE7	Rru_A1798	1.3	0.0925	6	Type I secretion outer membrane protein, TolC
Q2RTE6	Rru_A1799	1	0.2736	5	Protein-L-isoaspartate(D-aspartate) O-methyltransferase (EC 2.1.1.77)
Q2RTE1	Rru_A1804	0.8	0.05489	4	N-acetyltransferase (EC 6.2.1.5)
Q2RTE0	Rru_A1805	0.8	0.33935	2	Diguanylate cyclase/phosphodiesterase with PAS/PAC sensor(S)
Q2RTD9	Rru_A1806	1.3	0.40098	3	MotA/TolQ/ExbB proton channel
Q2RTD8	Rru_A1807	1.8	0.02967	1	OmpA/MotB
Q2RTD3	Rru_A1812	1.7	0.20774	1	Uncharacterized protein
Q2RTD2	Rru_A1813	1.4	0.05761	4	Peptidase M20D, amidohydrolase (EC 3.5.1.32)
Q2RTD1	Rru_A1814	0.7	0.02382	4	Carbon monoxide dehydrogenase subunit G
Q2RTD0	Rru_A1815	0.9	0.66433	2	Glycolate reductase (EC 1.1.1.26)
Q2RTC8	Rru_A1817	1.3	0.08938	3	TPR repeat
O68460	Rru_A1818	1	0.14228	4	K(+)-insensitive pyrophosphate-energized proton pump (EC 3.6.1.1) (Membrane-bound proton-translocating pyrophosphatase) (Pyrophosphate-energized inorganic pyrophosphatase) (H(+)-PPase)
Q2RTC6	Rru_A1819	1.2	0.66437	1	Uncharacterized protein
Q2RTC5	Rru_A1820	1.2	0.70708	1	Thiamine-monophosphate kinase (TMP kinase) (Thiamine-phosphate kinase) (EC 2.7.4.16)
Q2RTC4	Rru_A1821	1.1	0.36191	2	N utilization substance protein B homolog (Protein NusB)
Q2RTC3	Rru_A1822	1	0.86893	4	6,7-dimethyl-8-ribityllumazine synthase (DMRL synthase) (LS) (Lumazine synthase) (EC 2.5.1.78)
Q2RTC2	Rru_A1823	0.8	0.00433	6	GTP cyclohydrolase II (EC 3.5.4.25)
Q2RTC1	Rru_A1824	0.9	0.35884	4	Lumazine-binding protein
Q2RTC0	Rru_A1825	1.2	0.39139	1	Riboflavin biosynthesis protein RibD
Q2RTB9	Rru_A1826	0.8	0.36464	4	Transcriptional repressor NrdR
Q2RTB8	Rru_A1827	1	0.47607	6	Serine hydroxymethyltransferase 2 (SHMT 2) (Serine methylase 2) (EC 2.1.2.1)
Q2RTB7	Rru_A1828	0.9	0.53729	5	Ribose-5-phosphate isomerase (EC 5.3.1.6)
Q2RTB6	Rru_A1829	0.5	0.00014	4	Transcriptional regulator, MucR family
Q2RTB2	Rru_A1833	2.3	0.00199	5	3-hydroxyisobutyrate dehydrogenase (EC 1.1.1.31)
Q2RTB1	Rru_A1834	2	1.7153e-05	5	Enoyl-CoA hydratase/isomerase (EC 4.2.1.17) (proposed annotation:3-hydroxyisobutyryl-CoA hydrolase)
Q2RTB0	Rru_A1835	4	5.6e-06	5	Butyryl-CoA dehydrogenase (EC 1.3.8.1) (proposed annotation:Butyryl-CoA/Isobutyryl-CoA dehydrogenase)
Q2RTA9	Rru_A1836	1	0.46352	6	O-acetylhomoserine/O-acetylserine sulfhydrylase (EC 2.5.1.49)
Q2RTA8	Rru_A1837	0.7	6.6697e-05	6	Delta-aminolevulinic acid dehydratase (EC 4.2.1.24)
Q2RTA7	Rru_A1838	1.1	0.16675	5	Alpha/beta hydrolase fold
Q2RTA4	Rru_A1841	0.6	0.27656	4	Flavin reductase-like, FMN-binding
Q2RTA2	Rru_A1843	0.7	0.05324	5	OmpA/MotB
Q2RT99	Rru_A1846	1.4	0.21551	2	Twin-arginine translocation pathway signal
Q2RT98	Rru_A1847	1.2	0.42478	1	Transglutaminase-like
Q2RT93	Rru_A1852	0.8	0.09891	2	Ribonuclease 3 (EC 3.1.26.3) (Ribonuclease III)
Q2RT92	Rru_A1853	0.9	0.7631	2	Signal peptidase I (EC 3.4.21.89)
Q2RT91	Rru_A1854	1.4	0.0134	5	Pyridoxine 5'-phosphate synthase (PNP synthase) (EC 2.6.99.2)
Q2RT89	Rru_A1856	1.4	0.14447	6	(P)ppGpp synthetase I (GTP pyrophosphokinase), SpoT/RelA (EC 2.7.6.5)
Q2RT88	Rru_A1857	0.7	0.00242	5	DNA-directed RNA polymerase subunit omega (RNAP omega subunit) (EC 2.7.7.6) (RNA polymerase omega subunit) (Transcriptase subunit omega)
Q2RT87	Rru_A1858	0.9	0.63483	2	7, 8-Dihydro-6-hydroxymethylpterin-pyrophosphokinase, HPPK (EC 2.7.6.3)
Q2RT86	Rru_A1859	1.5	0.00216	6	Uncharacterized protein
Q2RT81	Rru_A1864	0.9	0.36098	2	SsrA-binding protein
Q2RT80	Rru_A1865	1	0.91985	5	4-hydroxy-tetrahydrodipicolinate synthase (HTPA synthase) (EC 4.3.3.7)
Q2RT79	Rru_A1866	0.5	0.02026	3	Lytic transglycosylase, catalytic
Q2RT78	Rru_A1867	1.2	0.03177	6	Uncharacterized protein
Q2RT75	Rru_A1870	0.8	0.20458	6	CinA-like
Q2RT69	Rru_A1876	0.8	0.58673	1	Cyclase/dehydrase
Q2RT68	Rru_A1877	0.7	0.08691	5	Lipoyl synthase (EC 2.8.1.8) (Lip-syn) (LS) (Lipoate synthase) (Lipoic acid synthase) (Sulfur insertion protein LipA)
Q2RT67	Rru_A1878	0.8	0.12222	5	Dihydrolipoyl dehydrogenase (EC 1.8.1.4)
Q2RT66	Rru_A1879	0.9	0.00207	6	Dihydrolipoamide acetyltransferase, long form (EC 2.3.1.61)
Q2RT65	Rru_A1880	0.7	0.00102	6	Pyruvate dehydrogenase beta subunit (EC 1.2.4.1) (EC 2.3.1.12)
Q2RT64	Rru_A1881	0.7	0.10209	4	Pyruvate dehydrogenase (Lipoamide) (EC 1.2.4.1)
Q2RT62	Rru_A1883	1.3	0.03808	6	Magnesium and cobalt transport protein CorA
Q2RT60	Rru_A1885	1.2	0.00033	6	Enolase (EC 4.2.1.11) (2-phospho-D-glycerate hydro-lyase) (2-phosphoglycerate dehydratase)
Q2RT59	Rru_A1886	0.9	0.50664	6	2-dehydro-3-deoxyphosphooctonate aldolase (EC 2.5.1.55) (3-deoxy-D-manno-octulosonic acid 8-phosphate synthase) (KDO-8-phosphate synthase) (Phospho-2-dehydro-3-deoxyoctonate aldolase)
Q2RT58	Rru_A1887	0.7	0.00982	6	CTP synthase (EC 6.3.4.2) (CTP synthetase) (UTP--ammonia ligase)
Q2RT56	Rru_A1889	1	0.53496	5	Triosephosphate isomerase (TIM) (EC 5.3.1.1) (Triose-phosphate isomerase)
Q2RT55	Rru_A1890	0.9	0.0065	6	Uncharacterized protein
Q2RT54	Rru_A1891	0.9	0.37739	6	Anthranilate synthase, component I (EC 4.1.3.27)
Q2RT51	Rru_A1894	0.9	0.6343	4	Heavy metal translocating P-type ATPase (EC 3.6.3.4)
Q2RT49	Rru_A1896	0.9	0.58063	4	Anthranilate phosphoribosyltransferase (EC 2.4.2.18)
Q2RT48	Rru_A1897	0.9	0.85734	1	Indole-3-glycerol phosphate synthase (IGPS) (EC 4.1.1.48)
Q2RT44	Rru_A1901	0.2	9.9526e-05	3	Chemotaxis sensory transducer
Q2RT43	Rru_A1902	1	0.16014	6	Basic membrane lipoprotein
Q2RT40	Rru_A1905	0.8	0.16552	1	ABC transporter component (EC 3.6.3.25)
Q2RT38	Rru_A1907	1.2	0.0682	1	Protein-methionine-S-oxide reductase (EC 1.8.4.11)
Q2RT36	Rru_A1909	1.4	5.8841e-06	6	Uncharacterized protein
Q2RT35	Rru_A1910	2.3	0.02011	2	Cyclopropane-fatty-acyl-phospholipid synthase (EC 2.1.1.79)
Q2RT33	Rru_A1912	0.8	0.38809	4	Short-chain dehydrogenase/reductase SDR (EC 1.1.1.100)
Q2RT32	Rru_A1913	1.1	0.1774	2	Uncharacterized protein
Q2RT31	Rru_A1914	0.4	0.00018	3	Cold-shock DNA-binding protein family
Q2RT30	Rru_A1915	0.1	1.5674e-06	1	DEAD/DEAH box helicase
Q2RT29	Rru_A1916	2.8	5.4882e-06	6	Ferredoxin
Q2RT28	Rru_A1917	1.1	0.37533	6	Extracellular solute-binding protein, family 5
Q2RT18	Rru_A1927	4.1	2.3147e-10	6	Acetyl-CoA hydrolase (EC 3.1.2.1)
Q2RT17	Rru_A1928	2.1	0.00026	5	2-isopropylmalate synthase (EC 2.3.3.13) (Alpha-IPM synthase) (Alpha-isopropylmalate synthase)
Q2RT16	Rru_A1929	0.7	0.25188	4	Phosphoadenylylsulfate reductase (Thioredoxin) (EC 1.8.4.8)
Q2RT15	Rru_A1930	0.6	0.01672	4	Uncharacterized conserved protein UCP030820
Q2RT14	Rru_A1931	0.7	0.00071	5	Ferredoxin--nitrite reductase (EC 1.7.7.1)
Q2RT13	Rru_A1932	0.8	0.16922	4	Uncharacterized protein
Q2RT11	Rru_A1934	1	0.50855	2	Transcriptional regulator, TetR family
Q2RT03	Rru_A1942	1.7	0.10394	3	Methylglutaconyl-CoA hydratase (EC 4.2.1.18)
Q2RT01	Rru_A1944	2	0.03233	1	DSBA oxidoreductase
Q2RT00	Rru_A1945	2	3.1558e-07	6	Short-chain dehydrogenase/reductase SDR (EC 1.1.1.184)
Q2RSZ9	Rru_A1946	2.3	0.08063	2	Acetyl-CoA C-acetyltransferase (EC 2.3.1.9) (proposed annotation:Acetoacetyl-CoA thiolase) [manually corrected due to peak picking error; corrected data available in table 1]
Q2RSZ8	Rru_A1947	1.5	0.10277	2	Nucleotidyltransferase-like
Q2RSZ7	Rru_A1948	2.8	0.01275	4	Isovaleryl-CoA dehydrogenase (EC 1.3.99.10)
Q2RSZ6	Rru_A1949	1.2	0.53819	5	Uncharacterized protein
Q2RSZ5	Rru_A1950	0.6	0.14096	1	Transcriptional regulator, ModE family
Q2RSY8	Rru_A1957	2.8	0.00029	1	7-cyano-7-deazaguanine synthase (EC 6.3.4.20) (7-cyano-7-carbaguanine synthase) (PreQ(0) synthase) (Queuosine biosynthesis protein QueC)
Q2RSX7	Rru_A1968	2.1	0.00236	1	Predicted transcriptional regulators containing the CopG/Arc/MetJ DNA-binding domain
Q2RSX5	Rru_A1970	1	0.96298	2	PTS fructose IIC component (EC 2.7.1.69)
Q2RSX4	Rru_A1971	1.2	0.34157	4	PfkB (EC 2.7.1.56)
Q2RSX3	Rru_A1972	1.3	0.1224	6	Phosphoenolpyruvate--protein phosphotransferase (EC 2.7.3.9)
Q2RSX1	Rru_A1974	1.6	9.3416e-05	1	Uncharacterized protein
Q2RSW9	Rru_A1976	0.7	0.02395	5	Phenylacetate-CoA ligase (EC 6.2.1.30)
Q2RSW8	Rru_A1977	1.8	0.01256	4	Pyruvate ferredoxin/flavodoxin oxidoreductase (EC 1.2.7.8) (proposed annotation:Pyruvate/ketoisovalerate oxidoreductase subunit beta)
Q2RSW7	Rru_A1978	1.9	0.00028	6	Indolepyruvate ferredoxin oxidoreductase (EC 1.2.7.8) (proposed annotation:Pyruvate/ketoisovalerate oxidoreductase subunit alpha)
Q2RSW6	Rru_A1979	0.6	9.698e-07	6	Tryptophan synthase beta chain (EC 4.2.1.20)
Q2RSW3	Rru_A1982	0.6	0.00273	6	SEC-C domain protein
Q2RSW2	Rru_A1983	0.8	0.01041	2	Uncharacterized protein
Q2RSV3	Rru_A1992	2.9	0.00029	3	Arsenate reductase (EC 1.20.4.1)
Q2RSV2	Rru_A1993	2.6	0.00415	2	Uncharacterized protein
Q2RSV1	Rru_A1994	1.9	0.01356	3	Transcriptional regulator, MerR family
Q2RSU7	Rru_A1998	0.7	0.0247	4	Ribulose-1,5-bisphosphate carboxylase/oxygenase large subunit (EC 4.1.1.39)
Q2RSU5	Rru_A2000	1.1	0.6179	3	Uncharacterized protein
Q2RSU4	Rru_A2001	2	0.00027	5	Uncharacterized protein
Q2RSU3	Rru_A2002	0.9	0.59376	3	D-isomer specific 2-hydroxyacid dehydrogenase, NAD-binding (EC 1.1.1.95)
Q2RSU0	Rru_A2005	1.4	0.32439	3	Glutaryl-CoA dehydrogenase (EC 1.3.99.7)
Q2RST9	Rru_A2006	0.6	0.56175	2	L-carnitine dehydratase/bile acid-inducible protein F (EC 2.8.3.16)
Q2RST7	Rru_A2008	2.9	0.00016	6	Phosphomethylpyrimidine synthase (EC 4.1.99.17) (Hydroxymethylpyrimidine phosphate synthase) (HMP-P synthase) (HMP-phosphate synthase) (HMPP synthase) (Thiamine biosynthesis protein ThiC)
Q2RST6	Rru_A2009	1.1	0.11915	6	Glycerol kinase (EC 2.7.1.30) (ATP:glycerol 3-phosphotransferase) (Glycerokinase) (GK)
Q2RST5	Rru_A2010	0.9	0.9055	1	Aminotransferase, class V (EC 2.6.1.51)
Q2RST4	Rru_A2011	0.9	0.46366	3	ABC transporter component (EC 3.6.3.25) (EC 3.6.3.27)
Q2RST1	Rru_A2014	0.9	0.06475	6	Twin-arginine translocation pathway signal
Q2RST0	Rru_A2015	2.3	9.4632e-06	6	Chaperone DnaJ
Q2RSS9	Rru_A2016	2.5	0.00035	5	Uncharacterized protein
Q2RSS2	Rru_A2023	0.6	0.11624	2	Methyl-accepting chemotaxis sensory transducer
Q2RSS0	Rru_A2025	0.8	0.31836	2	Transcriptional activator, TenA family
Q2RSR9	Rru_A2026	0.7	0.06467	3	Ferredoxin
Q2RSR7	Rru_A2028	0.9	0.31377	5	Transcriptional regulator, BadM/Rrf2 family
Q2RSR6	Rru_A2029	0.8	0.11231	1	Serine acetyltransferase (EC 2.3.1.30)
Q2RSR5	Rru_A2030	1.3	0.19884	5	Uncharacterized protein
Q2RSR4	Rru_A2031	0.3	0.00038	1	Anhydro-N-acetylmuramic acid kinase (EC 2.7.1.170) (AnhMurNAc kinase)
Q2RSR3	Rru_A2032	0.8	0.04823	6	Tyrosine--tRNA ligase (EC 6.1.1.1) (Tyrosyl-tRNA synthetase) (TyrRS)
Q2RSQ7	Rru_A2038	1.2	0.35764	3	Glutamate-ammonia-ligase adenylyltransferase (EC 2.7.7.42)
Q2RSQ5	Rru_A2040	0.7	0.0092	4	Bacterial peptide chain release factor 2 (BRF-2)
Q2RSQ4	Rru_A2041	1.5	0.00467	6	Aminotransferase (EC 2.6.1.-)
Q2RSQ2	Rru_A2043	1.7	0.11837	1	Uncharacterized protein
Q2RSP8	Rru_A2047	1.3	6.0788e-05	6	Extracellular solute-binding protein, family 1
Q2RSP7	Rru_A2048	0.8	0.11413	3	ABC transporter component (EC 3.6.3.25)
Q2RSP5	Rru_A2050	1	0.99854	5	Secretion protein HlyD
Q2RSP4	Rru_A2051	2.9	0.0261	3	Hydrophobe/amphiphile efflux-1 HAE1
Q2RSP3	Rru_A2052	1.1	0.62265	6	RND efflux system, outer membrane lipoprotein, NodT
Q2RSP1	Rru_A2054	1.1	0.48848	4	Hpt domain protein
Q2RSP0	Rru_A2055	2.5	1.1562e-05	2	Peptidase S49
Q2RSN9	Rru_A2056	1.9	0.23105	1	Carbonic anhydrase (EC 4.2.1.1)
Q2RSN5	Rru_A2060	0.5	0.00054	3	FAD linked oxidase
Q2RSN4	Rru_A2061	0.4	0.00035	4	Uncharacterized protein
Q2RSN3	Rru_A2062	0.6	0.03549	3	Uncharacterized protein
Q2RSN2	Rru_A2063	0.8	0.77213	1	Transcriptional regulator, GntR family
Q2RSM9	Rru_A2066	0.3	0.30943	1	Dihydrodipicolinate synthetase (EC 4.2.1.52)
Q2RSM7	Rru_A2068	0.7	0.00507	2	Methylglyoxal synthase (MGS) (EC 4.2.3.3)
Q2RSM6	Rru_A2069	1.1	0.54234	2	Uncharacterized protein
Q2RSM5	Rru_A2070	1.1	0.68753	1	FAD dependent oxidoreductase (EC 1.5.3.1)
Q2RSM4	Rru_A2071	0.6	0.00548	6	Methylmalonate-semialdehyde dehydrogenase (Acylating) (EC 1.2.1.27)
Q2RSM3	Rru_A2072	0.9	0.00135	6	Aspartate--tRNA ligase (EC 6.1.1.12) (Aspartyl-tRNA synthetase) (AspRS)
Q2RSM2	Rru_A2073	0.8	0.10069	6	Ribonuclease D (RNase D) (EC 3.1.13.5)
Q2RSM1	Rru_A2074	1.5	0.05197	2	Thiosulphate-binding protein
Q2RSM0	Rru_A2075	1.1	0.50271	5	O-acetylhomoserine/O-acetylserine sulfhydrylase (EC 2.5.1.49)
Q2RSL9	Rru_A2076	2	0.01226	4	Chemotaxis sensory transducer
Q2RSL7	Rru_A2078	0.4	8.8376e-06	6	Chemotaxis sensory transducer
Q2RSL6	Rru_A2079	1.2	0.20171	5	L-glutamine synthetase (EC 6.3.1.2)
Q2RSL3	Rru_A2082	1.4	0.08828	4	Hemerythrin HHE cation binding region
Q2RSL2	Rru_A2083	1.4	0.00183	5	CreA
Q53044	Rru_A2085	0.9	0.24966	4	Nitrogen regulatory protein P-II
Q2RSK9	Rru_A2086	0.7	0.00121	6	Glutamine synthetase (EC 6.3.1.2)
Q2RSK8	Rru_A2087	0.6	3.7169e-08	6	Extracellular solute-binding protein, family 3
Q2RSK1	Rru_A2094	1.4	0.32383	1	Acriflavin resistance protein
Q2RSK0	Rru_A2095	0.4	0.01211	1	Secretion protein HlyD
Q2RSJ9	Rru_A2096	0.7	0.49496	3	Cell divisionFtsK/SpoIIIE
Q2RSJ8	Rru_A2097	0.8	0.05135	4	Uncharacterized protein
Q2RSJ7	Rru_A2098	1.6	0.00398	1	Uncharacterized protein
Q2RSJ4	Rru_A2101	1.4	0.01889	4	Two component, sigma54 specific, transcriptional regulator, Fis family
Q2RSJ2	Rru_A2103	0.8	0.35957	4	L-carnitine dehydratase/bile acid-inducible protein F (EC 5.1.99.4)
Q2RSJ0	Rru_A2105	0.6	0.0285	1	Inner-membrane translocator
Q2RSI9	Rru_A2106	0.9	0.13274	6	Uncharacterized protein
Q2RSI8	Rru_A2107	6.2	0.14776	1	23S rRNA (Uracil-5-)-methyltransferase RumA (EC 2.1.1.-)
Q2RSI7	Rru_A2108	2	0.09889	2	Hpt sensor hybrid histidine kinase (EC 2.7.3.-)
Q2RSI6	Rru_A2109	1.3	0.09926	4	ATP-dependent Clp protease ATP-binding subunit ClpA
Q2RSI5	Rru_A2110	1.2	0.42594	2	ATP-dependent Clp protease adaptor protein ClpS
Q2RSI4	Rru_A2111	73.8	2.1793e-10	6	Uncharacterized protein
Q2RSI3	Rru_A2112	0.7	0.0582	3	Uncharacterized protein
Q2RSI0	Rru_A2115	1	0.70742	6	Phosphoglucomutase/phosphomannomutase (EC 5.4.2.2)
Q2RSH9	Rru_A2116	1.1	0.33523	6	UDP-glucose 6-dehydrogenase (EC 1.1.1.22)
Q2RSH8	Rru_A2117	0.9	0.36985	6	UDP-glucose pyrophosphorylase (EC 2.7.7.9)
Q2RSH6	Rru_A2119	1	0.95539	2	Molybdopterin oxidoreductase (EC 1.2.1.2)
Q2RSG9	Rru_A2126	1	0.97963	3	5-oxopent-3-ene-1,2,5-tricarboxylate decarboxylase (EC 4.1.1.68)
Q2RSG8	Rru_A2127	1.2	0.08015	5	Serine 3-dehydrogenase (EC 1.1.1.276)
Q2RSG6	Rru_A2129	1.9	6.9531e-05	2	Fumarate hydratase class II (Fumarase C) (EC 4.2.1.2)
Q2RSG2	Rru_A2133	1.3	0.12218	1	Glycosyl transferase, group 2 family protein
Q2RSG0	Rru_A2135	1.9	0.00242	6	Twin-arginine translocation pathway signal
Q2RSF5	Rru_A2140	2.5	0.17558	3	Transcriptional regulator, XRE family
Q2RSE8	Rru_A2147	1.1	0.72081	4	Penicillin-binding protein 1A (EC 2.4.1.129)
Q2RSE7	Rru_A2148	1.7	0.18655	2	N-acetylmuramoyl-L-alanine amidase (EC 3.5.1.28)
Q2RSE6	Rru_A2149	1	0.74883	5	RNAse E (EC 3.1.4.-)
Q2RSE4	Rru_A2151	0.6	1.4062e-07	3	30S ribosomal protein S9
Q2RSE3	Rru_A2152	0.5	1.1096e-05	5	50S ribosomal protein L13
Q2RSD9	Rru_A2156	1	0.86171	4	Short chain enoyl-CoA hydratase (EC 4.2.1.17)
Q2RSD6	Rru_A2159	0.6	0.00062	3	Creatininase
Q2RSD5	Rru_A2160	0.3	0.10932	1	Ppx/GppA phosphatase
Q2RSD4	Rru_A2161	1.1	0.37021	4	Polyphosphate kinase (EC 2.7.4.1) (ATP-polyphosphate phosphotransferase) (Polyphosphoric acid kinase)
Q2RSD1	Rru_A2164	1.4	0.42135	1	Uncharacterized protein
Q2RSC9	Rru_A2166	1.1	0.13741	6	Uncharacterized protein
Q2RSC8	Rru_A2167	0.6	0.05842	6	Phosphoribosylformylglycinamidine cyclo-ligase (EC 6.3.3.1) (AIR synthase) (AIRS) (Phosphoribosyl-aminoimidazole synthetase)
Q2RSC6	Rru_A2169	0.7	0.00023	6	Nucleoside diphosphate kinase (NDK) (NDP kinase) (EC 2.7.4.6) (Nucleoside-2-P kinase)
Q2RSC4	Rru_A2171	2.4	9.0793e-07	5	Extracellular ligand-binding receptor
Q2RSC2	Rru_A2173	0.9	0.70784	5	Leucyl aminopeptidase (EC 3.4.11.1)
Q2RSB7	Rru_A2178	1.6	0.02726	5	Extracellular solute-binding protein, family 5
Q2RSB4	Rru_A2181	1.2	7.8219e-06	6	NAD(P) transhydrogenase subunit beta (EC 1.6.1.2) (Nicotinamide nucleotide transhydrogenase subunit beta) (Proton-translocating transhydrogenase NADP(H)-binding component) (Pyridine nucleotide transhydrogenase subunit beta) (dIII)
Q2RSB2	Rru_A2183	1.2	1.9683e-07	6	NAD(P) transhydrogenase subunit alpha part 1 (EC 1.6.1.2) (Nicotinamide nucleotide transhydrogenase subunit alpha 1) (Proton-translocating transhydrogenase component 1) (Pyridine nucleotide transhydrogenase subunit alpha 1) (dI)
Q2RSA4	Rru_A2191	0.6	0.00496	4	AMP-dependent synthetase and ligase (EC 6.2.1.3)
Q2RSA3	Rru_A2192	1.2	0.45089	5	Peptidase M3B, oligoendopeptidase-related clade 3
Q2RSA2	Rru_A2193	1.1	0.4274	4	Abc1 protein
Q2RSA1	Rru_A2194	2	0.00811	2	MaoC-like dehydratase
Q2RSA0	Rru_A2195	2	1.8863e-06	6	Bacterioferritin
Q2RS97	Rru_A2198	1.2	0.10269	2	Uncharacterized protein
Q2RS96	Rru_A2199	1.1	0.6765	4	Uncharacterized protein
Q2RS95	Rru_A2200	0.8	0.27504	1	DNA polymerase III, chi subunit (EC 2.7.7.7)
Q2RS94	Rru_A2201	1.6	0.00057	6	Peptidase S1C, Do
Q2RS93	Rru_A2202	0.9	0.05886	5	HflC
Q2RS92	Rru_A2203	0.9	0.17138	4	HflK
Q2RS91	Rru_A2204	0.8	0.24056	4	Uncharacterized protein
Q2RS90	Rru_A2205	0.8	5.4123e-05	1	Uncharacterized protein
Q2RS89	Rru_A2206	1.2	0.09271	6	Fumarase (EC 4.2.1.2)
Q2RS87	Rru_A2208	1.5	0.0044	3	Uncharacterized protein
Q2RS85	Rru_A2210	1	0.86242	6	Phosphoglycerate/bisphosphoglycerate mutase (EC 5.4.2.1)
Q2RS84	Rru_A2211	0.9	0.56917	6	Porin, Gram-negative type
Q2RS83	Rru_A2212	1.1	0.37041	6	Uncharacterized protein
Q2RS82	Rru_A2213	0.9	0.79071	3	Sulfotransferase
Q2RS77	Rru_A2218	1.4	0.01135	4	Short-chain dehydrogenase/reductase SDR (EC 1.1.1.100)
Q2RS73	Rru_A2222	0.7	0.00574	5	Molybdopterin molybdochelatase
Q2RS72	Rru_A2223	4.3	1.0413e-11	5	Branched chain amino acid: 2-keto-4-methylthiobutyrate aminotransferase / branched chain amino acid aminotransferase (EC 2.6.1.-) (EC 2.6.1.42)
Q2RS70	Rru_A2225	2.6	0.16631	1	Two component transcriptional regulator, winged helix family
Q2RS66	Rru_A2229	2.3	0.07077	1	Response regulator receiver domain protein (CheY)
Q2RS63	Rru_A2232	0.8	0.00706	6	Two component transcriptional regulator, LuxR family
Q2RS62	Rru_A2233	1.3	0.02272	5	Transcriptional regulatory protein
Q2RS61	Rru_A2234	0.8	0.06519	5	Response regulator receiver domain protein (CheY)
Q2RS60	Rru_A2235	1.2	0.67602	1	Multi-sensor signal transduction histidine kinase (EC 2.7.3.-)
Q2RS59	Rru_A2236	0.8	0.21833	5	UspA
Q2RS56	Rru_A2239	1.5	7.7713e-05	5	TRAP dicarboxylate transporter-DctP subunit
Q2RS55	Rru_A2240	1.2	0.26408	5	Short chain enoyl-CoA hydratase / Enoyl-CoA hydratase (EC 4.2.1.17)
Q2RS53	Rru_A2242	1.1	0.5652	3	Glutathione-dependent formaldehyde-activating, GFA
Q2RS51	Rru_A2244	1.1	0.24517	4	Phosphorylase (EC 2.4.1.1)
Q2RS50	Rru_A2245	1	0.69855	6	Glycogen synthase (EC 2.4.1.21) (Starch [bacterial glycogen] synthase)
Q2RS49	Rru_A2246	1	0.69887	6	Glucose-1-phosphate adenylyltransferase (EC 2.7.7.27) (ADP-glucose pyrophosphorylase) (ADPGlc PPase) (ADP-glucose synthase)
Q2RS46	Rru_A2249	0.9	0.67784	4	L-threonine aldolase (EC 4.1.2.5)
Q2RS45	Rru_A2250	0.9	0.62202	2	ABC transporter component (EC 3.6.3.25)
Q2RS44	Rru_A2251	1	0.40785	6	Extracellular solute-binding protein, family 3
Q2RS40	Rru_A2255	0.8	0.00211	6	Uracil phosphoribosyltransferase (EC 2.4.2.9) (UMP pyrophosphorylase) (UPRTase)
P00144	Rru_A2256	2.7	1.7424e-07	5	Cytochrome c'
Q2RS37	Rru_A2258	1.5	0.00012	5	Uncharacterized protein
Q2RS35	Rru_A2260	1	0.91814	5	Uncharacterized protein
Q2RS31	Rru_A2264	7.5	5.8233e-05	3	Ferredoxin
Q2RS30	Rru_A2265	3.4	0.00164	5	Electron transfer flavoprotein-ubiquinone oxidoreductase (EC 1.5.5.1)
Q2RS29	Rru_A2266	2.9	0.00016	5	Electron transfer flavoprotein
Q2RS28	Rru_A2267	2.9	0.00014	5	Electron transfer flavoprotein beta-subunit
Q2RS06	Rru_A2289	0.4	0.0019	5	Sulfate adenylyltransferase subunit 2 (EC 2.7.7.4) (ATP-sulfurylase small subunit) (Sulfate adenylate transferase) (SAT)
Q2RS05	Rru_A2290	0.5	0.00118	4	Sulfate adenylyltransferase subunit 1 / adenylylsulfate kinase (EC 2.7.1.25) (EC 2.7.7.4)
Q2RS04	Rru_A2291	1.7	0.0149	5	DNA/RNA non-specific endonuclease
Q2RRZ8	Rru_A2297	0.8	0.3792	4	Ribokinase (EC 2.7.1.15)
Q2RRZ7	Rru_A2298	0.7	0.00188	3	Uncharacterized protein
Q2RRZ4	Rru_A2301	1.1	0.83466	1	ABC transporter component (EC 3.6.3.25)
Q2RRZ3	Rru_A2302	0.3	1.9465e-09	5	Periplasmic binding protein/LacI transcriptional regulator
Q2RRZ2	Rru_A2303	0.7	0.22921	2	Deoxyribose-phosphate aldolase (DERA) (EC 4.1.2.4) (2-deoxy-D-ribose 5-phosphate aldolase) (Phosphodeoxyriboaldolase) (Deoxyriboaldolase)
Q2RRY6	Rru_A2309	1.2	0.00713	6	NADH peroxidase (EC 1.11.1.1)
Q2RRU9	Rru_A2346	1.2	0.01435	4	Uncharacterized protein
Q2RRU8	Rru_A2347	1.2	0.0213	6	Uncharacterized protein
Q2RRU7	Rru_A2348	1.2	0.48075	2	Glycosyl transferase
Q2RRU1	Rru_A2354	1.9	0.00019	6	Adenylate cyclase
Q2RRT9	Rru_A2356	1.1	0.0203	6	Extracellular solute-binding protein, family 5
Q2RRT7	Rru_A2358	0.7	0.05111	1	Binding-protein-dependent transport systems inner membrane component
Q2RRT6	Rru_A2359	58.3	0.04086	1	Oligopeptide/dipeptide ABC transporter, ATP-binding protein-like (EC 3.6.3.25)
Q2RRT5	Rru_A2360	0.6	0.31187	4	Oligopeptide/dipeptide ABC transporter, ATP-binding protein-like (EC 3.6.3.30)
Q2RRT4	Rru_A2361	2.1	0.0249	2	Multi-sensor hybrid histidine kinase (EC 2.7.3.-)
Q2RRT3	Rru_A2362	1.5	0.00118	4	Peptide methionine sulfoxide reductase MsrA (Protein-methionine-S-oxide reductase) (EC 1.8.4.11) (Peptide-methionine (S)-S-oxide reductase) (Peptide Met(O) reductase)
Q2RRR8	Rru_A2377	1.1	0.31305	1	Predicted transcriptional regulators containing the CopG/Arc/MetJ DNA-binding domain
Q2RRR4	Rru_A2381	1.1	0.67057	1	Lipocalin-like protein
Q2RRR0	Rru_A2385	1.2	0.11572	6	Substrate-binding region of ABC-type glycine betaine transport system
Q53046	Rru_A2398	1.4	0.00416	6	Pyruvate-flavodoxin oxidoreductase (EC 1.2.7.-)
Q2RRP5	Rru_A2400	3.1	8.2628e-06	6	Ribulose bisphosphate carboxylase (RuBisCO) (EC 4.1.1.39)
Q2RRP3	Rru_A2402	2.8	1.1886e-05	5	Ribulose-phosphate 3-epimerase (EC 5.1.3.1)
Q2RRP2	Rru_A2403	1.3	0.00224	5	Fructose-1,6-bisphosphatase class 1 (FBPase class 1) (EC 3.1.3.11) (D-fructose-1,6-bisphosphate 1-phosphohydrolase class 1)
Q2RRP1	Rru_A2404	1.3	9.3739e-05	6	Phosphoribulokinase (EC 2.7.1.19)
Q2RRP0	Rru_A2405	0.8	0.00052	6	Transketolase (EC 2.2.1.1)
Q2RRN7	Rru_A2408	0.7	0.10123	1	RecJ exonuclease
Q2RRN5	Rru_A2410	1	0.97085	6	Homoserine dehydrogenase (EC 1.1.1.3)
Q2RRN4	Rru_A2411	0.8	0.00844	6	Aminotransferase (EC 2.6.1.-)
Q2RRN3	Rru_A2412	1	0.68177	5	OmpA/MotB
Q2RRN2	Rru_A2413	1.7	0.00011	5	Poly(R)-hydroxyalkanoic acid synthase, class I
Q2RRN1	Rru_A2414	0.4	0.12127	2	Uncharacterized protein
Q2RRM8	Rru_A2417	0.8	0.0015	5	Lipoprotein YaeC
Q2RRM6	Rru_A2419	0.3	3.6364e-05	4	ABC transporter component (EC 3.6.3.25)
Q2RRM5	Rru_A2420	1.9	0.00025	3	Transferase hexapeptide repeat
Q2RRM4	Rru_A2421	1	0.70014	6	N-acetyl-gamma-glutamyl-phosphate reductase (AGPR) (EC 1.2.1.38) (N-acetyl-glutamate semialdehyde dehydrogenase) (NAGSA dehydrogenase)
Q2RRM3	Rru_A2422	1.2	0.6439	1	Uncharacterized protein
Q2RRM2	Rru_A2423	0.9	0.67334	6	Aminotransferase (EC 2.6.1.-)
Q2RRM1	Rru_A2424	1.2	0.07186	6	Gamma-glutamyltranspeptidase (EC 2.3.2.2)
Q2RRM0	Rru_A2425	1.2	0.29896	6	Peptidase M48
Q2RRL7	Rru_A2428	1.1	0.42192	5	DSBA oxidoreductase
Q2RRL3	Rru_A2432	0.5	0.00188	6	Thiazole synthase (EC 2.8.1.10)
Q2RRL1	Rru_A2434	0.9	0.06949	4	Biotin carboxyl carrier protein
Q2RRL0	Rru_A2435	0.9	0.11545	5	Acetyl-CoA carboxylase, biotin carboxylase (EC 6.3.4.14)
Q2RRK8	Rru_A2437	1	0.83442	2	Cellulase-like protein
Q2RRK7	Rru_A2438	1.1	0.30496	1	Mammalian cell entry related
Q2RRK6	Rru_A2439	1.2	0.20021	5	Mammalian cell entry related
Q2RRK5	Rru_A2440	1	0.76338	4	NADH:ubiquinone oxidoreductase 17.2 kD subunit
Q2RRK0	Rru_A2445	0.6	0.09738	1	Uncharacterized protein
Q2RRJ8	Rru_A2447	1.1	0.70486	1	Mammalian cell entry related
Q2RRJ7	Rru_A2448	0.8	0.14242	2	Uncharacterized protein
Q2RRJ5	Rru_A2450	1.4	0.02057	4	Peptidase M48, Ste24p
Q2RRJ3	Rru_A2452	0.7	0.07361	6	Uncharacterized protein
Q2RRI9	Rru_A2456	1.1	0.24536	6	D-3-phosphoglycerate dehydrogenase (EC 1.1.1.95)
Q2RRI8	Rru_A2457	0.8	0.06533	3	Endoribonuclease L-PSP
Q2RRI7	Rru_A2458	1	0.99074	1	Uncharacterized protein
Q2RRI5	Rru_A2460	0.6	0.25789	1	Chemotaxis sensory transducer
Q2RRI2	Rru_A2463	0.7	0.04926	1	N-formylglutamate amidohydrolase
Q2RRI1	Rru_A2464	1.4	0.03397	5	Hydroxypyruvate reductase (EC 1.1.1.81)
Q2RRI0	Rru_A2465	1.1	0.68357	5	Pyruvate kinase (EC 2.7.1.40)
Q2RRH9	Rru_A2466	0.9	0.09251	6	Glyoxalase/bleomycin resistance protein/dioxygenase (EC 4.4.1.5)
Q2RRH3	Rru_A2472	1.1	0.06718	3	Uncharacterized protein
Q2RRH1	Rru_A2474	0.6	0.19908	1	Extracellular solute-binding protein, family 5
Q2RRH0	Rru_A2475	0.1	0.00012	6	Glycine betaine/L-proline transport ATP-binding subunit (EC 3.6.3.32)
Q2RRG8	Rru_A2477	0.3	1.8212e-06	6	Substrate-binding region of ABC-type glycine betaine transport system
Q2RRG7	Rru_A2478	1	0.64913	6	ArgK protein
Q2RRG6	Rru_A2479	1.3	0.02419	5	Methylmalonyl-CoA mutase (EC 5.4.99.2)
Q2RRG5	Rru_A2480	1	0.94656	4	Methylmalonyl-CoA mutase (EC 5.4.99.2)
Q2RRG2	Rru_A2483	1.4	0.1112	6	5'-Nucleotidase (EC 3.1.3.5)
Q2RRF9	Rru_A2486	0.8	0.62473	2	Glucokinase (EC 2.7.1.2)
Q2RRE8	Rru_A2497	0.7	0.00739	4	Peptide chain release factor 3 (RF-3)
Q2RRE7	Rru_A2498	1.1	0.51459	4	ABC transporter component (EC 3.6.3.25)
Q2RRE5	Rru_A2500	0.8	0.36666	1	Rhodanese-like
Q2RRE2	Rru_A2503	0.9	0.88323	5	Hydroxypyruvate isomerase (EC 5.3.1.22)
Q2RRE1	Rru_A2504	0.5	0.00142	5	Coproporphyrinogen III oxidase, anaerobic (EC 1.3.99.22)
Q2RRD9	Rru_A2506	1.4	0.20071	3	Enoyl-CoA hydratase / short chain enoyl-CoA hydratase (EC 4.2.1.17)
Q2RRD8	Rru_A2507	1.5	0.00052	6	Orotate phosphoribosyltransferase (OPRT) (OPRTase) (EC 2.4.2.10)
Q2RRD7	Rru_A2508	0.4	2.0454e-07	5	5-aminolevulinate synthase (EC 2.3.1.37)
Q2RRD6	Rru_A2509	1.6	1.6187e-06	6	Fructose-bisphosphate aldolase (EC 4.1.2.13)
Q2RRD5	Rru_A2510	1.2	0.27537	2	Uncharacterized protein
Q2RRD3	Rru_A2512	0.9	0.32798	5	3-oxoacyl-(Acyl-carrier-protein) reductase (EC 1.1.1.100)
Q2RRD2	Rru_A2513	0.3	0.15323	2	Acetyl-CoA hydrolase/transferase
Q2RRC8	Rru_A2517	1.9	0.27673	6	AMP-dependent synthetase and ligase (EC 6.2.1.26)
Q2RRC5	Rru_A2520	1	0.81994	5	Penicillin-binding protein 1A (EC 2.4.1.129)
Q2RRC4	Rru_A2521	0.8	0.48071	1	DNA helicase, putative
Q2RRC3	Rru_A2522	1.1	0.43024	3	Uncharacterized protein
Q2RRC1	Rru_A2524	0.5	0.00039	5	Peptidase U32
Q2RRC0	Rru_A2525	0.9	0.1781	4	Peptidase U32
Q2RRB9	Rru_A2526	0.7	0.00575	3	Uncharacterized protein
Q2RRB7	Rru_A2528	0.9	0.85707	1	Putative flagellar hook-associated protein 3 FlgL
Q2RRB1	Rru_A2534	1	0.74205	4	Flagellin-like
Q2RRB0	Rru_A2535	0.7	0.2601	2	Flagellar hook-associated protein 2 (FliD, filament cap protein)
Q2RRA9	Rru_A2536	0.9	0.22471	6	Uncharacterized protein
Q2RRA8	Rru_A2537	0.4	0.28334	1	RNA polymerase, sigma-24 subunit, ECF subfamily
Q2RRA3	Rru_A2542	1.1	0.76569	1	Circadian clock protein KaiC
Q2RRA2	Rru_A2543	1.2	0.47091	1	KaiB
Q2RRA1	Rru_A2544	0.3	0.01674	1	Signal transduction histidine kinase (EC 2.7.3.-)
Q2RR93	Rru_A2552	1	0.89016	6	Uncharacterized protein
Q2RR92	Rru_A2553	1	0.97501	1	Methylase involved in ubiquinone/menaquinone biosynthesis-like
Q2RR89	Rru_A2556	1	0.9609	4	Mandelate racemase/muconate lactonizing enzyme (EC 5.5.1.1)
Q2RR88	Rru_A2557	0.8	0.2736	6	Uncharacterized protein
Q2RR87	Rru_A2558	0.9	0.76867	1	Transglutaminase-like
Q2RR83	Rru_A2562	0.8	0.13378	6	CheW protein
Q2RR79	Rru_A2569	0.5	0.33111	1	Uncharacterized protein
Q2RR78	Rru_A2570	1.2	0.10756	6	Cysteine desulfurase (EC 2.8.1.7)
Q2RR77	Rru_A2571	1	0.84654	5	FeS assembly protein SufD
Q2RR76	Rru_A2572	1	0.96765	5	FeS assembly ATPase SufC
Q2RR75	Rru_A2573	0.9	0.75656	2	Iron-regulated ABC transporter membrane component SufB
Q2RR73	Rru_A2575	1.2	0.31545	3	Uncharacterized protein
Q2RR72	Rru_A2576	1.2	0.2597	5	1,4-alpha-glucan branching enzyme GlgB (EC 2.4.1.18) (1,4-alpha-D-glucan:1,4-alpha-D-glucan 6-glucosyl-transferase) (Alpha-(1->4)-glucan branching enzyme) (Glycogen branching enzyme) (BE)
Q2RR48	Rru_A2600	0.6	0.15284	6	Uncharacterized protein
Q2RR47	Rru_A2601	1.1	0.74491	2	Uncharacterized protein
Q2RR46	Rru_A2602	1.8	0.03792	5	Periplasmic sensor diguanylate cyclase/phosphodiesterase
Q2RR45	Rru_A2603	2.3	0.01925	4	Two component transcriptional regulator, LuxR family
Q2RR44	Rru_A2604	0.8	0.60695	1	Diguanylate cyclase/phosphodiesterase
Q2RR43	Rru_A2605	0.5	0.0007	2	Phosphoheptose isomerase (EC 5.3.1.28) (Sedoheptulose 7-phosphate isomerase)
Q2RR41	Rru_A2607	0.9	0.36442	6	Uncharacterized protein
Q2RR36	Rru_A2612	1.4	0.00046	6	UspA
Q2RR35	Rru_A2613	1.2	0.18912	5	Uncharacterized protein
Q2RR32	Rru_A2616	0.4	0.01151	2	Histone deacetylase superfamily
Q2RR30	Rru_A2618	0.9	0.44554	6	Farnesyl-diphosphate synthase (EC 2.5.1.10)
Q2RR28	Rru_A2620	1	0.67641	2	Hemolysin A
Q2RR27	Rru_A2621	0.7	0.20032	5	Peptidase S49
Q2RR25	Rru_A2623	1.1	0.32493	4	Chorismate synthase (EC 4.2.3.5) (5-enolpyruvylshikimate-3-phosphate phospholyase)
Q2RR24	Rru_A2624	0.9	0.00993	6	Enoyl-[acyl-carrier-protein] reductase [NADH] (EC 1.3.1.9)
Q2RR22	Rru_A2626	0.5	0.15352	2	Chaperone DnaJ
Q2RR21	Rru_A2627	0.4	0.00063	2	Pyridoxine/pyridoxamine 5'-phosphate oxidase (EC 1.4.3.5) (PNP/PMP oxidase) (PNPOx) (Pyridoxal 5'-phosphate synthase)
Q2RR19	Rru_A2629	1	0.96878	2	Beta-lactamase-like
Q2RR18	Rru_A2630	1.4	0.11684	4	N-acetylglucosamine kinase (EC 2.7.1.59)
Q2RR17	Rru_A2631	1.3	0.07613	2	Uncharacterized protein
Q2RR10	Rru_A2638	1.8	0.09635	3	Uncharacterized protein
Q2RR06	Rru_A2642	1.9	0.01556	2	Alpha/beta hydrolase fold
Q2RR01	Rru_A2647	1.2	0.736	1	Uncharacterized protein
Q2RQZ5	Rru_A2653	1.2	0.61347	5	Uncharacterized protein
Q2RQZ4	Rru_A2654	0.9	0.75504	1	Acylphosphatase (EC 3.6.1.7) (Acylphosphate phosphohydrolase)
Q2RQZ2	Rru_A2656	1.6	0.00179	2	ATP12 ATPase
Q2RQZ1	Rru_A2657	3.2	2.6733e-08	6	AsmA
Q2RQY9	Rru_A2659	1	0.90088	2	Pseudouridine synthase (EC 5.4.99.-)
Q2RQY6	Rru_A2662	1.2	0.09845	6	Peptidase S1C, Do
Q2RQY5	Rru_A2663	0.6	5.2139e-07	5	50S ribosomal protein L17
Q2RQY4	Rru_A2664	0.9	0.04521	6	DNA-directed RNA polymerase subunit alpha (RNAP subunit alpha) (EC 2.7.7.6) (RNA polymerase subunit alpha) (Transcriptase subunit alpha)
Q2RQY3	Rru_A2665	0.5	0.00011	5	30S ribosomal protein S11
Q2RQY2	Rru_A2666	0.6	5.9858e-10	4	30S ribosomal protein S13
Q2RQY1	Rru_A2667	0.6	5.5767e-06	6	Adenylate kinase (AK) (EC 2.7.4.3) (ATP-AMP transphosphorylase)
Q2RQX9	Rru_A2669	0.6	1.4302e-06	5	50S ribosomal protein L15
Q2RQX8	Rru_A2670	0.6	8.5419e-10	4	50S ribosomal protein L30
Q2RQX7	Rru_A2671	0.6	2.3482e-08	5	30S ribosomal protein S5
Q2RQX6	Rru_A2672	0.5	4.3885e-07	5	50S ribosomal protein L18
Q2RQX5	Rru_A2673	0.6	2.4021e-10	5	50S ribosomal protein L6
Q2RQX4	Rru_A2674	0.6	1.6895e-07	6	30S ribosomal protein S8
Q2RQX3	Rru_A2675	0.5	1.8725e-06	5	30S ribosomal protein S14
Q2RQX2	Rru_A2676	0.5	2.2962e-06	6	50S ribosomal protein L5
Q2RQX1	Rru_A2677	0.5	4.2224e-06	5	50S ribosomal protein L24
Q2RQX0	Rru_A2678	0.6	6.781e-08	4	50S ribosomal protein L14
Q2RQW9	Rru_A2679	0.5	7.3336e-06	4	30S ribosomal protein S17
Q2RQW8	Rru_A2680	0.6	6.4241e-08	4	50S ribosomal protein L29
Q2RQW7	Rru_A2681	0.6	5.0398e-09	6	50S ribosomal protein L16
Q2RQW6	Rru_A2682	0.6	6.7307e-05	6	30S ribosomal protein S3
Q2RQW5	Rru_A2683	0.6	5.4523e-05	4	50S ribosomal protein L22
Q2RQW4	Rru_A2684	0.6	1.2292e-09	5	30S ribosomal protein S19
Q2RQW3	Rru_A2685	0.6	2.1663e-07	6	50S ribosomal protein L2
Q2RQW2	Rru_A2686	0.6	3.5081e-06	4	50S ribosomal protein L23
Q2RQW1	Rru_A2687	0.6	1.6135e-07	6	50S ribosomal protein L4
Q2RQW0	Rru_A2688	0.6	1.6617e-08	6	50S ribosomal protein L3
Q2RQV9	Rru_A2689	0.7	0.00337	5	30S ribosomal protein S10
Q2RQV8	Rru_A2690	0.9	0.19248	1	Elongation factor Tu 1 (EF-Tu 1)
Q2RQV7	Rru_A2691	0.8	5.3301e-05	6	Elongation factor G (EF-G)
Q2RQV6	Rru_A2692	0.7	1.8153e-05	6	30S ribosomal protein S7
Q2RQV5	Rru_A2693	0.6	4.8545e-06	5	30S ribosomal protein S12
Q2RQV4	Rru_A2694	0.8	0.00278	6	DNA-directed RNA polymerase subunit beta' (RNAP subunit beta') (EC 2.7.7.6) (RNA polymerase subunit beta') (Transcriptase subunit beta')
Q2RQV3	Rru_A2695	0.8	0.00036	6	DNA-directed RNA polymerase subunit beta (RNAP subunit beta) (EC 2.7.7.6) (RNA polymerase subunit beta) (Transcriptase subunit beta)
Q2RQV2	Rru_A2696	0.8	0.00016	6	50S ribosomal protein L7/L12
Q2RQV1	Rru_A2697	0.6	6.7885e-07	6	50S ribosomal protein L10
Q2RQV0	Rru_A2698	0.6	0.00539	6	50S ribosomal protein L1
Q2RQU9	Rru_A2699	0.6	5.9367e-06	6	50S ribosomal protein L11
Q2RQU8	Rru_A2700	1.1	0.58624	5	Transcription antitermination protein nusG
Q2RQU6	Rru_A2702	0.9	0.231	3	Elongation factor Tu 2 (EF-Tu 2)
Q2RQU5	Rru_A2703	0.7	0.10243	1	RNA methyltransferase TrmH, group 3
Q2RQT9	Rru_A2709	1.2	0.06647	1	Thioesterase superfamily
Q2RQT4	Rru_A2714	1.4	0.44619	5	Uncharacterized protein
Q2RQT1	Rru_A2717	1.4	0.00206	6	Isochorismatase hydrolase (EC 3.3.2.1)
Q2RQT0	Rru_A2718	1.1	0.02714	6	DEAD/DEAH box helicase
Q2RQS9	Rru_A2719	1.2	0.57165	2	Phenylpyruvate decarboxylase (EC 4.1.1.43)
Q2RQS7	Rru_A2721	0.7	0.08552	6	2-oxoglutarate synthase, alpha subunit (EC 1.2.7.3)
Q2RQS6	Rru_A2722	0.6	0.02876	4	2-oxoglutarate synthase, beta subunit (EC 1.2.7.3)
Q2RQS5	Rru_A2723	0.8	0.3572	1	Rubrerythrin
Q2RQS4	Rru_A2724	1.1	0.60623	5	Phospholipase/Carboxylesterase
Q2RQS2	Rru_A2726	1.3	0.02951	1	Response regulator receiver domain protein (CheY)
Q2RQR9	Rru_A2729	1	0.95845	6	Uncharacterized protein
Q2RQR1	Rru_A2737	4.5	5.4128e-05	4	Glycosyl transferase, family 2
Q2RQR0	Rru_A2738	3.7	4.5504e-07	5	Glycosyl transferase, group 1
Q2RQQ9	Rru_A2739	4.4	0.00853	2	Uncharacterized protein
Q2RQQ8	Rru_A2740	2.9	0.00281	4	UDP-N-acetylglucosamine 2-epimerase (EC 5.1.3.14)
Q2RQQ7	Rru_A2741	2.3	1.0421e-05	6	Polysaccharide biosynthesis protein CapD
Q2RQQ1	Rru_A2747	0.9	0.61581	1	Short-chain dehydrogenase/reductase SDR (EC 1.1.1.100)
Q2RQP0	Rru_A2758	1.3	0.00069	5	Response regulator receiver domain protein (CheY)
Q2RQN8	Rru_A2760	2.5	0.00799	2	Uncharacterized protein
Q2RQN4	Rru_A2764	1.4	0.28666	2	Uncharacterized protein
Q2RQN3	Rru_A2765	0.5	0.42289	1	GCN5-related N-acetyltransferase
Q2RQN2	Rru_A2766	1.2	0.02393	1	DNA gyrase inhibitor YacG
Q2RQN1	Rru_A2767	0.7	0.59104	1	Ribonuclease G (RNase G)
Q2RQN0	Rru_A2768	1	0.73421	2	Maf-like protein Rru_A2768
Q2RQM7	Rru_A2771	1.1	0.35483	5	Histidinol dehydrogenase (HDH) (EC 1.1.1.23)
Q2RQM6	Rru_A2772	0.9	0.43839	4	ATP phosphoribosyltransferase (ATP-PRT) (ATP-PRTase) (EC 2.4.2.17)
Q2RQM4	Rru_A2774	0.6	0.01057	6	Chemotaxis sensory transducer
Q2RQM3	Rru_A2775	1.2	0.1684	6	Dienelactone hydrolase (EC 3.1.1.45)
Q2RQL8	Rru_A2780	0.6	0.00044	4	Uncharacterized protein
Q2RQL7	Rru_A2781	0.7	0.01078	5	UPF0261 protein Rru_A2781
Q2RQL5	Rru_A2783	0.8	0.30987	2	Predicted periplasmic ligand-binding sensor protein
Q2RQL4	Rru_A2784	0.9	0.05341	6	Basic membrane lipoprotein
Q2RQL3	Rru_A2785	0.9	0.7013	1	ABC transporter component (EC 3.6.3.25)
Q2RQL0	Rru_A2788	1.1	0.40636	5	N-isopropylammelide isopropylaminohydrolase (EC 3.5.99.4)
Q2RQK7	Rru_A2791	0.7	0.27423	2	Deoxyuridine 5'-triphosphate nucleotidohydrolase (EC 3.6.1.23)
Q2RQK6	Rru_A2792	0.9	0.73211	5	Thymidylate synthase ThyX (TS) (TSase) (EC 2.1.1.148)
Q2RQK4	Rru_A2794	1.1	0.3422	1	Deoxycytidine triphosphate deaminase (dCTP deaminase) (EC 3.5.4.13)
Q2RQK2	Rru_A2796	0.8	0.31226	6	Heavy metal translocatin P-type ATPase
Q2RQK1	Rru_A2797	0.8	0.24586	4	Uncharacterized protein
Q2RQK0	Rru_A2798	0.9	0.39995	4	Uncharacterized protein
Q2RQJ4	Rru_A2804	1.2	0.72344	2	ABC transporter component (EC 3.6.3.25)
Q2RQJ0	Rru_A2808	0.1	0.03122	5	Periplasmic protein-probably involved in high-affinity Fe2+ transport
Q2RQI9	Rru_A2809	0.2	0.06189	2	Iron permease FTR1
Q2RQI7	Rru_A2811	0.6	0.00387	6	Ribosomal protein S12 methylthiotransferase RimO (S12 MTTase) (S12 methylthiotransferase) (EC 2.-.-.-) (Ribosome maturation factor RimO)
Q2RQI5	Rru_A2813	0.6	0.16043	1	Cyclic pyranopterin monophosphate synthase accessory protein (Molybdenum cofactor biosynthesis protein C)
Q2RQI4	Rru_A2814	1	0.99225	2	Molybdopterin synthase subunit MoaD
Q2RQI3	Rru_A2815	0.5	0.1269	5	Molybdopterin synthase subunit MoaE
Q2RQI1	Rru_A2817	49.8	4.9745e-06	6	Phasin
Q2RQI0	Rru_A2818	0.8	0.03396	5	Alanine--tRNA ligase (EC 6.1.1.7) (Alanyl-tRNA synthetase) (AlaRS)
Q2RQH9	Rru_A2819	1.3	0.00134	5	Protein RecA (Recombinase A)
Q2RQG2	Rru_A2836	1	0.93105	3	Uncharacterized protein
Q2RQG1	Rru_A2837	1	0.82149	4	Response regulator receiver domain protein (CheY)
Q2RQF7	Rru_A2841	0.8	0.71322	1	Flagellar basal body-associated protein FliL
Q2RQF1	Rru_A2847	0.8	0.41847	4	Transcriptional regulators, TraR/DksA family
Q2RQF0	Rru_A2848	1.2	0.56604	2	Uncharacterized protein
Q2RQE2	Rru_A2856	1.6	0.01439	3	Putative flagellar protein FlaF
Q2RQE1	Rru_A2857	1.5	0.20121	2	Flagellar FlbT
Q2RQE0	Rru_A2858	1.1	0.51174	6	Flagellin-like
Q2RQD3	Rru_A2865	0.9	0.8246	5	Peptidase M24 (EC 3.4.11.9)
Q2RQD2	Rru_A2866	0.8	0.05657	3	LSU ribosomal protein L11P methyltransferase (EC 2.1.1.-)
Q2RQD1	Rru_A2867	1.3	0.10432	3	Ornithine cyclodeaminase (EC 4.3.1.12)
Q2RQC8	Rru_A2870	1.3	0.07751	3	Integral membrane protein TerC
Q2RQC7	Rru_A2871	1.3	0.01463	5	Peptidase M20D, amidohydrolase (EC 3.5.1.32)
Q2RQC6	Rru_A2872	1.3	0.00099	5	L-2-amino-thiazoline-4-carboxylic acid hydrolase
Q2RQC5	Rru_A2873	1.9	0.32865	1	Extracellular ligand-binding receptor
Q2RQC4	Rru_A2874	1	0.77032	4	FAD dependent oxidoreductase (EC 1.5.3.1)
Q2RQC2	Rru_A2876	1	0.99136	1	Aldo/keto reductase (EC 1.1.1.65)
Q2RQC1	Rru_A2877	1.3	0.00027	6	L-threonine ammonia-lyase (EC 4.3.1.19)
Q2RQC0	Rru_A2878	1	0.80488	6	Uncharacterized protein
Q2RQB7	Rru_A2881	1.3	0.02965	3	Virulence protein
Q2RQB6	Rru_A2882	0.7	0.02019	6	RNA polymerase sigma factor
Q2RQB4	Rru_A2884	0.9	0.06357	4	GatB/Yqey
Q2RQB3	Rru_A2885	0.7	0.00012	4	Carbamoyl-phosphate synthase small chain (EC 6.3.5.5) (Carbamoyl-phosphate synthetase glutamine chain)
Q2RQB2	Rru_A2886	0.7	0.00187	6	Carbamoyl-phosphate synthase large chain (EC 6.3.5.5) (Carbamoyl-phosphate synthetase ammonia chain)
Q2RQB1	Rru_A2887	1.1	0.04668	5	Transcription elongation factor GreA (Transcript cleavage factor GreA)
Q2RQB0	Rru_A2888	3.3	7.4322e-07	1	Uncharacterized protein
Q2RQA9	Rru_A2889	1.3	0.68973	2	Uncharacterized protein
Q2RQA4	Rru_A2894	1.4	0.05824	4	ABC transporter component (EC 3.6.3.29)
Q2RQA3	Rru_A2895	1.4	0.00691	5	Twin-arginine translocation pathway signal
Q2RQA2	Rru_A2896	1.5	0.21875	2	Transcriptional regulator, AsnC family
Q2RQA0	Rru_A2898	1	0.9629	5	Thioredoxin reductase (EC 1.8.1.9)
Q2RQ99	Rru_A2899	0.9	0.54491	3	Transcriptional regulator, LysR family
Q2RQ97	Rru_A2901	1.4	0.02735	5	Histidine triad (HIT) protein
Q2RQ95	Rru_A2903	0.9	0.52132	2	Deoxyribodipyrimidine photo-lyase type I (EC 4.1.99.3)
Q2RQ87	Rru_A2911	1.1	0.60093	5	ABC-type uncharacterized transport system auxiliary component-like
Q2RQ86	Rru_A2912	1.5	0.02011	3	Propeptide, PepSY amd peptidase M4
Q2RQ83	Rru_A2915	1.2	0.61189	3	Uncharacterized protein
Q2RQ76	Rru_A2922	1.2	0.71907	3	Uncharacterized protein
Q2RQ75	Rru_A2923	0.7	0.37243	1	Uncharacterized protein
Q2RQ65	Rru_A2933	1.7	0.00196	1	Uncharacterized protein
Q2RQ62	Rru_A2936	1	0.43311	5	Dihydroorotase multifunctional complex type (EC 3.5.2.5)
Q2RQ61	Rru_A2937	0.6	0.3609	2	Asparagine synthetase (EC 6.3.5.4)
Q2RQ60	Rru_A2938	0.9	0.47996	3	Glycosyl transferase, group 1
Q2RQ59	Rru_A2939	0.6	0.03457	2	Uncharacterized protein
Q2RQ58	Rru_A2940	1.3	0.03733	6	Glycine cleavage T protein (Aminomethyl transferase)
Q2RQ56	Rru_A2942	0.5	0.03853	1	ABC transporter, transmembrane region
Q2RQ55	Rru_A2943	1.1	0.90389	1	Permease YjgP/YjgQ
Q2RQ54	Rru_A2944	1.2	0.29105	2	ArgK protein
Q2RQ53	Rru_A2945	0.8	0.18678	4	Uncharacterized protein
Q2RQ52	Rru_A2946	0.9	0.71408	2	DNA mismatch repair protein MutL
Q2RQ51	Rru_A2947	1.7	0.00239	6	Glucose-6-phosphate isomerase (GPI) (EC 5.3.1.9) (Phosphoglucose isomerase) (PGI) (Phosphohexose isomerase) (PHI)
Q2RQ48	Rru_A2950	0.9	0.59032	6	Farnesyltranstransferase (EC 2.5.1.29)
Q2RQ44	Rru_A2954	0.7	0.00665	2	Glycine--tRNA ligase alpha subunit (EC 6.1.1.14) (Glycyl-tRNA synthetase alpha subunit) (GlyRS)
Q2RQ43	Rru_A2955	0.8	0.03142	6	Glycine--tRNA ligase beta subunit (EC 6.1.1.14) (Glycyl-tRNA synthetase beta subunit) (GlyRS)
Q2RQ42	Rru_A2956	1.1	0.05892	6	Pyruvate phosphate dikinase (EC 2.7.9.1)
Q2RQ38	Rru_A2962	1.1	0.01485	6	Zinc-containing alcohol dehydrogenase superfamily (EC 1.6.5.5)
Q2RQ36	Rru_A2964	0.9	0.48418	6	MaoC-like dehydratase
Q2RQ35	Rru_A2965	0.7	0.36107	2	FMN adenylyltransferase / riboflavin kinase (EC 2.7.1.26) (EC 2.7.7.2)
Q2RQ34	Rru_A2966	0.7	0.00479	6	Isoleucine--tRNA ligase (EC 6.1.1.5) (Isoleucyl-tRNA synthetase)
Q2RQ32	Rru_A2968	1	0.88612	5	Uncharacterized protein
Q2RQ30	Rru_A2970	0.9	0.77101	2	Precorrin-6A synthase (Deacetylating) (EC 2.1.1.152)
Q2RQ28	Rru_A2972	1	0.80138	5	Peptidase M16-like (EC 3.4.24.64)
Q2RQ27	Rru_A2973	0.9	0.6619	5	Peptidase M16-like (EC 3.4.24.64)
Q2RQ26	Rru_A2974	1.3	0.03129	5	Photosynthetic reaction centre M subunit
Q2RQ25	Rru_A2975	1.2	0.21032	4	Photosynthetic reaction centre protein L subunit
Q2RQ24	Rru_A2976	1.9	0.13218	1	Antenna complex, alpha/beta subunit
Q2RQ23	Rru_A2977	2.5	0.00881	3	Light-harvesting protein B-870 beta chain (Antenna pigment protein beta chain) (LH-1)
Q2RQ22	Rru_A2978	0.5	9.3317e-05	5	Chlorophyllide reductase subunit Z
Q2RQ21	Rru_A2979	0.5	4.6806e-06	6	Chlorophyllide reductase subunit Y
Q2RQ20	Rru_A2980	0.4	3.0023e-05	6	Chlorophyllide reductase iron protein subunit X (EC 1.18.6.1)
Q2RQ19	Rru_A2981	1.1	0.31613	6	2-desacetyl-2-hydroxyethyl bacteriochlorophyllide (EC 1.1.1.103)
Q2RQ18	Rru_A2982	1.1	0.16493	5	Hydroxyneurosporene-O-methyltransferase (EC 2.1.1.-)
Q2RQ17	Rru_A2983	0.4	1.492e-06	4	Farnesyl-diphosphate synthase (EC 2.5.1.10)
Q2RQ16	Rru_A2984	1.1	0.48189	5	CrtD protein
Q2RQ15	Rru_A2985	1.2	0.59278	3	Hydroxyneurosporene synthase (EC 4.2.1.-)
Q2RQ11	Rru_A2989	0.9	0.40863	1	Precorrin-6Y C5,15-methyltransferase (Decarboxylating) / precorrin-3 methyltransferase (EC 2.1.1.131) (EC 2.1.1.132)
Q2RQ10	Rru_A2990	1.8	0.26119	1	Precorrin-2 C20-methyltransferase / cobalt-factor II C20-methyltransferase (EC 2.1.1.130) (EC 2.1.1.151)
Q2RQ08	Rru_A2992	1.2	0.18614	5	Precorrin-6Y C5,15-methyltransferase (Decarboxylating) (EC 2.1.1.132)
Q2RQ07	Rru_A2993	0.9	0.8991	1	Uncharacterized protein
Q2RQ06	Rru_A2994	0.6	0.12464	3	Uncharacterized protein
Q2RPZ8	Rru_A3002	1.4	0.03616	4	Nicotinamidase (EC 3.5.1.19)
Q2RPZ7	Rru_A3003	1	0.88851	2	Transcriptional regulator, GntR family
Q2RPZ6	Rru_A3004	3.4	0.00149	5	Aminotransferase, class I and II (EC 2.6.1.39)
Q2RPZ4	Rru_A3006	2.2	0.00172	2	Uncharacterized protein
Q2RPZ3	Rru_A3007	1.4	0.2454	4	SOUL heme-binding protein
Q2RPY5	Rru_A3015	1.1	0.89218	1	Twin-arginine translocation pathway signal
Q2RPY0	Rru_A3020	0.4	0.01415	1	Uncharacterized protein
Q2RPX5	Rru_A3025	1	0.98827	1	Uncharacterized protein
Q2RPX1	Rru_A3029	3.2	1.2324e-06	5	Glutamine--fructose-6-phosphate aminotransferase [isomerizing] (EC 2.6.1.16) (D-fructose-6-phosphate amidotransferase) (GFAT) (Glucosamine-6-phosphate synthase) (Hexosephosphate aminotransferase) (L-glutamine--D-fructose-6-phosphate amidotransferase)
Q2RPX0	Rru_A3030	3.2	0.00293	3	Bifunctional protein GlmU [Includes: UDP-N-acetylglucosamine pyrophosphorylase (EC 2.7.7.23) (N-acetylglucosamine-1-phosphate uridyltransferase); Glucosamine-1-phosphate N-acetyltransferase (EC 2.3.1.157)]
Q2RPW9	Rru_A3031	0.5	0.00022	4	Phosphoglycolate phosphatase (PGP) (PGPase) (EC 3.1.3.18)
Q2RPW2	Rru_A3038	1.1	0.48157	3	Uncharacterized protein
Q2RPV8	Rru_A3042	0.9	0.4703	3	Uncharacterized protein
Q2RPV3	Rru_A3047	1.8	0.07857	1	Uncharacterized protein
Q2RPV2	Rru_A3048	1.8	0.00055	3	Glycine dehydrogenase (Decarboxylating) beta subunit (EC 1.4.4.2)
Q2RPV1	Rru_A3049	1.9	0.00011	6	Probable glycine dehydrogenase [decarboxylating] subunit 1 (EC 1.4.4.2) (Glycine cleavage system P-protein subunit 1) (Glycine decarboxylase subunit 1)
Q2RPV0	Rru_A3050	1.8	0.00264	3	Glycine cleavage system H protein
Q2RPU9	Rru_A3051	2.4	0.01842	3	Aminomethyltransferase (EC 2.1.2.10)
Q2RPU8	Rru_A3052	0.7	0.23133	3	Uncharacterized protein
Q2RPU3	Rru_A3057	2	3.8898e-06	5	Alkyl hydroperoxide reductase/ Thiol specific antioxidant/ Mal allergen
Q2RPU2	Rru_A3058	1.2	0.56634	3	Putative suppressor for copper-sensitivity B
Q2RPT9	Rru_A3061	1	0.805	1	Uncharacterized protein
Q2RPT8	Rru_A3062	3.7	0.00209	3	Methylmalonyl-CoA mutase (EC 5.4.99.2)
Q2RPT7	Rru_A3063	3	0.00039	6	Crotonyl-CoA reductase (EC 1.6.5.5) (proposed annotation:Crotonyl-CoA carboxylase/reductase)
Q2RPT6	Rru_A3064	1.5	0.00203	6	Isovaleryl-CoA dehydrogenase (EC 1.3.99.10)
Q2RPS4	Rru_A3076	1.7	0.00025	6	ATP:cob(I)alamin adenosyltransferase
Q2RPS3	Rru_A3077	1.1	0.24439	6	Electron transfer flavoprotein beta-subunit
Q2RPS2	Rru_A3078	1.1	0.2717	4	Electron transfer flavoprotein
Q2RPS1	Rru_A3079	1.9	5.3476e-08	5	3-hydroxyacyl-CoA dehydrogenase (EC 1.1.1.35)
Q2RPR7	Rru_A3083	1.7	1.3194e-07	6	NADPH-dependent FMN reductase
Q2RPR6	Rru_A3084	0.7	0.04309	5	GTPase Der (GTP-binding protein EngA)
Q2RPR5	Rru_A3085	0.8	0.16798	6	Pyrrolo-quinoline quinone
Q2RPR4	Rru_A3086	0.8	0.0403	6	Uncharacterized protein
Q2RPQ8	Rru_A3092	1.4	0.24565	4	Parallel beta-helix repeat
Q2RPQ3	Rru_A3097	1.2	0.46044	4	Uncharacterized protein
Q2RPP8	Rru_A3102	0.6	0.38467	1	Sugar transferase (EC 2.7.8.6)
Q2RPP5	Rru_A3105	1.1	0.76268	3	Glycosyl transferases group 1
Q2RPN8	Rru_A3112	1.6	0.19657	4	4-cresol dehydrogenase (Hydroxylating) (EC 1.17.99.1)
Q2RPN7	Rru_A3113	1.9	0.0754	1	Uncharacterized protein
Q2RPN6	Rru_A3114	2.1	0.00069	2	Polysaccharide deacetylase
Q2RPN5	Rru_A3115	2.4	0.00484	3	ATPase
Q2RPN4	Rru_A3116	1.6	0.0231	5	Uncharacterized protein
Q2RPN3	Rru_A3117	2	0.03509	1	Polysaccharide export protein
Q2RPM1	Rru_A3129	1.4	0.09014	1	ABC-2 transporter component
Q2RPL9	Rru_A3131	2.3	0.01947	1	Secretion protein HlyD
Q2RPL4	Rru_A3136	1	0.99913	3	Putative partition-related protein
Q2RPL3	Rru_A3137	1.1	0.87132	1	Diguanylate cyclase/phosphodiesterase
Q2RPL2	Rru_A3138	1.1	0.7157	3	Uncharacterized protein
Q2RPL0	Rru_A3140	0.2	0.26266	1	Gluconate transporter
Q2RPK5	Rru_A3145	0.9	0.16006	6	Twin-arginine translocation pathway signal
Q2RPK3	Rru_A3147	0.8	0.06814	2	Uncharacterized protein
Q2RPK2	Rru_A3148	1	0.85143	5	Uncharacterized protein
Q2RPK0	Rru_A3150	0.7	0.19743	1	ABC transporter component (EC 3.6.3.25)
Q2RPJ9	Rru_A3151	1.3	0.07504	4	Serine/threonine protein kinase
Q2RPJ8	Rru_A3152	1.4	0.10925	5	Uncharacterized protein
Q2RPJ7	Rru_A3153	1.2	0.37125	6	Conserved virulence factor protein
Q2RPJ6	Rru_A3154	0.9	0.45184	6	Uncharacterized protein
Q2RPJ5	Rru_A3155	1.4	0.05675	5	Uncharacterized protein
Q2RPJ4	Rru_A3156	1	0.89147	5	von Willebrand factor, type A
Q2RPJ3	Rru_A3157	1.3	0.25553	4	Uncharacterized protein
Q2RPI8	Rru_A3162	0.8	0.09253	5	Prephenate dehydratase (EC 4.2.1.51)
Q2RPI7	Rru_A3163	1.5	0.00965	3	3-deoxy-manno-octulosonate cytidylyltransferase (EC 2.7.7.38) (CMP-2-keto-3-deoxyoctulosonic acid synthase) (CKS) (CMP-KDO synthase)
Q2RPI5	Rru_A3165	0.8	0.02275	4	Histidinol-phosphate phosphatase, putative, inositol monophosphatase (EC 3.1.3.25)
Q2RPI4	Rru_A3166	0.9	0.00263	5	Extracellular solute-binding protein, family 5
Q2RPI1	Rru_A3169	1.1	0.4782	1	ABC transporter component (EC 3.6.3.27) (EC 3.6.3.30)
Q2RPH9	Rru_A3171	1.1	0.49267	1	Uncharacterized protein
Q2RPH5	Rru_A3175	0.7	5.8304e-05	6	Aspartyl/glutamyl-tRNA(Asn/Gln) amidotransferase subunit B (Asp/Glu-ADT subunit B) (EC 6.3.5.-)
Q2RPH4	Rru_A3176	0.7	1.6874e-05	6	Glutamyl-tRNA(Gln) amidotransferase subunit A (Glu-ADT subunit A) (EC 6.3.5.-)
Q2RPH3	Rru_A3177	0.6	0.00038	3	Aspartyl/glutamyl-tRNA(Asn/Gln) amidotransferase subunit C (Asp/Glu-ADT subunit C) (EC 6.3.5.-)
Q2RPG0	Rru_A3190	1	0.94417	5	Aspartate carbamoyltransferase (EC 2.1.3.2) (Aspartate transcarbamylase) (ATCase)
Q2RPF9	Rru_A3191	1	0.67517	3	Dihydroorotase (DHOase) (EC 3.5.2.3)
Q2RPF7	Rru_A3193	0.7	0.15171	4	Glutathione S-transferase-like (EC 5.2.1.2)
Q2RPF6	Rru_A3194	0.8	0.56426	1	SMF protein
Q2RPF1	Rru_A3199	0.5	0.08698	1	Extracellular solute-binding protein, family 1
Q2RPE8	Rru_A3202	1.1	0.48935	6	DNA topoisomerase (EC 5.99.1.2)
Q2RPE7	Rru_A3203	1.1	0.77427	2	Ribonuclease R (RNase R) (EC 3.1.13.1)
Q2RPE5	Rru_A3205	0.6	0.00024	1	50S ribosomal protein L33
Q2RPE4	Rru_A3206	1.1	0.75129	2	Response regulator receiver protein
Q2RPE2	Rru_A3208	1.3	0.72651	1	Uncharacterized protein
Q2RPD6	Rru_A3214	0.6	0.00107	5	O-succinylhomoserine sulfhydrylase (EC 2.5.1.48)
Q2RPD5	Rru_A3215	1.1	0.31048	5	Uncharacterized protein
Q2RPD4	Rru_A3216	1.4	0.07554	4	Uncharacterized protein
Q2RPC4	Rru_A3226	11	3.3695e-08	6	Enoyl-[acyl-carrier-protein] reductase [NADH] (EC 1.3.1.9)
Q2RPC3	Rru_A3227	0.4	0.00022	2	Uncharacterized protein
Q2RPC2	Rru_A3228	0.8	0.07759	3	Cyclase/dehydrase
Q2RPC1	Rru_A3229	1	0.44654	1	Two component transcriptional regulator, LuxR family
Q2RPB9	Rru_A3231	0.7	0.11269	5	ThiJ/PfpI
Q2RPB8	Rru_A3232	1.3	0.05484	4	Thermostable carboxypeptidase 1 (EC 3.4.17.19)
Q2RPB7	Rru_A3233	1	0.55571	6	L-threonine synthase (EC 4.2.3.1)
Q2RPB6	Rru_A3234	0.6	0.06975	1	Processing peptidase (EC 3.4.24.64)
Q2RPA9	Rru_A3241	0.4	0.00011	5	Chemotaxis sensory transducer
Q2RPA7	Rru_A3243	0.8	0.00037	4	ATP synthase subunit b 1 (ATP synthase F(0) sector subunit b 1) (ATPase subunit I 1) (F-type ATPase subunit b 1) (F-ATPase subunit b 1)
Q2RPA6	Rru_A3244	0.9	0.07642	5	ATP synthase subunit b 2 (ATP synthase F(0) sector subunit b 2) (ATPase subunit I 2) (F-type ATPase subunit b 2) (F-ATPase subunit b 2)
Q2RPA3	Rru_A3247	0.9	0.28453	1	Uncharacterized protein
Q2RPA1	Rru_A3249	0.9	0.57172	3	DSBA oxidoreductase
Q2RP98	Rru_A3252	1.3	0.06037	5	dTDP-glucose 4,6-dehydratase (EC 4.2.1.46)
Q2RP97	Rru_A3253	1.4	0.01602	5	MJ0042 finger-like region
Q2RP96	Rru_A3254	1.6	0.34347	2	ABC transporter component (EC 3.6.3.25)
Q2RP94	Rru_A3256	2.7	0.14799	1	Uncharacterized protein
Q2RP92	Rru_A3258	1	0.7661	5	Ribonucleotide reductase large subunit (EC 1.17.4.1)
Q2RP90	Rru_A3260	1.1	0.76998	5	Uncharacterized protein
Q2RP89	Rru_A3261	0.8	0.61973	1	Uncharacterized protein
Q2RP88	Rru_A3262	1.4	0.05403	6	Uncharacterized protein
Q2RP87	Rru_A3263	1.2	0.34099	2	Prephenate dehydrogenase (EC 1.3.1.12)
Q2RP86	Rru_A3264	0.9	0.1577	6	Histidinol-phosphate aminotransferase (EC 2.6.1.9) (Imidazole acetol-phosphate transaminase)
Q2RP85	Rru_A3265	1.2	0.10376	6	Chorismate mutase
Q2RP84	Rru_A3266	0.6	0.02144	1	Homoserine O-acetyltransferase (EC 2.3.1.31) (Homoserine O-trans-acetylase) (HTA) (Homoserine transacetylase)
Q2RP83	Rru_A3267	0.6	0.00095	3	Methionine biosynthesis MetW
Q2RP81	Rru_A3269	0.9	0.79523	2	Uncharacterized protein
Q2RP80	Rru_A3270	1.5	0.0059	1	Hydroxyacylglutathione hydrolase (EC 3.1.2.6) (Glyoxalase II) (Glx II)
Q2RP79	Rru_A3271	1.2	0.00485	6	Glutathione S-transferase family protein
Q2RP76	Rru_A3274	1.8	0.01817	5	Uncharacterized protein
Q2RP75	Rru_A3275	1.2	0.40828	2	Hsp33 protein
Q2RP74	Rru_A3276	0.8	0.22154	5	Ornithine carbamoyltransferase (OTCase) (EC 2.1.3.3)
Q2RP73	Rru_A3277	0.7	0.02799	6	Acetylornithine aminotransferase (ACOAT) (EC 2.6.1.11)
Q2RP72	Rru_A3278	0.8	0.5554	2	ADP-glyceromanno-heptose 6-epimerase (EC 5.1.3.20)
Q2RP71	Rru_A3279	0.9	0.56622	5	Uncharacterized protein
Q2RP69	Rru_A3281	1.3	0.01718	6	Pyrroline-5-carboxylate reductase (EC 1.5.1.2)
Q2RP68	Rru_A3282	2.2	1.9741e-06	5	Uncharacterized protein
Q2RP67	Rru_A3283	9.7	5.9626e-06	6	Phasin
Q2RP66	Rru_A3284	5.9	3.7974e-07	6	Secretion chaperone CsaA
Q2RP65	Rru_A3285	1.3	0.07965	6	Response regulator receiver domain protein (CheY)
Q2RP64	Rru_A3286	2.1	0.28902	1	Uncharacterized protein
Q2RP63	Rru_A3287	1.4	0.04403	2	Sigma-24 (FecI)
Q2RP62	Rru_A3288	1.1	0.65714	1	Signal transduction histidine kinase (EC 2.7.3.-)
Q2RP55	Rru_A3295	1	0.98856	4	Circadian clock protein KaiC
Q2RP51	Rru_A3299	1.2	0.06066	6	Glycoside hydrolase, family 3-like (EC 3.2.1.21)
Q2RP47	Rru_A3303	0.2	3.7265e-05	6	Amide-urea binding protein
Q2RP46	Rru_A3304	1	0.94847	3	ABC transporter component (EC 3.6.3.25)
Q2RP34	Rru_A3317	1.1	0.20443	6	Uncharacterized protein
Q2RP33	Rru_A3318	0.8	0.11431	5	Gamma-glutamyltransferase (EC 2.3.2.2)
Q2RP32	Rru_A3319	1	0.93549	5	Xanthine-guanine phosphoribosyltransferase (EC 2.4.2.22)
Q2RP31	Rru_A3320	0.7	0.00414	5	Pantothenate synthetase (PS) (EC 6.3.2.1) (Pantoate--beta-alanine ligase) (Pantoate-activating enzyme)
Q2RP30	Rru_A3321	1	0.72612	6	3-methyl-2-oxobutanoate hydroxymethyltransferase (EC 2.1.2.11) (Ketopantoate hydroxymethyltransferase) (KPHMT)
Q2RP25	Rru_A3326	0.7	0.27218	2	4Fe-4S ferredoxin, iron-sulfur binding
Q2RP24	Rru_A3327	0.5	0.01985	1	Uncharacterized protein
Q2RP23	Rru_A3328	1.1	0.62529	6	OmpA/MotB
Q2RP22	Rru_A3329	0.6	0.08068	3	Dual-specificity RNA methyltransferase RlmN (EC 2.1.1.-) (EC 2.1.1.192) (23S rRNA (adenine(2503)-C(2))-methyltransferase) (23S rRNA m2A2503 methyltransferase) (Ribosomal RNA large subunit methyltransferase N) (tRNA (adenine(37)-C(2))-methyltransferase) (tRNA m2A37 methyltransferase)
Q2RP21	Rru_A3330	1.7	1.2748e-05	4	Cbb3-type cytochrome c oxidase subunit
Q2RP20	Rru_A3331	2.3	1.419e-05	6	Cytochrome C oxidase, mono-heme subunit/FixO
Q2RP19	Rru_A3332	1.2	0.10344	2	Cytochrome c oxidase cbb3-type, subunit I
Q2RP18	Rru_A3333	0.8	0.1279	6	SAM-dependent methyltransferase
Q2RP16	Rru_A3335	1.1	0.75568	4	Periplasmic Sensor Signal Transduction Histidine Kinase
Q2RP12	Rru_A3339	0.8	0.01628	4	Membrane protein insertase YidC (Foldase YidC) (Membrane integrase YidC) (Membrane protein YidC)
Q2RP10	Rru_A3341	0.9	0.43612	5	Acetylglutamate kinase (EC 2.7.2.8) (N-acetyl-L-glutamate 5-phosphotransferase) (NAG kinase) (AGK)
Q2RP06	Rru_A3345	0.8	0.56074	2	Putative diguanylate cyclase/phosphodiesterase (GGDEF & EAL domains) with PAS/PAC sensor(S)
Q2RP03	Rru_A3348	1.2	0.46956	1	Uncharacterized protein
Q2RP02	Rru_A3349	0.5	0.05142	2	Transcription activator, effector binding
Q2RP01	Rru_A3350	1	0.91259	3	Peptide deformylase (PDF) (EC 3.5.1.88) (Polypeptide deformylase)
Q2RP00	Rru_A3351	1.2	0.68438	1	Methionyl-tRNA formyltransferase (EC 2.1.2.9)
Q2RNZ5	Rru_A3356	4.4	0.00694	1	Polyhydroxyalkanoate depolymerase
Q2RNZ3	Rru_A3358	1.4	0.02184	1	Methylated-DNA--(Protein)-cysteine S-methyltransferase (EC 2.1.1.63)
Q2RNZ2	Rru_A3359	1.7	0.28404	1	Cobyrinic acid A,C-diamide synthase
Q2RNZ1	Rru_A3360	2.5	0.00175	4	Electron transport protein SCO1/SenC
Q2RNY7	Rru_A3364	1	0.83868	4	Uncharacterized protein
Q2RNY6	Rru_A3365	0.7	0.00903	5	Elongation factor 4 (EF-4) (EC 3.6.5.n1) (Ribosomal back-translocase LepA)
Q2RNY4	Rru_A3367	0.9	0.71648	2	Cob(I)yrinic acid a,c-diamide adenosyltransferase (EC 2.5.1.17)
Q2RNY0	Rru_A3371	1.3	0.23231	5	Zinc-containing alcohol dehydrogenase superfamily (EC 1.6.5.5)
Q2RNX9	Rru_A3372	0.9	0.76387	2	tRNA/rRNA methyltransferase (SpoU)
Q2RNX8	Rru_A3373	0.7	0.00057	6	Uncharacterized protein
Q2RNX6	Rru_A3375	2	0.13102	1	Glycosyl transferase, family 9
Q2RNX5	Rru_A3376	1.4	0.48802	3	Glycosyl transferase, group 1 (EC 2.4.1.57)
Q2RNX4	Rru_A3377	1.2	0.28188	5	Alpha/beta hydrolase fold
Q2RNX3	Rru_A3378	0.6	1.9183e-05	5	Uncharacterized protein
Q2RNX1	Rru_A3380	1	0.5806	5	Uncharacterized protein
Q2RNW4	Rru_A3387	1.3	0.16468	2	Acetyl-CoA C-acetyltransferase (EC 2.3.1.9)
Q2RNW2	Rru_A3389	1.4	0.00401	5	Uncharacterized protein
Q2RNW1	Rru_A3390	1.3	0.09186	5	Uncharacterized protein
Q2RNV5	Rru_A3396	0.6	0.04901	4	Autoinducer synthesis protein
Q2RNV2	Rru_A3399	2.2	0.17914	2	Transcriptional regulator, BadM/Rrf2 family
Q2RNV1	Rru_A3400	0.9	0.01095	6	Thiosulphate-binding protein
Q2RNU8	Rru_A3403	0.7	0.13786	3	Sulphate transport system permease protein 1 (EC 3.6.3.25)
Q2RNU6	Rru_A3405	0.9	0.33128	6	Formaldehyde dehydrogenase (Glutathione)
Q2RNU4	Rru_A3407	0.9	0.04909	6	6-phosphofructokinase (EC 2.7.1.11)
Q2RNU2	Rru_A3409	1.2	0.32625	4	Uncharacterized protein
Q2RNT9	Rru_A3412	1.3	0.3185	3	Amidohydrolase
Q2RNT8	Rru_A3413	1.5	0.30669	1	ABC transporter component (EC 3.6.3.27)
Q2RNT4	Rru_A3417	2.1	0.00114	5	Extracellular ligand-binding receptor
Q2RNT2	Rru_A3419	1.2	5.9313e-05	6	Phosphoenolpyruvate carboxykinase [GTP] (PEP carboxykinase) (PEPCK) (EC 4.1.1.32) (Phosphoenolpyruvate carboxylase)
Q2RNT1	Rru_A3420	1.7	0.00194	6	Pyridoxamine 5'-phosphate oxidase-related, FMN-binding
Q2RNT0	Rru_A3421	0.5	0.0124	6	Uncharacterized protein
Q2RNS9	Rru_A3422	1	0.92132	6	Two component transcriptional regulator, winged helix family
Q2RNS7	Rru_A3424	0.9	0.56723	5	Orotidine 5'-phosphate decarboxylase (EC 4.1.1.23) (OMP decarboxylase) (OMPDCase) (OMPdecase)
Q2RNS6	Rru_A3425	1.2	0.00985	6	N-(5'-phosphoribosyl)anthranilate isomerase (PRAI) (EC 5.3.1.24)
Q2RNS5	Rru_A3426	1.4	0.01507	3	Uncharacterized protein
Q2RNS4	Rru_A3427	1.1	0.00442	4	Tryptophan synthase beta chain (EC 4.2.1.20)
Q2RNS3	Rru_A3428	1.1	0.4699	6	Tryptophan synthase alpha chain (EC 4.2.1.20)
Q2RNS1	Rru_A3430	0.5	4.4047e-05	4	Acetyl-coenzyme A carboxylase carboxyl transferase subunit beta (ACCase subunit beta) (Acetyl-CoA carboxylase carboxyltransferase subunit beta) (EC 6.4.1.2)
Q2RNR8	Rru_A3433	0.8	0.16245	5	Thioredoxin
Q2RNR7	Rru_A3434	1.1	0.59827	2	UvrD/REP helicase
Q2RNR2	Rru_A3439	0.5	0.0013	3	Ferredoxin--NADP reductase (FNR) (Fd-NADP(+) reductase) (EC 1.18.1.2)
Q2RNR0	Rru_A3441	1.8	2.6896e-05	5	Transcriptional regulator, PadR family
Q2RNQ7	Rru_A3444	1.3	0.01691	6	Adenosylhomocysteinase (EC 3.3.1.1) (S-adenosyl-L-homocysteine hydrolase)
Q2RNQ6	Rru_A3445	1	0.88241	4	Phosphoenolpyruvate-protein phosphotransferase (EC 2.7.3.9) (Phosphotransferase system, enzyme I)
Q2RNQ4	Rru_A3447	1.2	0.02797	4	PTS system fructose subfamily IIA component
Q2RNQ3	Rru_A3448	1.2	0.17657	3	UPF0042 nucleotide-binding protein Rru_A3448
Q2RNQ2	Rru_A3449	1.8	0.00044	5	Hpr(Ser) kinase/phosphatase (EC 2.7.1.-)
Q2RNQ1	Rru_A3450	1.1	0.20269	1	Ribonuclease T2
Q2RNP9	Rru_A3452	0.2	0.05796	3	TonB-dependent receptor
Q2RNP8	Rru_A3453	1	0.93071	2	ABC transporter component (EC 3.6.3.25)
Q2RNP5	Rru_A3456	0.8	0.16683	5	Uncharacterized protein
Q2RNP4	Rru_A3457	1.3	0.03491	5	Uncharacterized protein
Q2RNP2	Rru_A3459	0.9	0.45167	2	Uncharacterized protein
Q2RNP0	Rru_A3461	0.9	0.10496	2	Carbohydrate kinase, FGGY (EC 2.7.1.30)
Q2RNN9	Rru_A3462	1.5	0.00832	6	Cold-shock DNA-binding protein family
Q2RNN8	Rru_A3463	0.7	0.38381	1	Transcriptional regulator, AsnC family
Q2RNN5	Rru_A3466	1.4	0.36547	4	Ornithine aminotransferase (OAT) (EC 2.6.1.13) (Ornithine--oxo-acid aminotransferase)
Q2RNN2	Rru_A3469	0.7	0.02168	4	Uncharacterized protein
Q2RNN1	Rru_A3470	2.6	0.1334	1	Uncharacterized protein
Q2RNM9	Rru_A3472	0.6	0.00422	4	Nucleoid-associated protein Rru_A3472
Q2RNM8	Rru_A3473	1.1	0.17123	1	DNA-directed DNA polymerase (EC 2.7.7.7)
Q2RNM7	Rru_A3474	1.6	0.00069	5	Bacterioferritin
Q2RNM3	Rru_A3478	0.3	0.11582	1	Putative diguanylate cyclase (GGDEF domain) with PAS/PAC sensor domain
Q2RNM2	Rru_A3479	1.1	0.29998	6	2,3,4,5-tetrahydropyridine-2,6-dicarboxylate N-succinyltransferase (EC 2.3.1.117) (Tetrahydrodipicolinate N-succinyltransferase) (THDP succinyltransferase) (THP succinyltransferase) (Tetrahydropicolinate succinylase)
Q2RNM1	Rru_A3480	0.9	0.23763	2	Succinyl-diaminopimelate desuccinylase (SDAP desuccinylase) (EC 3.5.1.18) (N-succinyl-LL-2,6-diaminoheptanedioate amidohydrolase)
Q2RNL6	Rru_A3485	1.1	0.13203	5	Uncharacterized protein
Q2RNL4	Rru_A3487	0.9	0.11058	5	Threonine--tRNA ligase (EC 6.1.1.3) (Threonyl-tRNA synthetase) (ThrRS)
Q2RNL3	Rru_A3488	0.8	0.06007	5	Translation initiation factor IF-3
Q2RNL0	Rru_A3491	1.8	0.00025	2	Uncharacterized protein
Q2RNK8	Rru_A3493	1.7	0.48631	1	Hpt domain protein
Q2RNK3	Rru_A3498	1.4	0.00154	4	Ubiquinone biosynthesis protein COQ7
Q2RNJ7	Rru_A3504	0.9	0.16714	6	Putative phenylacetate-CoA ligase (EC 6.2.1.30)
Q2RNJ5	Rru_A3506	0.2	1.644e-07	6	Putative branched-chain amino acid transport system substrate-binding protein
Q2RNJ2	Rru_A3509	0.9	0.70173	2	AMP-dependent synthetase and ligase (EC 6.2.1.3)
Q2RNJ0	Rru_A3511	1.2	0.00011	6	Aconitase (EC 4.2.1.3)
Q2RNI9	Rru_A3512	0.9	0.45636	5	Glutamine amidotransferase class-I (EC 6.3.5.2)
Q2RNI8	Rru_A3513	0.6	0.0995	3	Chemotaxis sensory transducer
Q2RNI7	Rru_A3514	0.8	0.39858	2	DNA polymerase A (EC 2.7.7.7)
Q2RNI3	Rru_A3518	0.7	0.01977	2	2-dehydropantoate 2-reductase (EC 1.1.1.169)
Q2RNI0	Rru_A3521	0.5	7.9602e-12	2	50S ribosomal protein L35
Q2RNH9	Rru_A3522	0.7	0.004	5	50S ribosomal protein L20
Q2RNH8	Rru_A3523	0.4	0.00135	4	Phenylalanine--tRNA ligase alpha subunit (EC 6.1.1.20) (Phenylalanyl-tRNA synthetase alpha subunit) (PheRS)
Q2RNH7	Rru_A3524	0.7	0.00207	6	Phenylalanine--tRNA ligase beta subunit (EC 6.1.1.20) (Phenylalanyl-tRNA synthetase beta subunit) (PheRS)
Q2RNH0	Rru_A3531	0.9	0.16951	5	Nitrogen-fixing NifU-like
Q2RNG9	Rru_A3532	1	0.92049	5	UspA
Q2RNG7	Rru_A3534	0.8	0.30005	4	Uncharacterized protein
Q2RNG6	Rru_A3535	0.7	0.05576	6	Tryptophan--tRNA ligase (EC 6.1.1.2) (Tryptophanyl-tRNA synthetase)
Q2RNG5	Rru_A3536	0.7	0.00634	1	Cob(II)yrinic acid a,c-diamide reductase (EC 1.16.8.1)
Q2RNG0	Rru_A3541	1	0.88706	3	DNA mismatch repair protein MutS
Q2RNF9	Rru_A3542	0.6	0.00012	6	Malate dehydrogenase (EC 1.1.1.40) (EC 2.3.1.8)
Q2RNF7	Rru_A3544	0.7	0.00894	5	Phosphate-specific transport system accessory protein PhoU
Q2RNF3	Rru_A3548	0.9	0.00473	6	Magnesium-protoporphyrin IX monomethyl ester anaerobic oxidative cyclase (EC 1.14.13.81)
Q2RNF2	Rru_A3549	0.7	0.21934	3	Cobyric acid synthase
Q2RNF1	Rru_A3550	0.9	0.6861	2	Cobyric acid synthase
Q2RNF0	Rru_A3551	1.2	0.35304	5	Aldo/keto reductase (EC 1.1.1.274)
Q2RNE7	Rru_A3554	1	0.87067	6	Chaperone protein DnaJ
Q2RNE6	Rru_A3555	0.9	0.63978	6	Chaperone protein DnaK (HSP70) (Heat shock 70 kDa protein) (Heat shock protein 70)
Q2RNE5	Rru_A3556	0.4	0.03231	1	Uncharacterized protein
Q2RND9	Rru_A3562	1.1	0.73379	4	Uncharacterized protein
Q2RND8	Rru_A3563	1.1	0.53733	4	Chemotaxis sensory transducer
Q2RND5	Rru_A3566	1.2	0.00266	6	HemY-like
Q2RND4	Rru_A3567	1.2	0.00189	6	Uroporphyrinogen III synthase HEM4 (EC 4.2.1.75)
Q2RND3	Rru_A3568	0.8	0.00206	5	Porphobilinogen deaminase (PBG) (EC 2.5.1.61) (Hydroxymethylbilane synthase) (Pre-uroporphyrinogen synthase)
Q2RND0	Rru_A3571	0.6	0.08798	2	Glycerol-3-phosphate dehydrogenase [NAD(P)+] (EC 1.1.1.94) (NAD(P)H-dependent glycerol-3-phosphate dehydrogenase)
Q2RNC9	Rru_A3572	1.1	0.80383	3	YCII-related
Q2RNC8	Rru_A3573	1.8	0.00033	1	Uncharacterized protein
Q2RNC6	Rru_A3575	0.5	7.2732e-07	6	Acetyl-coenzyme A synthetase (AcCoA synthetase) (Acs) (EC 6.2.1.1) (Acetate--CoA ligase) (Acyl-activating enzyme)
Q2RNC2	Rru_A3579	2	0.00084	5	Protease HtpX homolog (EC 3.4.24.-)
Q2RNB9	Rru_A3582	0.9	0.57585	4	Uncharacterized protein
Q2RNB8	Rru_A3583	0.7	0.08289	2	ATP-dependent protease-like
Q2RNB6	Rru_A3585	1.5	0.00319	5	Phosphatidylserine decarboxylase proenzyme (EC 4.1.1.65) [Cleaved into: Phosphatidylserine decarboxylase alpha chain; Phosphatidylserine decarboxylase beta chain]
Q2RNB5	Rru_A3586	1.5	0.00075	3	Peptidoglycan-binding LysM
Q2RNB3	Rru_A3588	2	0.01064	4	Cytochrome B561
Q2RNA9	Rru_A3592	0.9	0.03214	5	Histidine triad (HIT) protein
Q2RNA8	Rru_A3593	1.3	0.27884	4	Phosphoribosyl-ATP pyrophosphatase (PRA-PH) (EC 3.6.1.31)
Q2RNA7	Rru_A3594	0.8	0.03623	5	Imidazole glycerol phosphate synthase subunit HisF (EC 4.1.3.-) (IGP synthase cyclase subunit) (IGP synthase subunit HisF) (ImGP synthase subunit HisF) (IGPS subunit HisF)
Q2RNA6	Rru_A3595	0.8	0.44023	5	1-(5-phosphoribosyl)-5-[(5-phosphoribosylamino)methylideneamino] imidazole-4-carboxamide isomerase (EC 5.3.1.16) (Phosphoribosylformimino-5-aminoimidazole carboxamide ribotide isomerase)
Q2RNA5	Rru_A3596	1.1	0.6521	4	Imidazole glycerol phosphate synthase subunit HisH (EC 2.4.2.-) (IGP synthase glutamine amidotransferase subunit) (IGP synthase subunit HisH) (ImGP synthase subunit HisH) (IGPS subunit HisH)
Q2RNA4	Rru_A3597	0.5	0.00648	1	Imidazoleglycerol-phosphate dehydratase (IGPD) (EC 4.2.1.19)
Q2RNA3	Rru_A3598	0.9	0.10633	4	Transcriptional regulator, XRE family
Q2RNA2	Rru_A3599	0.9	0.23288	3	ATP-dependent protease subunit HslV (EC 3.4.25.2)
Q2RNA1	Rru_A3600	1	0.69483	6	ATP-dependent protease ATPase subunit HslU (Unfoldase HslU)
Q2RN98	Rru_A3603	1.5	0.01331	5	Uncharacterized protein
Q2RN96	Rru_A3605	1.3	0.12042	4	Iron-sulfur cluster binding protein
Q2RN94	Rru_A3607	0.8	0.25159	2	Murein degrading transglycosylase protein
Q2RN93	Rru_A3608	1.1	0.41775	5	Uncharacterized protein
Q2RN91	Rru_A3610	0.6	2.5599e-05	5	Protein-export protein SecB
Q2RN90	Rru_A3611	0.7	0.37276	1	DNA polymerase III, epsilon subunit (EC 2.7.7.7)
Q2RN88	Rru_A3613	3.4	0.26936	1	Shikimate dehydrogenase (EC 1.1.1.25)
Q2RN86	Rru_A3615	0.8	0.57358	1	Putative pyruvate, phosphate dikinase regulatory protein (PPDK regulatory protein) (EC 2.7.11.32) (EC 2.7.4.27)
Q2RN85	Rru_A3616	0.5	1.7321e-05	5	Uroporphyrinogen decarboxylase (UPD) (URO-D) (EC 4.1.1.37)
Q2RN84	Rru_A3617	1	0.89888	2	Ferrochelatase (EC 4.99.1.1) (Heme synthase) (Protoheme ferro-lyase)
Q2RN82	Rru_A3619	1	0.70257	6	Transcription termination factor Rho (EC 3.6.4.-) (ATP-dependent helicase Rho)
Q2RN81	Rru_A3620	1.3	0.10674	5	Zinc-containing alcohol dehydrogenase superfamily (EC 1.6.5.5)
Q2RN79	Rru_A3622	1.1	0.53455	3	Uncharacterized protein
Q2RN77	Rru_A3624	0.9	0.53966	4	tRNA modification GTPase MnmE (EC 3.6.-.-)
Q2RN75	Rru_A3626	1.4	0.5679	2	Ribosomal RNA small subunit methyltransferase G (EC 2.1.1.170) (16S rRNA 7-methylguanosine methyltransferase) (16S rRNA m7G methyltransferase)
Q2RN74	Rru_A3627	1.7	0.00604	4	Chromosome segregation ATPase
Q2RN73	Rru_A3628	1.2	0.04184	5	Chromosome segregation DNA-binding protein
Q2RN72	Rru_A3629	0.7	0.18983	1	DNA polymerase III, delta subunit (EC 2.7.7.7)
Q2RN71	Rru_A3630	0.6	0.00741	1	Twin-arginine translocation pathway signal
Q2RN70	Rru_A3631	0.8	0.02348	6	Leucine--tRNA ligase (EC 6.1.1.4) (Leucyl-tRNA synthetase) (LeuRS)
Q2RN69	Rru_A3632	0.8	0.15089	3	Uncharacterized protein
Q2RN67	Rru_A3634	0.8	0.01669	4	Uncharacterized protein
Q2RN64	Rru_A3637	0.5	0.01136	3	GTP cyclohydrolase II (EC 3.5.4.25)
Q2RN63	Rru_A3638	0.9	0.37824	1	Two component transcriptional regulator, winged helix family
Q2RN61	Rru_A3640	1	0.88938	2	Non-canonical purine NTP pyrophosphatase (EC 3.6.1.19) (Non-standard purine NTP pyrophosphatase) (Nucleoside-triphosphate diphosphatase) (Nucleoside-triphosphate pyrophosphatase) (NTPase)
Q2RN60	Rru_A3641	0.7	0.0508	3	Ribonuclease PH (RNase PH) (EC 2.7.7.56) (tRNA nucleotidyltransferase)
Q2RN59	Rru_A3642	0.5	0.27611	1	Heat-inducible transcription repressor hrcA
Q2RN58	Rru_A3643	1	0.62419	6	Protein GrpE (HSP-70 cofactor)
Q2RN55	Rru_A3646	0.9	0.55752	1	Protein tyrosine phosphatase
Q2RN52	Rru_A3649	1.1	0.58781	4	2',5' RNA ligase
Q2RN51	Rru_A3650	1.3	0.19976	2	Lipolytic enzyme, G-D-S-L (EC 3.1.1.2)
Q2RN50	Rru_A3651	1.3	0.24051	5	ABC transporter component (EC 3.6.3.25)
Q2RN49	Rru_A3652	1.7	0.2738	1	Uncharacterized protein
Q2RN48	Rru_A3653	2	0.11667	2	Uncharacterized protein
Q2RN46	Rru_A3655	0.9	0.18101	6	Bifunctional purine biosynthesis protein PurH [Includes: Phosphoribosylaminoimidazolecarboxamide formyltransferase (EC 2.1.2.3) (AICAR transformylase); IMP cyclohydrolase (EC 3.5.4.10) (ATIC) (IMP synthase) (Inosinicase)]
Q2RN41	Rru_A3660	0.3	0.00869	1	tRNA and rRNA cytosine-C5-methylase
Q2RN39	Rru_A3662	0.8	0.47683	3	Uncharacterized protein
Q2RN38	Rru_A3663	1	0.90425	5	Glutamate dehydrogenase (NAD) (EC 1.4.1.2)
Q2RN36	Rru_A3665	1.8	0.26888	3	Chemotaxis sensory transducer
Q2RN34	Rru_A3667	1.2	0.65722	2	Short-chain dehydrogenase/reductase SDR (EC 1.1.1.100)
Q2RN33	Rru_A3668	1.3	0.02069	1	Uncharacterized protein
Q2RN30	Rru_A3671	1	0.85805	6	Protein translocase subunit secD / protein translocase subunit secF
Q2RN28	Rru_A3673	2	0.05894	2	Glutaconyl-CoA decarboxylase (EC 4.1.1.70)
Q2RN26	Rru_A3675	0.6	0.15578	2	Glutathione S-transferase-like (EC 2.5.1.18)
Q2RN24	Rru_A3677	0.1	1.1133e-05	1	Tripartite ATP-independent periplasmic transporter, DctQ component
Q2RN23	Rru_A3678	0.3	5.2195e-06	6	TRAP dicarboxylate transporter-DctP subunit
Q2RN20	Rru_A3681	1.4	5.5851e-05	6	YceI
Q2RN18	Rru_A3683	1	0.90031	4	YceI
Q2RN17	Rru_A3684	0.6	0.2514	1	Sulfotransferase
Q2RN12	Rru_A3689	0.6	0.00161	2	MaoC-like dehydratase
Q2RN11	Rru_A3690	0.8	0.16124	3	Glutathione synthetase (EC 6.3.2.3) (GSH synthetase) (Glutathione synthase)
Q2RN07	Rru_A3694	1.1	0.65432	6	Uncharacterized protein
Q2RN06	Rru_A3695	2.2	0.00082	6	Acetoacetyl-CoA synthase (EC 6.2.1.16)
Q2RN04	Rru_A3697	1	0.62056	5	Fumarylacetoacetate (FAA) hydrolase (EC 5.3.3.10)
Q2RN03	Rru_A3698	1.1	0.47867	3	Outer membrane lipoprotein carrier protein LolA
Q2RN02	Rru_A3699	1.3	0.17985	4	Acriflavin resistance protein
Q2RN01	Rru_A3700	1.4	0.03717	4	Secretion protein HlyD
Q2RMZ7	Rru_A3704	1.1	0.59645	3	Periplasmic solute binding protein
Q2RMZ6	Rru_A3705	0.7	0.05233	2	DNA translocase FtsK
Q2RMZ5	Rru_A3706	1	0.95199	6	Aminotransferase (EC 2.6.1.-)
Q2RMZ4	Rru_A3707	1.4	0.01552	3	2-octaprenyl-3-methyl-6-methoxy-1,4-benzoquinol hydroxylase / 2-octaprenyl-6-methoxyphenol hydroxylase (EC 1.14.13.-)
Q2RMZ2	Rru_A3709	0.1	0.01391	2	UPF0434 protein Rru_A3709
Q2RMZ1	Rru_A3710	1.4	0.00301	5	Peptidase S16, lon-like
Q2RMZ0	Rru_A3711	1	0.55776	5	Thioredoxin-related
Q2RMY2	Rru_A3719	1.2	0.01851	1	Methyltransferase FkbM
Q2RMX9	Rru_A3722	1.2	0.35514	1	Uncharacterized protein
Q2RMX3	Rru_A3728	1.1	0.47701	6	Extracellular ligand-binding receptor
Q2RMX2	Rru_A3729	1	0.95466	5	Creatininase
Q2RMW9	Rru_A3732	0.9	0.43589	3	Uncharacterized protein
Q2RMW6	Rru_A3735	1.3	0.43108	2	Uncharacterized protein
Q2RMW5	Rru_A3736	1.1	0.45887	1	Uncharacterized protein
Q2RMW2	Rru_A3739	1.1	0.65968	6	Uncharacterized protein
Q2RMW0	Rru_A3741	0.8	0.01865	5	3-dehydroquinate synthase (EC 4.2.3.4)
Q2RMV7	Rru_A3744	0.3	8.1883e-06	5	Predicted signal-transduction protein containing CBS domains
Q2RMV5	Rru_A3746	0.6	5.3311e-07	5	50S ribosomal protein L25 (General stress protein CTC)
Q2RMV4	Rru_A3747	0.9	0.41288	1	Peptidyl-tRNA hydrolase (PTH) (EC 3.1.1.29)
Q2RMV3	Rru_A3748	0.9	0.54247	4	Uncharacterized protein
Q2RMV2	Rru_A3749	0.8	0.578	1	Uncharacterized protein
Q2RMV1	Rru_A3750	1.1	0.26794	1	Uncharacterized protein
Q2RMV0	Rru_A3751	0.9	0.00544	6	Argininosuccinate synthase (EC 6.3.4.5) (Citrulline--aspartate ligase)
Q2RMU9	Rru_A3752	0.9	0.59019	2	Uncharacterized protein
Q2RMU6	Rru_A3755	1.1	0.56508	2	Heat shock protein Hsp20
Q2RMU5	Rru_A3756	1.3	0.49419	1	PAS/PAC sensor hybrid histidine kinase (EC 2.7.3.-)
Q2RMT9	Rru_A3762	0.4	0.35473	1	Peptidase M15D, vanX D-ala-D-ala dipeptidase
Q2RMT5	Rru_A3766	1.1	0.07531	6	Transcriptional regulator, MucR family
Q2RMT4	Rru_A3767	1.1	0.00953	5	Ferric uptake regulator (FUR) family
Q2RMT3	Rru_A3768	0.6	0.01797	3	Ornithine-acyl[acyl carrier protein] N-acyltransferase
Q2RMT1	Rru_A3770	0.4	0.00283	2	(Dimethylallyl)adenosine tRNA methylthiotransferase MiaB (EC 2.-.-.-) (tRNA-i(6)A37 methylthiotransferase)
Q2RMT0	Rru_A3771	1	0.85098	3	PhoH-like protein
Q2RMS9	Rru_A3772	0.9	0.6042	3	Endoribonuclease YbeY (EC 3.1.-.-)
Q2RMS8	Rru_A3773	1.1	0.20983	6	CBS domain protein
Q2RMS7	Rru_A3774	1.2	0.65814	2	Apolipoprotein N-acyltransferase (ALP N-acyltransferase) (EC 2.3.1.-)
Q2RMS5	Rru_A3776	0.7	0.00012	6	S-adenosylmethionine synthase 2 (AdoMet synthase 2) (EC 2.5.1.6) (MAT 2) (Methionine adenosyltransferase 2)
Q2RMS4	Rru_A3777	0.8	0.23496	6	tRNA (guanine-N(7)-)-methyltransferase (EC 2.1.1.33) (tRNA (guanine(46)-N(7))-methyltransferase) (tRNA(m7G46)-methyltransferase)
Q2RMS3	Rru_A3778	0.6	0.00075	6	Ribosome maturation factor RimP
Q2RMS2	Rru_A3779	0.8	0.05486	6	NusA antitermination factor
Q2RMS1	Rru_A3780	1.1	0.55842	3	LSU ribosomal protein L7AE
Q2RMS0	Rru_A3781	0.6	0.04197	6	Translation initiation factor IF-2
Q2RMR9	Rru_A3782	1	0.61383	5	Ribosome-binding factor A
Q2RMR8	Rru_A3783	0.6	0.0079	6	tRNA pseudouridine synthase B (EC 5.4.99.25) (tRNA pseudouridine(55) synthase) (Psi55 synthase) (tRNA pseudouridylate synthase) (tRNA-uridine isomerase)
Q2RMR7	Rru_A3784	0.7	0.0046	5	30S ribosomal protein S15
Q2RMR6	Rru_A3785	0.7	3.3568e-05	5	Polyribonucleotide nucleotidyltransferase (EC 2.7.7.8) (Polynucleotide phosphorylase) (PNPase)
Q2RMR5	Rru_A3786	1.2	0.11234	4	Glycerophosphodiester phosphodiesterase (EC 3.1.4.46)
Q2RMR4	Rru_A3787	0.7	0.0034	4	2-nitropropane dioxygenase, NPD
Q2RMR3	Rru_A3788	0.5	0.05662	1	Ferric uptake regulator (FUR) family
Q2RMR1	Rru_A3790	1.9	2.1518e-07	6	Glycolate reductase (EC 1.1.1.26)
Q2RMQ8	Rru_A3793	1	0.84661	3	Molybdopterin biosynthesis protein
Q2RMQ7	Rru_A3794	1.2	0.00357	6	Cysteine synthase (EC 2.5.1.47)
Q2RMQ6	Rru_A3795	1.4	0.10047	1	Transcriptional regulator, BadM/Rrf2 family
Q2RMQ5	Rru_A3796	1	0.85967	6	Phosphopantothenate-cysteine ligase / Phosphopantothenoylcysteine decarboxylase (EC 4.1.1.36) (EC 6.3.2.5)
Q2RMQ4	Rru_A3797	0.8	0.26929	5	2-octaprenylphenol hydroxylase (EC 1.14.13.-)
Q2RMQ3	Rru_A3798	0.8	0.01549	6	Ubiquinone/menaquinone biosynthesis methyltransferase ubiE (EC 2.1.1.163) (EC 2.1.1.201) (2-methoxy-6-polyprenyl-1,4-benzoquinol methylase) (Demethylmenaquinone methyltransferase)
Q2RMQ1	Rru_A3800	1	0.62923	3	Uncharacterized protein
Q2RMQ0	Rru_A3801	1.2	0.00978	6	Short chain enoyl-CoA hydratase (EC 4.2.1.17)
Q2RMP9	Rru_A3802	0.5	8.4394e-05	2	30S ribosomal protein S20
Q2RMP8	Rru_B0001	1.3	0.08274	2	Putative partition protein
Q2RMP4	Rru_B0005	0.5	0.02227	6	Glycosyl transferase
Q2RMP3	Rru_B0006	0.9	0.43615	4	NAD-dependent epimerase/dehydratase
Q2RMP2	Rru_B0007	0.8	0.02839	5	Glycosyl transferase, group 1
Q2RMM4	Rru_B0025	0.3	0.0216	4	Uncharacterized protein
Q2RMM3	Rru_B0026	0.8	0.16153	4	SapC
Q2RMM1	Rru_B0028	0.7	0.0046	2	ABC transporter related
Q2RML9	Rru_B0030	1.7	0.07896	5	Hemolysin-type calcium-binding region
Q2RML8	Rru_B0031	1.7	0.00955	4	Uncharacterized protein
Q2RML5	Rru_B0034	1	0.97916	1	Uncharacterized protein
Q2RML3	Rru_B0036	0.3	0.03551	1	Uncharacterized protein
Q2RML2	Rru_B0037	1.5	0.00015	5	Hemolysin-type calcium-binding region
Q2RML1	Rru_B0038	1	0.506	4	dTDP-4-dehydrorhamnose 3,5-epimerase (EC 5.1.3.13)
Q2RML0	Rru_B0039	0.6	0.01461	3	Type I secretion system ATPase, PrtD
Q2RMK9	Rru_B0040	0.5	9.974e-05	4	Type I secretion membrane fusion protein, HlyD
Q2RMK6	Rru_B0043	1.9	0.05731	3	Uncharacterized protein
Q2RMK5	Rru_B0044	1	0.64986	3	Glycosyl transferase, family 2
Q2RMK4	Rru_B0045	1.3	0.08842	6	Phosphomannomutase (EC 5.4.2.8)
Q2RMK3	Rru_B0046	2.6	0.0016	3	Mannose-1-phosphate guanylyltransferase (GDP) (EC 2.7.7.22)
Q2RMK1	Rru_B0048	0.9	0.46673	5	Glucose-1-phosphate thymidylyltransferase (EC 2.7.7.24)
Q2RMK0	Rru_B0049	1	0.8114	5	dTDP-4-dehydrorhamnose reductase
Q2RMJ9	Rru_B0050	0.8	0.03488	4	dTDP-glucose 4,6-dehydratase (EC 4.2.1.46)

## Sheet: Table S2
Sequence comparison for ILV degradation pathway in Rs. rubrum, based on Shewanella oneidensis ivd operon
Description	name	locus	Best hit in Rs. rubrum	Expect	Identities
3-ketoacyl-CoA thiolase	ivdA	SO_1677	Rru_A1946	3e-158	231/388 (60%)
methylmalonate semialdehyde dehydrogenase	ivdB	SO_1678	Rru_A2071; Rru_A1542	5E-160; 5e-157	243/477 (51%); 236/492 (48%)
2-methylbutanoyl-CoA dehydrogenase	ivdC	SO_1679	Rru_A1835	4e-152	220/377 (58%)
enoyl-CoA hydratase	ivdD	SO_1680	Rru_A3801	6e-39	85/249 (34%)
3-hydroxyisobutyryl-CoA dehydrogenase	ivdE	SO_1681	Rru_A1834	1e-63	125/339 (37%)
3-hydroxybutyrate dehydrogenase	ivdF	SO_1682	Rru_A1833	4e-85	144/291 (49%)
3-hyrdoxyacyl-CoA dehydrogenase	ivdG	SO_1683	Rru_A1507	3e-46	106/259 (41%)
	liuR	SO_1898	Rru_A1994	6e-40	62/120 (52%)
isovaleryl-CoA dehydrogenase	liuA	SO_1897	Rru_A1948	0.0	267/384 (70%)
methylcrotonyl-CoA carboxylase carboxyl transferase subunit	liuB	SO_1896	Rru_A1943	0	368/535 (69%)
methylglutaconyl-CoA hydratase	liuC	SO_1895	Rru_A1942	8e-76
methylcrotonyl-CoA carboxylase biotin-binding subunit	liuD	SO_1894	Rru_A1941		332/681 (49%)
3-hydroxymethylglutaryl-CoA lyase	liuE	SO_1893	Rru_A1940	1e-119	180/293 (61%)
acetyl-CoA:acetoacetate-CoA transferase alpha subunit	liuF	SO_1892	Rru_A1383	2e-56	91/214 (43%)
acetyl-CoA:acetoacetate-CoA transferase beta subunit	liuG	SO_1891	Rru_A1382	1e-65	105/209 (50%)

## Sheet: Table S3
Table S3 - Differential protein abundance in butyrate-grown Rhodospirillum rubrum S1H during different growth phases (Complete Dataset)
The protein fold change is defined as the ratio of the abundance of a protein under different conditions. “T1/T0”, “T2/T1”, “T3/T2” and “T4/T3’ stand for the ratios observed between each culture points of the kinetic proteomic experiment. The statistical significance (P-value) of the fold change observed between each condition was determined with an unpaired t-test. The “No. Identified peptides” …
Uniprot Accession number	Gene Names	Fold Change (T1/T0)	P-value	Fold Change (T2/T1)	P-value	Fold Change (T3/T2)	P-value	Fold Change (T4/T3)	P-value	No. Identified peptides	Description
Q2RYI8	Rru_A0002	1.1	0.117487	1.1	0.18753	0.9	0.0424832	1.1	0.0896115	5	DNA polymerase III subunit beta (EC 2.7.7.7)
Q2RYI7	Rru_A0003	1.8	0.362336	1.2	0.264401	0.8	0.189128	0.9	0.402617	1	DNA replication and repair protein RecF
Q2RYI6	Rru_A0004	2.8	3.60462e-05	0.7	0.0783879	1.1	0.266846	0.8	0.117687	4	DNA gyrase subunit B (EC 5.99.1.3)
Q2RYI1	Rru_A0009	0.9	0.0615381	0.9	0.963355	1.2	0.0474384	0.9	0.0285283	6	PTS IIA-like nitrogen-regulatory protein PtsN
Q2RYH9	Rru_A0011	1	0.214678	1.1	0.0269085	0.7	0.0225338	1.1	0.796426	5	ABC transporter component (EC 3.6.3.25)
Q2RYH8	Rru_A0012	1.1	0.0385512	1.2	0.0367848	0.8	0.0584689	1.3	0.0965354	4	Uncharacterized protein
Q2RYH7	Rru_A0013	1.6	0.00221192	1.1	0.571519	1	0.676385	0.7	0.00381639	1	Uncharacterized protein
Q2RYH6	Rru_A0014	1.3	0.000305003	0.8	0.0052415	1.3	0.00281066	0.5	2.24641e-07	3	KpsF/GutQ (EC 5.3.1.13)
Q2RYH5	Rru_A0015	1.5	0.156892	0.4	0.00227881	1.7	0.000973634	0.8	0.192326	4	3'-5' exonuclease (EC 2.7.7.7)
Q2RYH4	Rru_A0016	0.8	0.0591329	1	0.641123	1	0.32623	1.2	8.29537e-06	6	3-beta-hydroxy-delta(5)-steroid dehydrogenase (EC 1.1.1.145)
Q2RYH2	Rru_A0018	1	0.499086	1.1	0.0553132	0.9	0.0185143	0.7	9.22781e-05	6	Glutamate synthase (NADPH) small subunit (EC 1.4.1.13)
Q2RYH1	Rru_A0019	1.1	0.0836706	1	0.666813	0.8	0.0168897	0.8	0.00143561	6	Glutamate synthase (NADPH) large subunit (EC 1.4.1.13)
Q2RYH0	Rru_A0020	0.9	0.0956243	0.7	0.0845125	1	0.530264	1.4	0.0537988	2	Glutathione peroxidase
Q2RYG9	Rru_A0021	0.4	0.0349689	0.2	0.434195	7.5	0.295563	1.4	0.354905	1	Transcriptional regulator, MarR family
Q2RYG8	Rru_A0022	1	0.804751	1.3	0.263509	0.7	0.694034	1	0.240833	1	Glutathione S-transferase-like (EC 2.5.1.18)
Q2RYG6	Rru_A0024	1.2	0.0102514	1.2	0.109239	0.9	0.404492	1.1	0.655266	6	Peptidase
Q2RYG5	Rru_A0025	1.3	0.494654	0.7	0.348472	1.1	0.289919	1.1	0.970331	1	Uncharacterized protein
Q2RYG4	Rru_A0026	1.4	0.263864	0.9	0.462993	1	0.298886	1.1	0.618543	5	Uncharacterized protein
Q2RYF8	Rru_A0032	1.3	0.000224883	1.1	0.528514	1.1	0.00774546	0.8	1.09012e-05	6	TPR repeat
Q2RYF7	Rru_A0033	1.3	0.0522047	0.7	0.000241404	1.4	0.000197676	0.9	0.161465	3	Cytochrome C biogenesis protein
Q2RYF6	Rru_A0034	1	0.464621	1	0.834553	1	0.615226	1	0.960152	2	Periplasmic protein thiol-disulfide oxidoreductase DsbE
Q2RYF5	Rru_A0035	1	0.318394	0.9	0.223766	1.2	0.109339	1	0.340828	1	Cytochrome c-type biogenesis protein CcmF
Q2RYF4	Rru_A0036	1	0.397906	1.1	0.588916	1	0.930112	0.9	0.702011	3	Cytochrome c-type biogenesis protein CcmE (Cytochrome c maturation protein E) (Heme chaperone CcmE)
Q2RYF0	Rru_A0040	0.8	0.133922	0.8	0.152807	1	0.836946	1	0.812037	4	Cytochrome c biogenesis ATP-binding export protein CcmA (EC 3.6.3.41) (Heme exporter protein A)
Q2RYE9	Rru_A0041	0.9	0.483309	1.2	0.00247407	0.9	0.162326	1.2	0.0064606	5	Cytochrome c, class II
Q2RYE7	Rru_A0043	1	0.253961	1	0.962146	1	0.839497	1	0.51191	4	UDP-3-O-acylglucosamine N-acyltransferase (EC 2.3.1.-)
Q2RYE6	Rru_A0044	0.9	0.279389	1	0.571589	1.1	0.367134	1	0.497149	2	Acyl carrier protein (ACP)
Q2RYE5	Rru_A0045	1.1	0.0207985	1	0.037423	0.9	0.0815781	0.9	0.0636758	5	3-oxoacyl-[acyl-carrier-protein] synthase II (EC 2.3.1.41)
Q2RYE1	Rru_A0049	1	0.881268	1.2	0.290588	0.8	0.485336	1	0.747851	2	Biotin/lipoyl attachment
Q2RYD9	Rru_A0051	0.7	0.0923277	1.1	0.144446	0.9	0.869773	1.2	0.136683	5	Carboxyl transferase (EC 6.4.1.3)
Q2RYD8	Rru_A0052	0.8	2.68305e-05	0.9	0.0360013	1	0.144482	1.1	0.0097367	6	Biotin carboxylase (EC 6.3.4.14)
Q2RYD7	Rru_A0053	0.8	8.16446e-05	0.9	0.0169427	1	0.103	1.1	0.00882404	6	Carboxyl transferase (EC 6.4.1.3)
Q2RYD6	Rru_A0054	1.6	9.78617e-05	0.9	0.0342082	0.8	0.00295143	0.3	2.45799e-07	6	1-deoxy-D-xylulose-5-phosphate synthase 1 (EC 2.2.1.7) (1-deoxyxylulose-5-phosphate synthase 1) (DXP synthase 1) (DXPS 1)
Q2RYD5	Rru_A0055	1	0.439625	1.1	0.101135	0.9	0.30276	1.1	0.122151	6	VacJ-like lipoprotein
Q2RYD4	Rru_A0056	1.2	0.0145417	1.2	0.0215979	0.8	0.0374392	0.9	0.424658	3	Toluene tolerance
Q2RYD3	Rru_A0057	0.9	0.695125	1	0.721389	1	0.665115	1.1	0.663527	3	Uncharacterized protein
Q2RYD2	Rru_A0058	1	0.711254	1	0.25008	0.9	0.111548	1.1	0.182154	4	Dihydrokaempferol 4-reductase (EC 1.1.1.219)
Q2RYD1	Rru_A0059	1.9	4.0125e-08	0.7	0.101495	1.6	0.0105697	0.5	0.000131702	6	4-hydroxy-3-methylbut-2-enyl diphosphate reductase (EC 1.17.7.4)
Q2RYD0	Rru_A0060	12.5	1.6955e-05	0.8	0.051111	1.1	0.073087	0.6	0.000490922	2	Radical SAM
Q2RYC9	Rru_A0061	1.7	0.295409	0.2	0.321982	2.4	0.918806	0.4	0.510197	1	Purine and other phosphorylases, family 1 (EC 3.2.2.9)
Q2RYC8	Rru_A0062	2.7	0.0025248	1.1	0.957587	4	9.2245e-06	0.1	2.86299e-07	6	Terpene synthase, squalene cyclase (EC 5.4.99.17)
Q2RYC7	Rru_A0063	0.9	0.424361	0.2	0.291749	6.5	0.0216095	0.5	0.188671	1	Amine oxidase
Q2RYC6	Rru_A0064	1.3	8.471e-05	0.9	0.0364697	1.2	0.000793426	0.8	0.000141711	3	Squalene-phytoene synthase
Q2RYC5	Rru_A0065	0.9	0.1004	1.1	0.112055	1.1	0.438774	0.9	0.123636	1	Squalene/phytoene synthase
Q2RYC1	Rru_A0069	2	1.67116e-06	1	0.572518	0.9	0.120496	0.6	2.46331e-05	5	ABC transporter component (EC 3.6.3.25)
Q2RYB8	Rru_A0072	1	0.191562	1.1	0.0485679	1	0.717834	1.1	0.00858486	6	Chaperone protein HtpG (Heat shock protein HtpG) (High temperature protein G)
Q2RYB7	Rru_A0073	0.8	0.553469	1.5	0.128806	1.4	0.141971	0.5	0.00210965	3	Ribosomal subunit interface protein, putative
Q2RYB6	Rru_A0074	1.8	0.000313426	1	0.240235	1	0.635022	0.5	8.17021e-05	6	Helicase-like
Q2RYB4	Rru_A0076	1.4	0.000575433	1	0.524698	0.9	0.0480694	0.9	0.0424112	2	Uncharacterized protein
Q2RYB3	Rru_A0077	1.7	0.079975	0.7	0.0011789	2	1.20731e-05	1	0.821171	4	4Fe-4S ferredoxin, iron-sulfur binding
Q2RYB1	Rru_A0079	2	0.0150903	0.9	0.93947	0.8	0.0101694	0.3	0.000756319	3	Transcriptional regulator, CarD family
Q2RYB0	Rru_A0080	0.7	0.36594	1.3	0.50834	1.2	0.928657	0.8	0.284923	1	Chemotaxis sensory transducer
Q2RYA6	Rru_A0084	1.9	1.12594e-05	0.6	0.00249457	1.6	0.00504601	0.7	0.000675579	1	Proline iminopeptidase (PIP) (EC 3.4.11.5) (Prolyl aminopeptidase)
Q2RYA2	Rru_A0088	1.2	0.011013	1.1	0.120287	1	0.450267	1	0.756005	6	Zinc-type alcohol dehydrogenase-like protein
Q2RY98	Rru_A0092	0.7	0.00257881	1	0.726159	1.2	0.114631	2.7	2.9097e-08	6	Extracellular solute-binding protein, family 1
Q2RY95	Rru_A0095	0.8	0.612097	1	0.820789	1.6	0.0930822	2.3	2.8643e-07	4	ABC transporter component (EC 3.6.3.25)
Q2RY94	Rru_A0096	0.8	0.0120189	1	0.839571	1	0.512604	1.2	0.115572	5	Secretion protein HlyD
Q2RY92	Rru_A0098	0.8	0.326397	0.9	0.0743279	1.2	0.110135	0.8	0.0626027	4	Cystathionine gamma-synthase (EC 2.5.1.48)
Q2RY91	Rru_A0099	2.7	6.34778e-05	0.4	0.00148469	3.1	0.0672321	0.6	0.259302	1	Serine phosphatase
Q2RY90	Rru_A0100	0.9	0.816114	0.8	0.679566	1.2	0.936742	1.3	0.38953	1	Uncharacterized protein
Q2RY89	Rru_A0101	1.2	0.338535	1.1	0.600424	0.8	0.0417363	1.1	0.0908549	5	Uncharacterized protein
Q2RY86	Rru_A0104	1.4	0.00628571	1	0.291627	1	0.689724	0.7	0.0124721	6	Alpha-2-macroglobulin-like protein
Q2RY77	Rru_A0113	1.1	0.811352	0.8	0.317061	1.2	0.490728	0.9	0.642636	5	Type II secretion system protein E
Q2RY70	Rru_A0120	1.5	0.00669253	0.9	0.273116	1.1	0.0678759	0.3	1.16983e-07	3	Chemotaxis sensory transducer
Q2RY68	Rru_A0122	0.8	0.678635	3.3	0.143154	0.3	0.752247	4.4	0.925618	1	Uncharacterized protein
Q2RY67	Rru_A0123	1.2	0.0149874	0.8	0.000360842	1.2	0.00220011	0.9	0.33417	4	Bifunctional protein HldE [Includes: D-beta-D-heptose 7-phosphate kinase (EC 2.7.1.167) (D-beta-D-heptose 7-phosphotransferase) (D-glycero-beta-D-manno-heptose-7-phosphate kinase); D-beta-D-heptose 1-phosphate adenylyltransferase (EC 2.7.7.70) (D-glycero-beta-D-manno-heptose 1-phosphate adenylyltransferase)]
Q2RY59	Rru_A0131	0.7	0.0529913	1.3	0.146771	0.9	0.159284	1	0.804886	3	Uncharacterized protein
Q2RY56	Rru_A0134	1	0.924679	1.1	0.0492503	1	0.295405	0.9	0.0309321	6	Succinate semialdehyde dehydrogenase (EC 1.2.1.16)
Q2RY55	Rru_A0135	0.9	0.194351	0.9	0.306275	1.2	0.00222995	0.7	0.000181149	2	Molybdenum ABC transporter ATP-binding protein
Q2RY53	Rru_A0137	0.8	0.778607	1.4	0.484645	0.9	0.612752	1.3	0.0752385	5	TRAP transporter solute receptor, TAXI family
Q2RY52	Rru_A0138	0.9	0.624396	0.9	0.369317	1.1	0.283634	1	0.919792	4	Leucyl aminopeptidase (EC 3.4.11.1)
Q2RY51	Rru_A0139	0.9	0.969987	1.1	0.261654	1	0.659923	1.3	0.13665	3	Transcriptional regulator, MarR family
Q2RY49	Rru_A0141	0.8	0.585728	0.9	0.301052	1.2	0.241424	0.8	0.898779	3	Delta-aminolevulinic acid dehydratase (EC 4.2.1.24)
Q2RY48	Rru_A0142	1.1	0.194148	0.8	0.0420138	1.4	0.00252336	1.5	2.31576e-06	5	Putative cyclase
Q2RY46	Rru_A0144	0.8	0.0561241	1	0.396356	0.8	0.270898	0.9	0.344716	6	NADH:flavin oxidoreductase/NADH oxidase (EC 1.3.1.34)
Q9RGQ1	Rru_A0146	1	0.680701	1	0.821512	1	0.727896	0.9	0.0189692	5	Inorganic pyrophosphatase (EC 3.6.1.1) (Pyrophosphate phospho-hydrolase) (PPase)
Q2RY42	Rru_A0148	1.3	0.00997853	1	0.886012	0.9	0.0564386	1	0.566062	6	GTP-binding protein TypA (EC 2.7.7.4)
Q2RY41	Rru_A0149	1.6	0.738215	0.5	0.736299	1.7	0.882429	1.1	0.976757	1	PfkB (EC 2.7.1.20)
Q2RY39	Rru_A0151	1.2	0.155913	1.1	0.04298	0.9	0.838969	0.9	0.121327	5	Uncharacterized protein
Q2RY36	Rru_A0154	0.8	8.48768e-05	0.9	0.508015	1	0.304137	0.9	0.0875557	6	4-hydroxy-tetrahydrodipicolinate reductase (HTPA reductase) (EC 1.17.1.8)
Q2RY35	Rru_A0155	1.3	0.0134372	1	0.920985	0.8	0.365768	0.9	0.798562	3	Transcriptional regulator, TetR family
Q2RY32	Rru_A0158	1.6	0.00385028	1.1	0.19474	0.8	0.931563	0.7	0.0387167	3	Methyl-accepting chemotaxis sensory transducer
Q2RY31	Rru_A0159	1.1	0.440026	1.2	0.0204581	0.8	6.36036e-05	1.1	0.777919	2	Exodeoxyribonuclease 7 large subunit (EC 3.1.11.6) (Exodeoxyribonuclease VII large subunit) (Exonuclease VII large subunit)
Q2RY29	Rru_A0161	1.4	3.25647e-05	1.1	0.0244967	1.3	0.00614169	0.8	0.00066623	6	10 kDa chaperonin (GroES protein) (Protein Cpn10)
Q2RY28	Rru_A0162	1.3	0.000601391	1.1	0.179278	1.1	0.280083	0.8	0.0257212	6	60 kDa chaperonin 1 (GroEL protein 1) (Protein Cpn60 1)
Q2RY20	Rru_A0170	1.3	0.00736986	1.1	0.501777	1.1	0.308188	0.9	0.223124	4	CRISPR-associated protein, CT1974
Q2RY18	Rru_A0172	1.2	0.00680526	1.1	0.0933947	1	0.412539	1.1	0.145583	6	CRISPR-associated protein, Cse4 family
Q2RY17	Rru_A0173	1.6	0.0102313	1	0.508112	1	0.535489	1.1	0.617349	3	CRISPR-associated protein, Cse2 family
Q2RY16	Rru_A0174	0.9	0.58804	0.9	0.660224	1.4	0.248547	1.1	0.405997	3	CRISPR-associated protein, Cse1 family
Q2RY09	Rru_A0181	1	0.235231	1	0.863523	1	0.734734	1	0.270589	1	Uncharacterized protein
Q2RY07	Rru_A0183	1.1	0.880162	1.1	0.847319	1	0.746493	1.1	0.0417904	5	Cold-shock DNA-binding protein family
Q2RY06	Rru_A0184	1.6	0.00130725	1.1	0.0428642	1	0.862786	1	0.546114	3	Uncharacterized protein
Q2RY05	Rru_A0185	1	0.984656	0.9	0.97339	1.3	0.3799	1	0.693891	5	Uncharacterized protein
Q2RY04	Rru_A0186	1.1	0.179243	0.9	0.321112	1.1	0.693404	1.1	0.293457	4	Uncharacterized protein
Q2RY00	Rru_A0190	2.4	0.0668864	0.6	0.413576	0.5	0.268663	3.7	0.177736	1	TonB-dependent receptor
Q2RXZ5	Rru_A0195	1.1	0.460617	0.9	0.675454	1.4	0.315976	1.3	0.086379	5	Uncharacterized protein
Q2RXY7	Rru_A0203	6.7	9.86189e-05	0.9	0.93454	1.9	6.32881e-06	0.7	6.52803e-06	1	Uncharacterized protein
Q2RXY6	Rru_A0204	1.3	0.121738	2	0.269079	0.8	0.935084	0.5	0.0282201	2	Transcriptional regulator BolA
Q2RXY4	Rru_A0206	1.3	0.0774878	0.9	0.237828	1	0.693451	1	0.537378	5	Hydrogenobyrinic acid a,c-diamide cobaltochelatase (EC 6.6.1.2)
Q2RXY3	Rru_A0207	1	0.551439	1	0.662465	0.9	0.172011	0.9	0.099023	4	Cobalt chelatase, CobT subunit (EC 6.6.1.2)
Q2RXY2	Rru_A0208	1.2	0.355768	1.3	0.989354	0.7	0.666627	1.1	0.976291	4	SNF2 helicase-related protein
Q2RXY0	Rru_A0210	1.6	3.54874e-05	1.2	0.233946	0.9	0.867913	0.7	0.00597873	5	50S ribosomal protein L28
Q2RXX9	Rru_A0211	1.3	0.154426	0.6	0.0768143	1.2	0.559299	2.1	0.138975	2	Uncharacterized protein
Q2RXX8	Rru_A0212	1.6	8.63695e-05	1.2	0.00506152	0.9	0.0277385	0.3	3.48297e-07	3	Uncharacterized protein
Q2RXX7	Rru_A0213	1	0.0763204	0.9	0.00601508	0.9	0.0501376	1	0.0763932	6	Uncharacterized protein
Q2RXX6	Rru_A0214	1.4	3.8266e-05	0.8	0.121472	1.1	0.238836	0.9	0.0562923	3	MutT/nudix family protein
Q2RXX3	Rru_A0217	1	0.47944	1	0.514421	1.1	0.346538	1.3	0.000431788	6	Citrate lyase (EC 4.1.3.6)
Q2RXX2	Rru_A0218	1.2	7.54003e-05	0.8	3.53493e-05	1.1	0.0355879	0.8	0.000749215	6	Acetyl-coenzyme A carboxylase carboxyl transferase subunit alpha (ACCase subunit alpha) (Acetyl-CoA carboxylase carboxyltransferase subunit alpha) (EC 6.4.1.2)
Q2RXX1	Rru_A0219	0.9	0.638541	0.7	0.000257059	1.5	0.00122282	0.9	0.104957	2	Uncharacterized protein
Q2RXX0	Rru_A0220	1.1	0.0318593	1	0.068829	0.9	0.0656385	1.2	0.00403173	1	Uncharacterized protein
Q2RXW9	Rru_A0221	0.9	0.00344586	0.9	0.000381013	1.3	4.17121e-05	1	0.0859183	6	Phosphoglycerate kinase (EC 2.7.2.3)
Q2RXW8	Rru_A0222	1	0.0482343	1.1	0.0269587	1	0.527054	1	0.103095	6	Glyceraldehyde-3-phosphate dehydrogenase (EC 1.2.1.-)
Q2RXW2	Rru_A0228	1.4	0.00020393	0.9	0.529566	0.9	0.430542	0.8	0.924235	3	Beta-lactamase (EC 3.5.2.6)
Q2RXW1	Rru_A0229	1.1	0.0476516	1.1	0.597492	1	0.325043	1	0.646916	2	Glycosyl transferase, group 1
Q2RXW0	Rru_A0230	1	0.806251	1	0.923376	1	0.767654	0.9	0.538393	3	Asparagine synthase, glutamine-hydrolyzing (EC 6.3.5.4)
Q2RXV5	Rru_A0235	1	0.961636	1	0.89119	0.9	0.018272	1	0.27448	6	Protein translocase subunit SecA
Q2RXV3	Rru_A0237	1.1	0.341673	0.9	0.491783	1.1	0.235305	1.3	0.263188	2	Uncharacterized protein
Q2RXU9	Rru_A0241	1.3	0.0156834	1	0.395777	1.1	0.0108973	0.7	4.48588e-06	5	DNA methylase N-4/N-6 (EC 2.1.1.72)
Q2RXU8	Rru_A0242	1.3	0.0893172	0.8	0.017242	1.5	0.174272	0.5	0.0156555	3	Type III restriction enzyme, res subunit
Q2RXU7	Rru_A0243	1	0.166878	1	0.226624	1.2	0.00373773	0.8	0.00263445	6	tRNA/rRNA cytosine-C5-methylase
Q2RXU6	Rru_A0244	1.1	0.00317878	1	0.753625	1	0.894269	1.1	0.234246	6	Inosine-5'-monophosphate dehydrogenase (IMP dehydrogenase) (IMPD) (IMPDH) (EC 1.1.1.205)
Q2RXU5	Rru_A0245	1.9	0.180731	0.8	0.649603	1.2	0.590783	0.5	0.423006	3	Ribosomal RNA large subunit methyltransferase E (EC 2.1.1.166) (23S rRNA Um2552 methyltransferase) (rRNA (uridine-2'-O-)-methyltransferase)
Q2RXU3	Rru_A0247	0.8	0.0318712	0.8	0.0988751	1.3	0.208045	3	4.07936e-05	6	Periplasmic binding protein/LacI transcriptional regulator
Q2RXU0	Rru_A0250	1	0.378725	1	0.687704	1	0.691729	1.3	0.685199	1	Xylulokinase (EC 2.7.1.17)
Q2RXT8	Rru_A0252	0.7	0.559992	0.9	0.657167	1	0.469307	2.2	0.042452	3	Zinc-containing alcohol dehydrogenase superfamily (EC 1.1.1.9)
Q2RXT7	Rru_A0253	0.9	0.130357	1.1	0.578096	0.9	0.278652	1.2	0.00041293	6	GDP-mannose 4,6-dehydratase (EC 4.2.1.47) (GDP-D-mannose dehydratase)
Q2RXT6	Rru_A0254	1.3	0.562022	0.6	0.143632	1	0.674186	1.9	0.299227	1	GDP-L-fucose synthase (EC 1.1.1.271) (GDP-4-keto-6-deoxy-D-mannose-3,5-epimerase-4-reductase)
Q2RXT1	Rru_A0259	0.9	0.833476	1.2	0.354708	1.1	0.679698	1.1	0.975466	5	Carbon starvation protein CstA
Q2RXS6	Rru_A0264	1.3	0.305137	1	0.928294	1.2	0.663299	1.1	0.153981	6	TPR repeat
Q2RXS5	Rru_A0265	1	0.873045	0.9	0.0561679	0.9	0.585195	1.3	0.487414	6	Electron-transferring-flavoprotein dehydrogenase (EC 1.5.5.1)
Q2RXS2	Rru_A0268	1	0.629824	1.1	0.220943	0.9	0.00980486	1.2	0.000156048	6	Molybdenum cofactor biosynthesis protein B
Q2RXR9	Rru_A0271	1.3	0.00588613	0.8	0.050099	1.2	0.0402383	0.5	0.00267006	5	GTP cyclohydrolase 1 (EC 3.5.4.16) (GTP cyclohydrolase I) (GTP-CH-I)
Q2RXR7	Rru_A0273	0.8	6.87066e-05	0.9	0.0186306	1.2	7.74423e-05	1.4	1.2846e-05	6	3-oxoacyl-[acyl-carrier-protein] reductase (EC 1.1.1.100) (proposed annotation:Acetoacetyl-CoA reductase)
Q2RXR6	Rru_A0274	0.8	3.30591e-05	1.1	0.0504765	1.1	0.25816	1.4	8.87868e-06	6	Acetyl-CoA acetyltransferase (EC 2.3.1.9)
Q2RXR4	Rru_A0276	0.9	0.107943	1.2	0.417369	0.8	0.25156	1	0.888162	6	Polyhydroxyalkanoate synthesis repressor PhaR
Q2RXR2	Rru_A0278	2.2	0.130551	0.6	0.75835	0.8	0.261257	2.4	0.111636	1	Transcriptional regulator, XRE family
Q2RXR0	Rru_A0280	1	0.471525	1	0.407526	0.9	0.243927	1.1	0.762642	2	Queuine tRNA-ribosyltransferase (EC 2.4.2.29) (Guanine insertion enzyme) (tRNA-guanine transglycosylase)
Q2RXQ9	Rru_A0281	0.9	0.368299	1.7	0.345548	0.8	0.400074	1.2	0.30383	4	S-adenosylmethionine:tRNA ribosyltransferase-isomerase (EC 2.4.99.17) (Queuosine biosynthesis protein QueA)
Q2RXQ7	Rru_A0283	0.8	0.610837	1.5	0.0951865	0.6	0.00246312	1.3	0.00677168	2	Uncharacterized protein
Q2RXQ6	Rru_A0284	1.1	0.600539	1	0.694751	1.3	0.307941	1.2	0.100124	4	Acetolactate synthase, large subunit (EC 2.2.1.6)
Q2RXQ2	Rru_A0288	0.9	0.29733	0.8	0.0552308	1.2	0.0391076	1	0.913857	6	2,5-didehydrogluconate reductase (EC 1.1.1.274)
Q2RXQ1	Rru_A0289	1.3	0.000602841	1	0.360167	1	0.441993	0.9	0.000341968	3	NUDIX hydrolase
Q2RXP9	Rru_A0291	0.9	0.41425	1.3	0.0207395	0.6	0.00120604	0.9	0.504102	2	Uncharacterized protein
Q2RXP8	Rru_A0292	0.9	0.989068	1.1	0.451158	0.8	0.843731	1.2	0.0863374	6	Integration host factor subunit beta (IHF-beta)
Q2RXP7	Rru_A0293	1.1	0.0113672	1.1	0.0491835	0.9	0.0138123	0.9	0.0340542	6	30S ribosomal protein S1
Q2RXP6	Rru_A0294	1.3	5.86004e-05	0.9	0.0106452	1.1	0.0175642	0.8	0.00205166	6	Cytidylate kinase (CK) (EC 2.7.4.25) (Cytidine monophosphate kinase) (CMP kinase)
Q2RXP5	Rru_A0295	0.9	0.000256087	1.1	0.0342149	0.9	0.315623	1.2	0.00685189	6	3-phosphoshikimate 1-carboxyvinyltransferase (EC 2.5.1.19) (5-enolpyruvylshikimate-3-phosphate synthase) (EPSP synthase) (EPSPS)
Q2RXP4	Rru_A0296	1.5	0.00266858	1	0.31966	1	0.637901	0.8	0.00058729	3	Uncharacterized protein
Q2RXP2	Rru_A0298	0.9	0.0219301	0.9	0.00324185	1.1	0.00553383	1.1	8.03929e-05	6	Aldehyde dehydrogenase (Acceptor) (EC 1.2.99.3)
Q2RXP1	Rru_A0299	0.9	1.19961e-05	0.8	9.28921e-06	1.3	0.0001657	1	0.124089	5	Glutamine amidotransferase class-I (EC 6.3.5.2)
Q2RXP0	Rru_A0300	1	0.355224	1	0.952351	0.9	0.0146899	1	0.796232	5	Aminotransferase, class IV (EC 2.6.1.42)
Q2RXN9	Rru_A0301	0.9	0.0221513	0.7	0.000123076	1.3	0.000195103	0.8	0.000294871	4	Alkyl hydroperoxide reductase AhpD (EC 1.11.1.15)
Q2RXN8	Rru_A0302	1.6	2.51502e-05	0.8	0.0407663	1.5	0.000457842	0.9	0.13275	5	Hydrogenase accessory protein HypB
Q2RXN5	Rru_A0305	1.3	0.558039	0.7	0.0505079	1.2	0.0883259	1	0.981446	2	Hydrogenase expression/formation protein HypE (EC 2.7.4.16)
Q2RXN2	Rru_A0308	1.1	0.927449	1.4	0.000737392	0.7	0.000137589	1.6	9.23708e-06	1	Carbamoyltransferase HypF (EC 2.1.3.-)
Q2RXK8	Rru_A0332	1.2	0.107344	1	0.544499	1	0.455529	1.1	0.0454879	6	Glutathione S-transferase-like (EC 2.5.1.18)
Q2RXK7	Rru_A0333	0.8	4.95437e-05	1.1	0.00395866	0.9	0.000563353	0.7	0.00347453	4	Ferritin and Dps
Q2RXK6	Rru_A0334	1	0.223613	0.7	0.153469	1.4	0.0741186	1.2	0.0406508	4	Transcriptional regulator, LysR family
Q2RXK5	Rru_A0335	1.1	0.0316528	0.9	0.0161689	1.3	2.16052e-05	0.7	4.91355e-08	5	YbaK/prolyl-tRNA synthetase associated region
Q2RXK1	Rru_A0339	1.1	0.249645	0.7	0.0151246	1.6	0.000720346	0.9	0.733497	4	Short-chain dehydrogenase/reductase SDR (EC 1.1.1.100)
Q2RXJ8	Rru_A0342	1.3	0.392124	0.8	0.679673	1.4	0.435072	0.7	0.0720572	1	Uncharacterized protein
Q2RXJ7	Rru_A0343	0.9	0.0843506	0.9	0.00136124	1.2	0.000309158	0.8	0.000256144	6	Uncharacterized protein
Q2RXJ6	Rru_A0344	0.8	0.149183	0.9	0.497099	1.3	0.0183063	0.9	0.296382	6	CRISPR-associated protein, Cse4 family
Q2RXJ5	Rru_A0345	1.3	0.0199582	0.9	0.539115	0.9	0.342988	0.9	0.14785	5	CRISPR-associated protein, Cas5e family
Q2RXJ4	Rru_A0346	1.1	0.638679	0.8	0.195861	0.8	0.815322	1.1	0.988363	2	CRISPR-associated protein, CT1974 family
Q2RXI5	Rru_A0355	1.1	0.310516	0.9	0.366926	1.1	0.0532629	1.1	0.168395	4	GMP synthase [glutamine-hydrolyzing] (EC 6.3.5.2) (GMP synthetase) (Glutamine amidotransferase)
Q2RXI4	Rru_A0356	0.9	0.0502848	0.8	0.000615612	1.4	2.44953e-06	1.1	0.12829	5	Isocitrate dehydrogenase [NADP] (EC 1.1.1.42)
Q2RXI3	Rru_A0357	1.2	0.093241	0.8	0.0349842	1.2	0.327815	1	0.715143	4	Cytokinin riboside 5'-monophosphate phosphoribohydrolase (EC 3.2.2.n1)
Q2RXI2	Rru_A0358	1.8	0.000856766	1	0.374333	1	0.570959	0.3	0.000614998	1	Heme oxygenase
Q2RXI0	Rru_A0360	1.1	0.00894319	0.8	0.000161333	1.3	0.00201898	0.8	0.00874584	5	Methylthioribose-1-phosphate isomerase (M1Pi) (MTR-1-P isomerase) (EC 5.3.1.23) (S-methyl-5-thioribose-1-phosphate isomerase)
Q2RXH9	Rru_A0361	1	0.0855608	1	0.903764	1	0.732021	1	0.802119	6	S-methyl-5'-thioadenosine phosphorylase (EC 2.4.2.28) (5'-methylthioadenosine phosphorylase) (MTA phosphorylase) (MTAP)
Q2RXH8	Rru_A0362	1.1	0.240023	0.7	3.61684e-06	1.6	5.37108e-07	0.8	0.000160198	5	Cytochrome c1
Q2RXH7	Rru_A0363	1.1	0.0448124	1.1	0.975544	0.8	0.729963	1	0.347441	4	Cytochrome b
Q2RXH6	Rru_A0364	1.1	0.0583275	0.9	0.00623513	1.1	0.00790183	0.9	0.038105	5	Ubiquinol-cytochrome c reductase iron-sulfur subunit (EC 1.10.2.2)
Q2RXH1	Rru_A0369	1.3	0.130182	1.9	0.0183525	0.6	0.00644241	0.8	0.828082	6	ATPase associated with various cellular activities, AAA_3
Q2RXH0	Rru_A0370	2.8	0.119068	0.5	0.309325	2	0.323361	0.6	0.285294	2	Uncharacterized protein
Q2RXG9	Rru_A0371	1.1	0.307225	1.2	0.794929	1.2	0.328615	0.8	0.580531	6	Double-transmembrane region-like
Q2RXG8	Rru_A0372	0.5	0.485115	1.1	0.251738	2	0.934304	0.2	0.0192032	1	Uncharacterized protein
Q2RXG7	Rru_A0373	1	0.32212	1.1	0.203576	1.1	0.0362479	1.3	0.0535125	1	NAD(P)H dehydrogenase (quinone) (EC 1.6.5.2) (Flavoprotein WrbA) (NAD(P)H:quinone oxidoreductase) (NQO)
Q2RXG5	Rru_A0375	0.8	0.0404361	0.9	0.50795	1.3	0.905692	1.6	0.000127398	3	Pirin-like
Q2RXG2	Rru_A0378	0.9	0.611765	0.9	0.171166	0.9	0.572949	1.3	0.0700711	2	Uncharacterized protein
Q2RXG1	Rru_A0379	1.2	0.520856	1.1	0.371308	1.1	0.578247	1.4	0.140706	3	Flavodoxin
Q2RXG0	Rru_A0380	0.8	0.238493	0.9	0.372511	0.9	0.165462	1.6	0.000581293	1	Glyoxalase/bleomycin resistance protein/dioxygenase
Q2RXF6	Rru_A0384	0.9	0.271286	0.9	0.122402	1.1	0.172969	1.2	0.00547815	6	NADPH-quinone reductase (EC 1.6.5.5)
Q2RXF5	Rru_A0385	0.9	0.0252008	1.2	0.00119007	1.1	0.0016011	1.5	2.05099e-07	5	Gamma-glutamyltransferase 1. Threonine peptidase. MEROPS family T03 (EC 2.3.2.2)
Q2RXF1	Rru_A0389	0.7	0.00141304	0.4	4.74894e-05	2.6	1.39721e-05	0.5	2.61108e-05	6	Antibiotic biosynthesis monooxygenase
Q2RXE8	Rru_A0392	0.9	0.061516	1	0.786163	1	0.985206	1.1	0.0589672	5	Molybdopterin binding domain
Q2RXE6	Rru_A0394	1	0.68838	1	0.213644	0.9	0.0931391	1.1	0.211851	6	Arginine biosynthesis bifunctional protein ArgJ [Cleaved into: Arginine biosynthesis bifunctional protein ArgJ alpha chain; Arginine biosynthesis bifunctional protein ArgJ beta chain] [Includes: Amino-acid acetyltransferase (EC 2.3.1.1) (N-acetylglutamate synthase) (AGSase); Glutamate N-acetyltransferase (EC 2.3.1.35) (Ornithine transacetylase) (Ornithine acetyltransferase) (OATase)]
Q2RXE5	Rru_A0395	1.2	0.00105709	1.1	0.0045687	0.9	0.00299595	0.9	0.0181191	5	Peptidylprolyl isomerase (EC 5.2.1.8)
Q2RXE4	Rru_A0396	1.1	0.0246137	1	0.737059	1	0.896613	0.9	0.556234	5	Diaminopimelate decarboxylase (DAP decarboxylase) (DAPDC) (EC 4.1.1.20)
Q2RXE3	Rru_A0397	0.9	0.55293	1	0.525105	0.9	0.428047	0.9	0.69098	6	Argininosuccinate lyase (ASAL) (EC 4.3.2.1) (Arginosuccinase)
Q2RXE2	Rru_A0398	1.3	0.197945	1	0.857912	1.5	0.0477484	1.3	0.00859938	4	Thiol-disulfide isomerase and thioredoxins-like
Q2RXD7	Rru_A0403	1.1	0.0487527	0.8	3.54808e-05	1.1	0.0487703	0.8	0.0021833	4	Short-chain dehydrogenase/reductase SDR (EC 1.1.1.100)
Q2RXD6	Rru_A0404	1.1	0.543486	0.9	0.561378	1.1	0.0800483	0.7	0.00369572	4	Amidophosphoribosyltransferase (ATase) (EC 2.4.2.14) (Glutamine phosphoribosylpyrophosphate amidotransferase) (GPATase)
Q2RXD5	Rru_A0405	1.4	0.653958	1	0.667456	0.9	0.757478	2.1	0.208138	2	Colicin V production protein
Q2RXD4	Rru_A0406	1.2	0.351738	0.9	0.957986	0.6	0.0159346	1.2	0.672261	4	DNA repair protein RadA
Q2RXD1	Rru_A0409	2.4	0.105151	1.1	0.965204	0.9	0.277781	1	0.889258	5	Alanine racemase (EC 5.1.1.1)
Q2RXD0	Rru_A0410	1.3	4.64333e-05	0.9	0.165276	0.9	0.0928818	1	0.284749	1	Replicative DNA helicase (EC 3.6.4.12)
Q2RXC9	Rru_A0411	1.6	4.90886e-06	1.1	0.0206532	0.9	0.0120535	0.9	0.00895456	6	50S ribosomal protein L9
Q2RXC7	Rru_A0413	1.2	0.256443	0.9	0.575968	0.9	0.728378	1.2	0.902114	4	30S ribosomal protein S18
Q2RXC6	Rru_A0414	1.5	4.94019e-07	0.8	3.17146e-05	1.3	5.32057e-05	0.8	1.87579e-05	5	30S ribosomal protein S6
Q2RXC5	Rru_A0415	1	0.630287	1	0.864029	1	0.555441	0.9	0.00320635	5	Malonyl CoA-acyl carrier protein transacylase (EC 2.3.1.39)
Q2RXC4	Rru_A0416	0.9	0.80137	0.8	0.0319864	1.2	0.0586064	1	0.277233	6	3-oxoacyl-[acyl-carrier-protein] reductase (EC 1.1.1.100)
Q2RXC3	Rru_A0417	1	0.794894	0.9	0.0118438	1	0.449532	0.9	0.00381218	6	Acyl carrier protein (ACP)
Q2RXC2	Rru_A0418	1	0.374004	0.9	0.0437413	1	0.293365	1	0.761883	6	3-oxoacyl-[acyl-carrier-protein] synthase 2 (EC 2.3.1.179)
Q2RXC0	Rru_A0420	1	0.99127	1.2	0.00385304	1.1	0.49151	1.1	0.0405242	4	Uncharacterized protein
Q2RXB4	Rru_A0426	0.7	0.0853404	0.9	0.210514	1.4	0.2479	0.7	0.470452	3	Uncharacterized protein
Q2RXB2	Rru_A0428	1	0.932231	1	0.886969	1	0.659294	0.5	0.0841394	4	Uncharacterized protein
Q2RXA8	Rru_A0432	1	0.236643	0.8	0.39098	1.2	0.157899	1.1	0.625606	6	4-hydroxythreonine-4-phosphate dehydrogenase (EC 1.1.1.262) (4-(phosphohydroxy)-L-threonine dehydrogenase)
Q2RXA7	Rru_A0433	1.5	0.000585005	1.1	0.322897	1	0.294327	0.7	0.000119141	5	Chaperone SurA (EC 5.2.1.8)
Q2RXA5	Rru_A0435	0.8	0.00868759	1	0.574694	1.2	0.0118818	1.7	3.85362e-06	6	Acyl-CoA dehydrogenase (EC 1.3.8.1)
Q2RXA4	Rru_A0436	4.7	1.78551e-08	0.8	0.15272	1.3	0.0596146	0.2	4.46854e-08	4	Uncharacterized protein
Q2RXA3	Rru_A0437	0.9	0.00720745	1.1	0.56009	0.7	0.0194517	1.1	0.0987867	6	OmpA family protein
Q2RXA0	Rru_A0440	1.2	0.110539	0.7	0.231525	1.1	0.751976	1.1	0.539889	2	Xylose isomerase-like TIM barrel
Q2RX99	Rru_A0441	0.7	0.676871	1	0.571513	0.5	0.670473	2.1	0.809321	1	Chemotaxis sensory transducer
Q2RX98	Rru_A0442	1	0.917759	0.9	0.914013	1.1	0.943511	0.9	0.733787	3	FAD linked oxidase-like (EC 1.1.2.4)
Q2RX97	Rru_A0443	0.8	0.00516277	0.9	0.0637643	1	0.402895	1.6	1.06593e-05	1	Uncharacterized protein
Q2RX96	Rru_A0444	1	0.425757	1.1	0.974799	1	0.691081	1	0.524612	1	Threonylcarbamoyl-AMP synthase (TC-AMP synthase) (EC 2.7.7.87) (L-threonylcarbamoyladenylate synthase)
Q2RX95	Rru_A0445	1	0.741754	0.8	0.162979	1.3	0.00774699	0.8	0.0126337	6	3(2),5-bisphosphate nucleotidase (EC 3.1.3.25)
Q2RX93	Rru_A0447	0.5	0.00393317	1.4	0.337633	1	0.724131	1.6	0.000502362	4	AMMECR1
Q2RX92	Rru_A0448	1	0.303507	0.8	0.125994	1.2	0.111134	0.7	0.00169659	2	MEMO1 family protein Rru_A0448
Q2RX87	Rru_A0453	1.1	0.197636	1.1	0.111816	1	0.984767	1.1	0.157409	3	CRISPR-associated endonuclease Cas9 (EC 3.1.-.-)
Q2RX86	Rru_A0454	0.9	0.185417	1.1	0.00354477	0.8	6.11265e-06	1	0.247897	6	Probable cytosol aminopeptidase (EC 3.4.11.1) (Leucine aminopeptidase) (LAP) (EC 3.4.11.10) (Leucyl aminopeptidase)
Q2RX84	Rru_A0456	0.4	0.45665	1.5	0.4577	1.4	0.988833	1	0.866165	3	Predicted transcriptional regulator
Q2RX82	Rru_A0458	2.6	0.000900238	1.1	0.349863	1.3	0.361368	0.3	0.00485303	1	Uncharacterized protein
Q2RX78	Rru_A0462	0.8	0.0018271	1.2	0.0223325	1	0.536655	1.7	3.06683e-06	5	Aldehyde dehydrogenase (EC 1.2.1.16)
Q2RX76	Rru_A0464	1.2	0.161562	1.1	0.0394148	1	0.196163	0.8	0.969015	5	Uncharacterized protein
Q2RX75	Rru_A0465	1.8	0.519959	0.6	0.605113	0.9	0.966572	0.9	0.78271	1	Phosphoserine phosphatase (EC 3.1.3.3)
Q2RX73	Rru_A0467	1.1	0.0723149	0.9	0.00714399	0.9	0.324767	1.1	0.533411	6	Acetolactate synthase (EC 2.2.1.6)
Q2RX72	Rru_A0468	1	0.813697	1	0.56955	0.8	0.05394	1.1	0.0429605	6	Acetolactate synthase, small subunit (EC 2.2.1.6)
Q2RX71	Rru_A0469	1	0.00894965	0.9	0.122513	0.9	0.00494873	0.9	0.0242129	6	Ketol-acid reductoisomerase (NADP(+)) (KARI) (EC 1.1.1.86) (Acetohydroxy-acid isomeroreductase) (AHIR) (Alpha-keto-beta-hydroxylacyl reductoisomerase) (Ketol-acid reductoisomerase type 1) (Ketol-acid reductoisomerase type I)
Q2RX70	Rru_A0470	1	0.388392	0.9	0.086523	0.9	0.983179	1	0.404685	6	Rod shape-determining protein MreB
Q2RX66	Rru_A0474	2.1	0.00858023	0.8	0.538333	1.6	0.211913	1	0.839614	6	Zinc-containing alcohol dehydrogenase superfamily (EC 1.3.1.74)
Q2RX65	Rru_A0475	1.4	0.000136144	1.1	0.086054	1	0.333608	1	0.627919	6	NADH:flavin oxidoreductase/NADH oxidase (EC 1.6.99.1)
Q2RX64	Rru_A0476	1.1	0.940752	0.7	0.136467	1.5	0.00330005	1	0.900402	3	OsmC-like protein
Q2RX60	Rru_A0480	0.1	0.0658883	2.2	0.683377	1	0.45421	8.3	0.00759668	1	Uncharacterized protein
Q2RX58	Rru_A0482	1	0.516433	0.7	0.00159145	1.5	1.2512e-05	1.8	4.05034e-06	1	Uncharacterized protein
Q2RX55	Rru_A0485	1	0.0906753	1	0.655962	0.9	0.0523981	1	0.103147	5	Mg-protoporphyrin IX chelatase (EC 6.6.1.1)
Q2RX54	Rru_A0486	0.4	0.988709	1.2	0.319476	1.7	0.0383669	0.4	0.00268564	3	Mg-protoporphyrin IX chelatase (EC 6.6.1.1)
Q2RX53	Rru_A0487	1.2	0.444353	1	0.739627	1	0.885391	1.1	0.00252198	5	Alpha/beta hydrolase fold
Q2RX52	Rru_A0488	0.6	0.0846423	0.9	0.879646	1.4	0.00210794	1.6	0.000446837	6	TonB-dependent receptor
Q2RX48	Rru_A0492	0.4	0.201241	1.1	0.844807	1.1	0.482089	0.9	0.491458	1	Uncharacterized protein
Q2RX47	Rru_A0493	1.2	0.0255868	1	0.544338	0.9	0.0070439	0.6	2.55873e-05	5	Phytoene desaturase
Q2RX45	Rru_A0495	8.1	0.0368079	0.8	0.944835	0.4	0.33342	0.5	0.387224	1	Uncharacterized protein
Q2RX44	Rru_A0496	1.3	0.00457844	1.2	0.0564584	0.8	0.832968	0.7	0.0136115	3	Cyclic nucleotide-binding domain (CNMP-BD) protein
Q2RX40	Rru_A0500	0.9	0.00237039	1	0.756379	1.1	0.134023	1.1	0.0494024	6	Extracellular solute-binding protein, family 1
Q2RX38	Rru_A0503	1.1	0.00737371	1	0.156945	0.9	0.459281	1.1	0.0261417	6	Lysine--tRNA ligase (EC 6.1.1.6) (Lysyl-tRNA synthetase) (LysRS)
Q2RX36	Rru_A0505	0.6	0.71399	0.8	0.737132	1.6	0.637749	1.8	0.345461	1	Glycogen debranching enzyme GlgX (EC 3.2.1.68)
Q2RX33	Rru_A0508	2.9	0.178622	0.9	0.00907898	1.5	0.00018703	1.1	0.0957731	1	Aminotransferase, class IV (EC 2.6.1.42)
Q2RX28	Rru_A0513	1.3	0.641048	0.7	0.00564887	1.6	0.0160625	1.2	0.456981	4	Uncharacterized protein
Q2RX27	Rru_A0514	1	0.547476	0.9	0.112278	1.1	0.438377	1.1	0.0119928	6	Dihydroorotate dehydrogenase (quinone) (EC 1.3.5.2) (DHOdehase) (DHOD) (DHODase) (Dihydroorotate oxidase)
Q2RX26	Rru_A0515	1.7	1.16715e-05	0.8	0.00692516	1.1	0.289862	0.5	1.71209e-06	3	HAD-superfamily subfamily IIA hydrolase
Q2RX20	Rru_A0521	1.3	3.10107e-05	1.1	0.608766	1	0.759018	0.8	7.84189e-06	6	CheA Signal Transduction Histidine Kinases (STHK)
Q2RX19	Rru_A0522	0.9	0.026879	0.9	0.560839	1	0.297127	1	0.936599	1	Response regulator receiver domain protein (CheY) (EC 3.1.1.61)
Q2RX18	Rru_A0523	1.2	0.0533158	1	0.759754	1	0.873551	1	0.883211	5	Chemotaxis response regulator protein-glutamate methylesterase 1 (EC 3.1.1.61)
Q2RX17	Rru_A0524	0.9	0.00748784	0.9	0.167282	1.1	0.052088	1.2	0.000518418	5	MCP methyltransferase, CheR-type
Q2RX16	Rru_A0525	1.2	0.00475671	1	0.369031	0.9	0.00179249	1.1	0.131628	5	Two component transcriptional regulator, winged helix family / cell cycle transcriptional regulator CtrA
Q2RX12	Rru_A0529	0.6	0.476944	1.4	0.718983	1.7	0.0762979	0.8	0.102881	1	Uncharacterized protein
Q2RX04	Rru_A0537	0.8	0.0799123	0.9	0.878943	0.7	0.857059	1.6	0.790469	1	Uncharacterized protein
Q2RX01	Rru_A0540	0.5	0.0533724	0.9	0.575057	1.6	0.515957	1.1	0.574633	1	Two component, sigma54 specific, transcriptional regulator, Fis family
Q2RWZ9	Rru_A0542	3.6	0.0296816	0.8	0.972028	1.2	0.969523	1	0.910288	1	Flagellar motor switch protein FliN
Q2RWZ7	Rru_A0544	0.9	0.696778	1	0.185293	0.9	0.932879	1.1	0.0433494	1	Flagellar motor switch protein FliG
Q2RWY9	Rru_A0552	7.1	3.34204e-05	0.9	0.0261681	1	0.68117	0.6	0.29775	1	GCN5-related N-acetyltransferase
Q2RWY8	Rru_A0553	0.8	0.120684	1	0.651742	1.2	0.479502	0.9	0.955153	2	Response Regulator Receiver Signal Transduction Histidine Kinase
Q2RWY7	Rru_A0554	1	0.671829	0	0.0494832	24.2	0.0245532	0.4	0.59553	1	Rh-like protein/ammonium transporter
Q2RWY6	Rru_A0555	0.9	0.0030948	0.8	3.8382e-05	1.5	1.05421e-06	1	0.263679	6	Nitrogen regulatory protein P-II
Q2RWY5	Rru_A0556	1	0.540137	1	0.724529	1	0.729569	0.9	0.0637059	4	Formyltetrahydrofolate deformylase (EC 3.5.1.10) (Formyl-FH(4) hydrolase)
Q2RWY4	Rru_A0557	1.1	0.00573111	0.9	0.00833305	1.1	0.00470124	1.1	0.121945	4	Bifunctional protein FolD [Includes: Methylenetetrahydrofolate dehydrogenase (EC 1.5.1.5); Methenyltetrahydrofolate cyclohydrolase (EC 3.5.4.9)]
Q2RWY2	Rru_A0559	0.8	0.162613	0.9	0.0776774	1.2	0.0282395	0.2	2.11785e-08	4	Alpha/beta hydrolase fold
Q2RWY1	Rru_A0560	1	0.799108	1.1	0.253137	1	0.972846	1.1	0.0490667	2	Cytochrome bd ubiquinol oxidase, subunit I
Q2RWX9	Rru_A0562	1.4	0.00015263	1.1	0.778697	0.7	0.0340823	0.9	0.285492	1	Peptidase S1 and S6, chymotrypsin/Hap
Q2RWX8	Rru_A0563	1.4	0.000623472	0.9	0.0750014	0.7	0.00425886	0.9	0.00514268	6	Twin-arginine translocation pathway signal
Q2RWX6	Rru_A0565	0.8	0.00755717	1	0.92421	1.1	0.640891	2	8.59889e-06	5	Uncharacterized protein
Q2RWX5	Rru_A0566	1.2	0.00372175	0.8	0.0301083	1.2	0.0499973	0.5	2.78981e-06	6	Uncharacterized protein
Q2RWX4	Rru_A0567	1.2	0.000201851	1.2	0.00137172	0.8	0.00121676	0.8	0.036013	6	Uncharacterized protein
Q2RWX3	Rru_A0568	0.8	0.049945	0.9	0.223502	1.2	0.228487	1.2	0.0324524	5	Chemotaxis sensory transducer
Q2RWX2	Rru_A0569	1.6	4.0004e-05	1	0.757398	0.9	0.150142	0.6	3.62152e-05	3	Chorismate mutase (EC 5.4.99.5)
Q2RWX1	Rru_A0570	1.1	0.071365	0.9	0.15104	1.2	0.0837547	0.9	0.162978	5	Glutamate--cysteine ligase
Q2RWW7	Rru_A0574	0.9	0.820338	0.9	0.161773	1	0.29531	1.1	0.0335866	6	3-octaprenyl-4hydroxybenzoate decarboxylase (EC 4.1.1.-)
Q2RWW6	Rru_A0575	1.1	0.366802	1.1	0.0396153	0.9	0.0201517	1	0.487015	6	Uncharacterized protein
Q2RWW1	Rru_A0580	0.7	0.000481205	0.9	0.0038186	1.1	0.00584301	1.4	0.000199888	5	OsmC-like protein
Q2RWV8	Rru_A0583	3	0.0203909	1	0.870315	1	0.659409	0.2	1.68057e-05	1	Glycosyl transferase, group 1
Q2RWV5	Rru_A0586	1.3	3.25224e-05	1.1	1.40758e-05	0.8	0.000426877	0.8	0.00223025	5	10 kDa chaperonin (GroES protein) (Protein Cpn10)
Q2RWV4	Rru_A0587	1.2	0.000749744	1.1	0.0141167	0.8	0.000117271	0.7	5.36231e-06	6	60 kDa chaperonin 2 (GroEL protein 2) (Protein Cpn60 2)
Q2RWU9	Rru_A0592	0.9	0.00280029	1	0.529225	1.3	0.000931302	1.1	0.0494546	6	Extracellular solute-binding protein, family 5
Q2RWU8	Rru_A0593	1.1	0.137019	1	0.928186	1.1	0.464033	1.3	0.00304658	4	Protein-methionine-sulfoxide reductase catalytic subunit MsrP (EC 1.8.5.-)
Q2RWU6	Rru_A0595	0.9	0.0206645	1	0.646005	1.1	0.101167	1.1	0.0030104	6	Transketolase (EC 2.2.1.1)
Q2RWU5	Rru_A0596	0.9	0.000412553	0.9	0.0284418	1.3	4.72314e-06	1	0.103845	6	Fructose-bisphosphate aldolase (EC 4.1.2.13)
Q2RWU3	Rru_A0598	1	0.160993	0.9	0.192552	1.1	0.871753	0.8	3.83434e-05	6	Phosphate ABC transporter, periplasmic binding protein
Q2RWU0	Rru_A0601	1.6	0.00169685	1.3	0.0705047	0.6	0.0117182	0.9	0.111335	1	Phosphate import ATP-binding protein PstB (EC 3.6.3.27) (ABC phosphate transporter) (Phosphate-transporting ATPase)
Q2RWT4	Rru_A0607	1	0.234944	1.2	0.724812	0.7	0.0955701	0.9	0.257381	5	Adenine phosphoribosyltransferase (APRT) (EC 2.4.2.7)
Q2RWT3	Rru_A0608	0.8	0.00297317	1.1	0.359741	0.9	0.405433	1.3	0.0530314	6	TRAP transporter solute receptor, TAXI family
Q2RWT2	Rru_A0609	1	0.897553	0.9	0.703936	1.1	0.482266	1.1	0.888197	4	UspA
Q2RWT1	Rru_A0610	1.1	0.0227629	1.2	0.000783677	0.9	0.0660184	1.4	0.000145085	6	Uncharacterized protein
Q2RWS8	Rru_A0613	1.1	0.629505	0.7	0.000534695	1.4	0.00370586	0.8	0.0354748	4	Bacteriochlorophyll 4-vinyl reductase
Q2RWS7	Rru_A0614	2.2	1.72853e-06	1.1	0.126987	0.9	0.213416	0.3	8.83146e-05	1	Uncharacterized protein
Q2RWS6	Rru_A0615	1.2	4.24058e-05	1	0.432963	1.2	0.00108202	1	0.39502	6	Photosynthetic complex assembly protein
Q2RWS5	Rru_A0616	1.7	1.77479e-05	1	0.85759	1.1	0.180258	0.3	1.15986e-06	6	Photosynthetic complex assembly protein
Q2RWS4	Rru_A0617	0.9	0.0402803	1	0.492966	0.9	0.503995	0.9	0.00635977	6	Photosynthetic reaction center, H-chain
Q2RWS2	Rru_A0619	2.6	2.91886e-06	0.9	0.0876598	1.3	0.000904307	0.1	1.33183e-09	6	Magnesium protoporphyrin O-methyltransferase (EC 2.1.1.11)
Q2RWS1	Rru_A0620	4.3	1.41674e-09	1.1	0.373933	1.2	0.0167716	0.1	6.58412e-09	6	Light-independent protochlorophyllide reductase iron-sulfur ATP-binding protein (DPOR subunit L) (LI-POR subunit L) (EC 1.3.7.7)
Q2RWS0	Rru_A0621	3.3	1.07782e-09	1	0.583437	1.2	0.00227598	0.1	7.6095e-11	6	Hydrogenobyrinic acid a,c-diamide cobaltochelatase (EC 6.6.1.2)
Q2RWR9	Rru_A0622	2	2.94774e-05	1	0.276641	1	0.371437	0.3	2.48825e-06	5	Light-independent protochlorophyllide reductase subunit B (DPOR subunit B) (LI-POR subunit B) (EC 1.3.7.7)
Q2RWR8	Rru_A0623	1.6	8.27693e-07	0.8	0.0103187	1.3	0.00107915	0.3	4.8374e-09	6	Light-independent protochlorophyllide reductase subunit N (DPOR subunit N) (LI-POR subunit N) (EC 1.3.7.7)
Q2RWR7	Rru_A0624	1.9	0.283386	2.2	0.00105082	0.4	0.000385605	1.1	0.649406	1	2-vinyl bacteriochlorophyllide hydratase
Q2RWR5	Rru_A0626	1	0.125276	1	0.498229	0.9	0.157844	0.8	0.178426	6	Transcriptional regulator, Fis family / DNA-binding protein Fis
Q2RWR4	Rru_A0627	1	0.533299	1.1	0.160813	0.8	0.00880459	0.7	0.0108004	2	Chlorophyll synthase (EC 2.5.1.62)
Q2RWR3	Rru_A0628	1.1	0.0237091	1	0.547615	0.8	0.466422	1	0.378162	1	PUCC protein
Q2RWR2	Rru_A0629	1.2	0.0667913	0.7	0.0879503	1.3	0.117729	0.8	0.51095	4	Geranylgeranyl reductase
Q2RWQ6	Rru_A0635	1.1	0.0234104	1.2	0.0537437	1	0.950605	1.9	0.000120262	5	Na+/solute symporter
Q2RWQ4	Rru_A0637	1.2	0.49735	0.6	0.000196973	1.7	0.000255101	0.9	0.0560913	4	Uncharacterized protein
Q2RWP8	Rru_A0643	1.1	0.0361439	0.9	0.00107905	1.5	1.11627e-05	1.1	0.00553676	6	Laccase domain protein
Q2RWP7	Rru_A0644	1.4	0.873449	1	0.817062	1.1	0.0728013	1.1	0.896161	1	Uncharacterized protein
Q2RWP6	Rru_A0645	1	0.568836	0.9	0.0516697	1	0.139692	1	0.873698	6	Ribose-phosphate pyrophosphokinase (RPPK) (EC 2.7.6.1) (5-phospho-D-ribosyl alpha-1-diphosphate) (Phosphoribosyl diphosphate synthase) (Phosphoribosyl pyrophosphate synthase) (P-Rib-PP synthase) (PRPP synthase) (PRPPase)
Q2RWP5	Rru_A0646	1.3	0.0111978	1	0.779172	1.1	0.659316	0.9	0.202408	6	Phosphoribosylamine--glycine ligase (EC 6.3.4.13) (GARS) (Glycinamide ribonucleotide synthetase) (Phosphoribosylglycinamide synthetase)
Q2RWP4	Rru_A0647	1.4	2.47638e-05	1	0.597517	1.1	0.014862	1.2	0.125977	2	L-threonine ammonia-lyase (EC 4.3.1.19)
Q2RWP0	Rru_A0651	1	0.570585	0.9	0.441617	1.2	0.464172	1	0.828341	3	Glutamine amidotransferase class-I
Q2RWN9	Rru_A0652	0.9	0.410004	0.9	0.675525	1.1	0.799707	1.1	0.202576	3	Pseudouridine synthase (EC 5.4.99.-)
Q2RWN8	Rru_A0653	1.2	0.397626	0.7	0.117801	1.1	0.598797	1.1	0.921118	1	Uncharacterized protein
Q2RWM9	Rru_A0662	1.9	9.68256e-06	1.1	0.0297777	0.8	0.0253196	0.9	0.0125898	5	Translation initiation factor IF-1
Q2RWM7	Rru_A0664	1	0.202012	0.9	0.0481701	1.1	0.056257	1.3	0.000290041	3	Signal transduction histidine kinase (EC 2.7.3.-)
Q2RWM6	Rru_A0665	1.2	0.237032	1.3	0.0621155	0.8	0.507898	1.1	0.431299	4	Response regulator receiver domain protein (CheY)
Q2RWM4	Rru_A0667	1.8	0.140527	1	0.266604	1	0.962589	0.9	0.847797	1	Nicotinate-nucleotide--dimethylbenzimidazole phosphoribosyltransferase (NN:DBI PRT) (EC 2.4.2.21) (N(1)-alpha-phosphoribosyltransferase)
Q2RWM2	Rru_A0669	1.1	0.483909	0.9	0.101865	1.1	0.221781	0.7	0.307725	3	Phosphoglycerate/bisphosphoglycerate mutase
Q2RWM1	Rru_A0670	1.1	0.271254	0.1	2.15831e-05	8.4	1.80243e-05	0.7	0.121788	1	Bifunctional adenosylcobalamin biosynthesis protein (EC 2.7.1.156) (EC 2.7.7.62)
Q2RWM0	Rru_A0671	1.1	0.19759	1	0.15787	1	0.96299	0.7	0.00139542	6	Cobalamin synthesis CobW protein
Q2RWL6	Rru_A0675	1.3	0.220664	0.7	0.0491342	1	0.914812	1.1	0.74313	1	Uncharacterized protein
Q2RWL2	Rru_A0679	1.2	0.127792	1.5	0.888084	0.5	0.301401	1.4	0.743692	1	Transcriptional regulator, TetR family
Q2RWL0	Rru_A0681	1.1	0.00181058	0.8	0.434826	1.6	0.709778	1.2	2.50386e-05	4	Uncharacterized protein
Q2RWK9	Rru_A0682	0.9	0.550451	1.3	0.800418	0.9	0.740871	1	0.951056	7	NADPH-glutathione reductase (EC 1.8.1.7)
Q2RWK9	Rru_A0682	1.3	0.541073	2.2	0.470245	0.4	0.962148	0.9	0.323341	7	NADPH-glutathione reductase (EC 1.8.1.7)
Q2RWK8	Rru_A0683	1	0.761263	0.9	0.000187205	1.1	0.00514191	0.5	1.35254e-07	6	Phospho-2-dehydro-3-deoxyheptonate aldolase (EC 2.5.1.54)
Q2RWK7	Rru_A0684	1	0.934027	1.2	0.0549423	1	0.922361	1.1	0.559253	5	Uncharacterized protein
Q2RWK4	Rru_A0687	0.9	0.00381725	1	0.622927	0.9	0.0114564	1.1	1.89998e-05	6	Glutamine-dependent NAD(+) synthetase (EC 6.3.5.1) (NAD(+) synthase [glutamine-hydrolyzing])
Q2RWK3	Rru_A0688	0.8	0.0913559	0.9	0.883966	1.2	0.369097	1.3	0.0282786	6	Glutamate--tRNA ligase 1 (EC 6.1.1.17) (Glutamyl-tRNA synthetase 1) (GluRS 1)
Q2RWK2	Rru_A0689	1.1	0.911136	0.6	0.0212175	1.9	0.00112226	0.8	0.261184	6	Cysteine--tRNA ligase (EC 6.1.1.16) (Cysteinyl-tRNA synthetase) (CysRS)
Q2RWJ6	Rru_A0695	1	0.281677	1.3	0.0346801	1	0.602319	0.8	0.351962	4	2-isopropylmalate synthase (EC 2.3.3.13)
Q2RWJ5	Rru_A0696	2.3	0.000362265	0.9	0.881816	1	0.677347	0.5	0.00122698	2	tRNA (cytidine/uridine-2'-O-)-methyltransferase TrmJ (EC 2.1.1.200) (tRNA (cytidine(32)/uridine(32)-2'-O)-methyltransferase) (tRNA Cm32/Um32 methyltransferase)
Q2RWJ0	Rru_A0701	1.1	0.0116149	1.1	0.26275	0.9	0.0329771	0.9	0.0626289	6	30S ribosomal protein S4
Q2RWI7	Rru_A0704	0.7	9.7505e-06	1.1	0.112461	0.9	0.00181921	0.9	0.736239	6	Molybdenum ABC transporter, periplasmic binding protein
Q2RWI6	Rru_A0705	1.5	0.000740202	0.7	0.00102015	1.6	1.07354e-05	0.8	0.00142281	6	Glutaredoxin
Q2RWI4	Rru_A0707	1.2	0.0801432	1	0.931368	1.1	0.514343	0.9	0.983212	4	BolA-like protein
Q2RWI3	Rru_A0708	1	0.592712	0.8	0.00169045	1.2	0.000322896	0.9	0.00371167	5	Phosphoribosylformylglycinamidine synthase subunit PurL (FGAM synthase) (EC 6.3.5.3) (Formylglycinamide ribonucleotide amidotransferase subunit II) (FGAR amidotransferase II) (FGAR-AT II) (Glutamine amidotransferase PurL) (Phosphoribosylformylglycinamidine synthase subunit II)
Q2RWI2	Rru_A0709	0.9	0.0429567	0.7	4.89037e-05	1.5	2.48131e-05	0.8	0.00828551	6	Phosphoribosylformylglycinamidine synthase subunit PurQ (FGAM synthase) (EC 6.3.5.3) (Formylglycinamide ribonucleotide amidotransferase subunit I) (FGAR amidotransferase I) (FGAR-AT I) (Glutaminase PurQ) (EC 3.5.1.2) (Phosphoribosylformylglycinamidine synthase subunit I)
Q2RWI1	Rru_A0710	0.9	0.555352	0.8	0.0245786	1.4	0.0527346	0.9	0.870131	6	Phosphoribosylformylglycinamidine synthase subunit PurS (FGAM synthase) (EC 6.3.5.3) (Formylglycinamide ribonucleotide amidotransferase subunit III) (FGAR amidotransferase III) (FGAR-AT III) (Phosphoribosylformylglycinamidine synthase subunit III)
Q2RWI0	Rru_A0711	0.9	0.192605	1	0.897251	1	0.91873	1	0.0764628	6	Phosphoribosylaminoimidazole-succinocarboxamide synthase (EC 6.3.2.6) (SAICAR synthetase)
Q2RWH9	Rru_A0712	0.9	0.348735	1.2	0.279103	0.7	0.0135419	1	0.976579	4	Transcriptional regulator, XRE family
Q2RWH5	Rru_A0716	1	0.469769	1	0.236872	1	0.669664	1	0.730501	6	Adenylosuccinate lyase (ASL) (EC 4.3.2.2) (Adenylosuccinase)
Q2RWH3	Rru_A0718	1.1	0.0271548	1	0.876052	1.3	0.00479845	0.2	1.32952e-07	6	Chemotaxis sensory transducer
Q2RWH1	Rru_A0720	1.1	0.0422277	1	0.480452	0.9	0.0630084	1.1	0.525215	1	Transcriptional regulator, MarR family
Q2RWG8	Rru_A0723	0.8	0.0420599	0.9	0.816714	1.7	0.074676	1.2	0.0137222	4	Amine oxidase
Q2RWG6	Rru_A0725	1.1	0.455853	1.1	0.92842	1.1	0.665364	1	0.977456	3	Cyclopropane-fatty-acyl-phospholipid synthase (EC 2.1.1.79)
Q2RWG4	Rru_A0727	1	0.274618	1	0.662355	1	0.496136	1.3	0.0114161	5	Uncharacterized protein
Q2RWF8	Rru_A0733	1.2	0.0192028	0.8	0.00159897	1.2	0.00195969	0.6	1.14311e-07	6	Methionine aminopeptidase (MAP) (MetAP) (EC 3.4.11.18) (Peptidase M)
Q2RWF6	Rru_A0735	1.2	0.169351	1	0.265237	1	0.396361	1	0.152282	3	Sugar fermentation stimulation protein homolog
Q2RWF5	Rru_A0736	1.2	0.413141	1.4	0.220993	0.8	0.403016	0.7	0.0037725	2	Uncharacterized protein
Q2RWF3	Rru_A0738	1.2	0.0263498	0.8	0.0317903	1.3	0.0448023	0.7	0.00305358	3	Glutaredoxin, GrxC
Q2RWF2	Rru_A0739	0.9	0.311563	0.9	0.0041329	1.1	0.0132881	1.3	1.97569e-05	6	Nitrilase/cyanide hydratase and apolipoprotein N-acyltransferase
Q2RWF0	Rru_A0741	0.7	0.850425	1.1	0.410602	1	0.116185	1	0.497574	1	Signal transduction histidine kinase (EC 2.7.3.-)
Q2RWE9	Rru_A0742	1	0.886866	0.8	3.7067e-05	1.2	0.000530015	1	0.417865	6	Ubiquinone biosynthesis O-methyltransferase (2-polyprenyl-6-hydroxyphenol methylase) (EC 2.1.1.222) (3-demethylubiquinone 3-O-methyltransferase) (EC 2.1.1.64)
Q2RWE8	Rru_A0743	1	0.755511	1	0.59286	0.9	0.079911	1	0.792471	6	Aspartokinase (EC 2.7.2.4)
Q2RWE7	Rru_A0744	0.9	0.146493	0.9	0.724999	1.1	0.334562	1	0.806513	6	2-nitropropane dioxygenase, NPD
Q2RWE6	Rru_A0745	0.9	0.119701	0.9	0.156453	1.1	0.262477	1.1	0.0203029	6	PTSINtr with GAF domain, PtsP
Q2RWE5	Rru_A0746	1.2	0.157843	0.9	0.173956	1	0.92344	1.1	0.484465	6	Uncharacterized protein
Q2RWE4	Rru_A0747	3.5	1.7483e-07	1	0.292034	1.1	0.102271	0.3	2.07609e-09	6	4-hydroxy-3-methylbut-2-en-1-yl diphosphate synthase (flavodoxin) (EC 1.17.7.3) (1-hydroxy-2-methyl-2-(E)-butenyl 4-diphosphate synthase)
Q2RWE3	Rru_A0748	0.9	0.0816893	1.1	0.113215	0.9	0.00136995	1	0.626137	6	Histidine--tRNA ligase (EC 6.1.1.21) (Histidyl-tRNA synthetase) (HisRS)
Q2RWE2	Rru_A0749	1	0.437464	1.1	0.895772	1.1	0.591146	0.8	0.275543	5	Glutamyl-tRNA reductase (GluTR) (EC 1.2.1.70)
Q2RWE1	Rru_A0750	1.1	0.078993	1	0.451425	1.1	0.135877	0.9	0.0276776	5	Peptide chain release factor 1 (RF-1)
Q2RWD9	Rru_A0752	2.1	1.69197e-06	1.1	0.0747541	0.9	0.0488856	0.5	1.46289e-06	6	Uncharacterized protein
Q2RWD8	Rru_A0753	0.9	0.172769	1	0.537447	0.9	0.207036	0.9	0.154217	6	Chaperone protein ClpB
Q2RWD6	Rru_A0755	1.2	0.0167152	1	0.432523	0.9	0.0302491	1.1	0.00222312	6	Chemotaxis sensory transducer
Q2RWD4	Rru_A0757	0.8	0.112922	1	0.986205	0.9	0.00807553	1.2	0.00135996	5	Isochorismatase hydrolase
Q2RWD2	Rru_A0759	0.8	0.0449684	1	0.747424	1.2	0.310346	1.8	8.17335e-06	2	Aldo/keto reductase
Q2RWD1	Rru_A0760	0.6	0.0364438	0.9	0.522819	1.5	0.124926	1.7	0.0183796	5	Uncharacterized protein
Q2RWC6	Rru_A0765	1.2	0.00728315	1	0.714526	0.9	0.724368	1.2	0.121316	3	Uncharacterized protein
Q2RWC2	Rru_A0769	0.7	0.0195661	1.2	0.622529	0.8	0.326556	1.3	0.304967	5	Extracellular solute-binding protein, family 1
Q2RWB7	Rru_A0774	2.7	8.85653e-05	0.8	0.332827	0.8	0.235716	0.3	1.7706e-05	2	O-acetylhomoserine/O-acetylserine sulfhydrylase (EC 2.5.1.49)
Q2RWB2	Rru_A0779	1.3	0.00962616	0.9	0.208707	0.7	0.112223	0.9	0.123319	3	Extracellular solute-binding protein, family 3
Q2RWA7	Rru_A0784	1.1	0.0416665	1	0.63091	0.6	4.51036e-05	0.5	2.17205e-07	6	O-acetylhomoserine/O-acetylserine sulfhydrylase (EC 2.5.1.49)
Q2RWA5	Rru_A0786	1.3	0.010661	1	0.276317	0.9	0.891225	0.6	0.00778134	6	Cystathionine gamma-lyase (EC 4.4.1.1)
Q2RWA4	Rru_A0787	2.7	0.00013881	0.7	0.00944911	0.9	0.516947	0.6	0.000844071	3	Cystathionine beta-synthase (EC 4.2.1.22)
Q2RWA0	Rru_A0791	1.2	0.0199236	1	0.214683	0.9	0.0340819	1	0.656489	3	NLPA lipoprotein
Q2RW99	Rru_A0792	0.9	0.721655	1	0.224689	1	0.272608	0.3	4.81709e-06	1	Serine O-acetyltransferase (EC 2.3.1.30)
Q2RW96	Rru_A0795	19.4	2.72296e-07	0.5	0.00397429	0.8	0.480226	0.3	0.0352305	1	Nitrogenase iron protein (EC 1.18.6.1) (Nitrogenase Fe protein) (Nitrogenase component II) (Nitrogenase reductase)
Q2RW82	Rru_A0809	1.2	0.0858983	0.8	0.0578444	1.1	0.674428	0.9	0.833261	5	Uncharacterized protein
Q2RW81	Rru_A0810	1.2	8.90053e-05	1	0.221585	1	0.168786	0.7	0.00160899	3	Uncharacterized protein
Q2RW79	Rru_A0814	0.9	0.251948	1	0.548946	1	0.854779	1	0.673023	1	Uncharacterized protein
Q2RW78	Rru_A0815	0.7	0.78826	0.5	0.790587	1.9	0.954276	0.4	0.177849	1	Uncharacterized protein
Q2RW70	Rru_A0823	1	0.0597132	0.9	0.0184193	1.2	0.00403755	1.1	0.00223784	4	Cupin region
Q2RW65	Rru_A0829	1.3	0.000297086	1	0.43388	0.9	0.596802	1.1	0.0422967	3	CRISPR-associated protein, Csd5d family
Q2RW64	Rru_A0830	1.1	0.588375	1.1	0.310064	0.9	0.0222479	1	0.442975	4	CRISPR-associated protein, Csd1 family
Q2RW63	Rru_A0831	1	0.69439	1.1	0.0416514	1	0.734423	1	0.0815721	6	CRISPR-associated protein, Csd2 family
Q2RW57	Rru_A0837	1.3	0.00940909	0.8	0.0497387	1.4	0.111512	0.7	0.0536331	1	Leucine-rich repeat
Q2RW33	Rru_A0861	1.2	0.0102224	0.6	7.23036e-06	1.5	5.68793e-05	0.8	0.000182746	1	Transcriptional regulator, MarR family
Q2RW26	Rru_A0868	1	0.749654	1.1	0.513284	1.1	0.65409	1.2	0.0565921	1	Peptidase C14, caspase catalytic subunit p20
Q2RW18	Rru_A0876	1.1	0.156133	0.9	0.573138	1.8	0.00672578	1	0.249026	2	Uncharacterized protein
Q2RW17	Rru_A0877	1	0.498219	0.5	0.655913	2.2	0.968782	0.9	0.437176	1	Uncharacterized protein
Q2RW16	Rru_A0878	2	0.000840727	1.2	0.40361	1.1	0.174183	0.8	0.173714	1	ABC transporter component (EC 3.6.3.29) (EC 3.6.3.41)
Q2RW03	Rru_A0891	1.2	0.0090834	1	0.436235	0.9	0.0529385	0.8	0.0208775	6	Tellurite resistance TerB
Q2RW02	Rru_A0892	1.2	0.00511503	1.1	0.27718	0.9	0.0499991	0.8	2.72384e-05	6	Stress protein
Q2RW01	Rru_A0893	1.3	0.0134196	1	0.317453	1.1	0.162205	0.9	0.202487	6	Stress protein
Q2RW00	Rru_A0894	0.9	0.653001	0.9	0.975441	1.2	0.457906	1	0.740581	6	Stress protein
Q2RVY9	Rru_A0905	1.4	0.307879	1.4	0.229816	0.7	0.569649	1.3	0.743419	2	Microcompartments protein
Q2RVY6	Rru_A0908	1.6	0.382335	1	0.841964	1.1	0.387042	0.9	0.564788	2	Microcompartments protein
Q2RVX7	Rru_A0917	0.9	0.291762	1	0.430727	0.9	0.520575	1.1	0.244258	1	S-adenosylmethionine synthase 1 (AdoMet synthase 1) (EC 2.5.1.6) (MAT 1) (Methionine adenosyltransferase 1)
Q2RVW7	Rru_A0927	0.2	0.0848614	1.9	0.195885	2.2	0.163643	0.4	0.629217	1	Luciferase-like
Q2RVW5	Rru_A0929	2	0.44382	2.9	0.0578264	0.3	0.0132697	1.8	0.0211008	1	Uncharacterized protein
Q2RVW4	Rru_A0930	1.1	0.727332	0.7	0.160242	1.4	0.265416	3	0.0934325	1	Iron-containing alcohol dehydrogenase (EC 1.1.1.1)
Q9ZA11	Rru_A0931	7.9	1.09397e-06	0.7	0.00683061	0.9	0.0536551	24.1	0.000381436	6	Aldehyde dehydrogenase (EC 1.2.1.3)
Q2RVW0	Rru_A0934	1.2	0.0183707	0.8	0.0538406	1.6	0.00551776	1.7	0.00860551	3	Uncharacterized protein
Q2RVV9	Rru_A0935	1	0.985185	0.9	0.0763692	1.2	0.00025129	1.8	1.25045e-09	2	NAD-dependent epimerase/dehydratase (EC 4.2.1.46)
Q2RVV8	Rru_A0936	0.9	0.428558	0.8	0.227381	1.2	0.0978629	1.9	0.000520636	4	Uncharacterized protein
Q2RVV7	Rru_A0937	1.3	0.205974	0.2	0.302683	5.8	0.466231	0.8	0.228582	1	Coenzyme F420 hydrogenase/dehydrogenase beta subunit-like
Q2RVV5	Rru_A0939	1.1	0.717082	0.9	0.944972	0.9	0.524671	1.4	0.304992	5	DNA ligase (EC 6.5.1.2) (Polydeoxyribonucleotide synthase [NAD(+)])
Q2RVV4	Rru_A0940	1	0.682746	1	0.427754	0.9	0.843275	1	0.799986	2	DNA repair protein RecN (Recombination protein N)
Q2RVV3	Rru_A0941	0.9	0.482198	0.7	0.38823	1.4	0.576918	1.2	0.558123	1	Outer membrane protein assembly factor BamD
Q2RVV1	Rru_A0943	3.3	0.116706	0.6	0.962426	0.7	0.975752	3.6	0.644609	1	UDP-3-O-acyl-N-acetylglucosamine deacetylase (UDP-3-O-acyl-GlcNAc deacetylase) (EC 3.5.1.108) (UDP-3-O-[R-3-hydroxymyristoyl]-N-acetylglucosamine deacetylase)
Q2RVV0	Rru_A0944	4.2	7.46169e-09	1	0.155725	1.2	0.000364625	0.6	3.73499e-06	6	Cell division protein FtsZ
Q2RVU9	Rru_A0945	1.5	0.000236683	1	0.992571	1	0.676666	0.9	0.141693	6	Cell division protein FtsA
Q2RVU7	Rru_A0947	1.1	0.093508	1	0.134457	1	0.509476	1.2	0.0599197	6	D-alanine--D-alanine ligase (EC 6.3.2.4) (D-Ala-D-Ala ligase) (D-alanylalanine synthetase)
Q2RVU6	Rru_A0948	0.9	0.366912	1.2	0.54687	0.7	0.853543	1.4	0.614019	2	UDP-N-acetylenolpyruvoylglucosamine reductase (EC 1.3.1.98) (UDP-N-acetylmuramate dehydrogenase)
Q2RVU5	Rru_A0949	1.5	0.0512707	0.8	0.148049	1.1	0.138865	0.9	0.294097	3	UDP-N-acetylmuramate--L-alanine ligase (EC 6.3.2.8) (UDP-N-acetylmuramoyl-L-alanine synthetase)
Q2RVU4	Rru_A0950	1.1	0.00355592	1	0.213923	1	0.44203	1.1	0.0805254	4	UDP-N-acetylglucosamine--N-acetylmuramyl-(pentapeptide) pyrophosphoryl-undecaprenol N-acetylglucosamine transferase (EC 2.4.1.227) (Undecaprenyl-PP-MurNAc-pentapeptide-UDPGlcNAc GlcNAc transferase)
Q2RVU2	Rru_A0952	1.2	0.000355479	0.8	0.00186043	1.3	0.0195402	1.2	0.141861	6	UDP-N-acetylmuramoylalanine--D-glutamate ligase (EC 6.3.2.9) (D-glutamic acid-adding enzyme) (UDP-N-acetylmuramoyl-L-alanyl-D-glutamate synthetase)
Q2RVU0	Rru_A0954	1.4	0.253247	1.1	0.424287	1.4	0.711851	0.2	0.0156658	2	UDP-N-acetylmuramoyl-tripeptide--D-alanyl-D-alanine ligase (EC 6.3.2.10) (D-alanyl-D-alanine-adding enzyme)
Q2RVT9	Rru_A0955	2.1	0.00124875	1.1	0.0651461	0.8	0.222446	1.2	0.549461	5	UDP-N-acetylmuramoyl-L-alanyl-D-glutamate--2,6-diaminopimelate ligase (EC 6.3.2.13) (Meso-A2pm-adding enzyme) (Meso-diaminopimelate-adding enzyme) (UDP-MurNAc-L-Ala-D-Glu:meso-diaminopimelate ligase) (UDP-MurNAc-tripeptide synthetase) (UDP-N-acetylmuramyl-tripeptide synthetase)
Q2RVT6	Rru_A0958	1.5	0.122686	0.8	0.166473	0.7	0.0383291	1.7	0.0125634	3	Ribosomal RNA small subunit methyltransferase H (EC 2.1.1.199) (16S rRNA m(4)C1402 methyltransferase) (rRNA (cytosine-N(4)-)-methyltransferase RsmH)
Q2RVT5	Rru_A0959	0.8	0.366217	1	0.488279	0.9	0.23323	1.3	0.000563148	5	Transcriptional regulator MraZ
Q2RVT3	Rru_A0961	1.2	0.000967135	1.1	0.303741	1.1	0.384325	1.2	0.000927993	4	Uncharacterized protein
Q2RVS9	Rru_A0965	0.4	0.0412718	2.4	0.243065	1	0.465853	8.1	3.75057e-06	2	(2Fe-2S)-binding protein (EC 1.2.99.2)
Q2RVS8	Rru_A0966	0.8	0.119314	1	0.597249	1.2	0.192972	9.1	3.16055e-07	6	Xanthine dehydrogenase, molybdenum binding subunit apoprotein (EC 1.17.1.4)
Q2RVS7	Rru_A0967	0.9	0.560797	1	0.604855	0.9	0.956957	9.5	6.1725e-08	6	Carbon-monoxide dehydrogenase (EC 1.2.99.2)
Q2RVS4	Rru_A0970	0.2	0.232203	1.5	0.600295	1.5	0.388347	0.5	0.531431	1	Uncharacterized protein
Q2RVS1	Rru_A0973	0.8	0.000983877	1.2	0.00244031	1	0.20271	0.8	0.0089041	4	Uncharacterized protein
Q2RVS0	Rru_A0974	0.8	0.00616164	1.2	0.0263793	0.9	0.083706	1.1	0.00578371	6	Linocin_M18 bacteriocin protein
Q2RVR5	Rru_A0979	0.5	0.786916	4.5	0.41176	0.1	0.00560959	4.3	2.20241e-05	1	Extracellular solute-binding protein, family 5
Q2RVQ7	Rru_A0987	1.3	0.000499769	0.9	0.266176	1.1	0.679801	0.8	0.911562	5	Glutathione S-transferase-like
Q2RVQ5	Rru_A0989	0.9	0.513667	1.2	0.226578	0.9	0.772976	1.1	0.444446	2	Twin-arginine translocation pathway signal
Q2RVQ4	Rru_A0990	1	0.207233	0.9	0.102613	1	0.46467	0.9	0.26706	1	Diguanylate cyclase/phosphodiesterase
Q2RVQ1	Rru_A0993	1.2	0.103459	0.9	0.321118	1	0.908311	1	0.0973753	6	Transcriptional regulator, NifA, Fis family
Q2RVQ0	Rru_A0994	0.4	0.000542609	1.3	0.090611	0.7	0.653792	1.7	0.902173	1	Nitrogenase cofactor biosynthesis protein NifB
Q2RVP9	Rru_A0995	5.8	2.18585e-08	0.3	3.33219e-06	5.5	5.32802e-08	0.2	0.000905866	2	4Fe-4S ferredoxin, iron-sulfur binding
Q2RVP6	Rru_A0998	0.7	0.019559	1.1	0.247423	1.1	0.587757	1.2	0.221537	1	NifT/FixU
Q2RVP5	Rru_A0999	0.7	0.353759	0.9	0.109576	1.1	0.190993	1	0.561453	1	Uncharacterized protein
Q2RVP3	Rru_A1001	1.2	0.000742939	0.9	0.276802	1.3	0.0341181	1	0.381352	4	ABC transporter component (EC 3.6.3.27)
Q2RVP0	Rru_A1004	0.9	0.0555688	1	0.617231	1.1	0.0387528	1.1	0.00459822	6	Lysine-arginine-ornithine-binding periplasmic protein
Q2RVN9	Rru_A1005	0.9	0.222328	0.8	0.190025	1.5	0.0849703	1	0.28957	2	Glycosyl transferase, family 2 (EC 2.4.1.83)
Q2RVN1	Rru_A1013	1	0.486379	1	0.9754	0.9	0.0326026	0.9	0.0501749	5	ABC transporter component (EC 3.6.3.29) (EC 3.6.3.41)
Q2RVN0	Rru_A1014	0.4	0.381157	2.4	0.187619	0.5	0.0544881	1.4	0.244055	2	Uncharacterized protein
Q2RVM7	Rru_A1017	0.9	0.169678	1.1	0.281793	1.3	0.0142353	1.3	0.00370695	4	Polyamine-transporting ATPase (EC 3.6.3.31)
Q2RVM6	Rru_A1018	0.9	0.00202358	1.1	0.0421768	1.2	0.000608086	1.1	0.0119941	6	Putrescine-binding periplasmic protein
Q2RVM4	Rru_A1020	0.8	0.461455	0.5	4.11499e-05	3.2	1.82084e-08	0.5	1.63838e-06	6	Cytochrome c2
Q2RVM2	Rru_A1022	1.2	0.094219	1.2	0.0286795	1.1	0.520792	1.2	0.00675407	5	Uncharacterized protein
Q2RVL7	Rru_A1027	1.1	0.36666	1	0.177913	0.7	0.00243939	1.2	0.0947348	1	(Cd/Co/Hg/Pb/Zn)-translocating P-type ATPase (EC 3.6.3.3)
Q2RVL6	Rru_A1028	1.2	0.00380883	1.2	0.00815139	0.7	0.00291667	0.7	0.000656151	1	Uncharacterized protein
Q2RVL1	Rru_A1033	1.1	0.889847	0.7	0.116854	1.2	0.386053	8.4	0.000152518	1	Uncharacterized protein
Q2RVL0	Rru_A1034	0.9	0.230196	0.8	0.0571914	1.4	0.0506879	0.9	0.806199	6	Multi-sensor signal transduction histidine kinase (EC 2.7.3.-)
Q2RVK4	Rru_A1040	0.9	0.480662	0.7	0.194439	2	0.177835	2.3	0.00345414	2	Leucine dehydrogenase (EC 1.4.1.9)
Q2RVK2	Rru_A1042	0.7	0.00345206	1.4	0.0133604	0.6	0.00826173	1	0.883341	4	UPF0335 protein Rru_A1042
Q2RVK1	Rru_A1043	1.8	0.0260331	1.4	0.0376291	0.6	0.0184172	0.6	0.118261	1	30S ribosomal protein S21
Q2RVK0	Rru_A1044	0.8	0.143626	1	0.415161	1.2	0.0877312	1	0.926948	4	Peptide deformylase (PDF) (EC 3.5.1.88) (Polypeptide deformylase)
Q2RVJ9	Rru_A1045	0.7	0.000137101	1	0.514142	1.2	0.660328	1.5	0.000407642	6	Uncharacterized protein
Q2RVJ8	Rru_A1046	0.8	9.69818e-05	0.8	0.00177852	1.3	0.0037868	1.6	1.12388e-05	6	AMP-dependent synthetase and ligase (EC 6.2.1.1)
Q2RVJ7	Rru_A1047	0.7	0.0315484	1.2	0.887357	0.8	0.86453	1.6	0.0497518	6	ATP-dependent 6-phosphofructokinase (ATP-PFK) (Phosphofructokinase) (EC 2.7.1.11) (Phosphohexokinase)
Q2RVJ6	Rru_A1048	1.6	0.413992	1.6	0.336579	0.3	0.319685	2.8	0.424089	2	Uncharacterized protein
Q2RVJ4	Rru_A1050	1.2	0.131949	1.1	0.0870886	0.8	0.0156131	0.8	0.170752	1	N5-carboxyaminoimidazole ribonucleotide mutase (N5-CAIR mutase) (EC 5.4.99.18) (5-(carboxyamino)imidazole ribonucleotide mutase)
Q2RVJ2	Rru_A1052	1	0.679175	1.3	0.0578253	0.8	0.0297441	1.4	0.00729044	1	Response regulator receiver domain protein (CheY)
Q2RVI9	Rru_A1055	1.5	3.36544e-06	0.8	0.000201074	1.4	8.71202e-07	0.7	3.57665e-07	6	Uncharacterized protein
Q2RVI8	Rru_A1056	1	0.0469784	0.9	0.0283045	1	0.0854766	1.1	0.0510669	4	Zinc-containing alcohol dehydrogenase superfamily (EC 1.6.5.5)
Q2RVI7	Rru_A1057	1	0.933059	0.9	0.145776	1.3	0.00522379	1.1	0.0635804	6	3-hydroxybutyrate dehydrogenase (EC 1.1.1.30)
Q2RVH4	Rru_A1070	0.3	0.00376163	1.3	0.661378	0.7	0.00248007	1.3	0.00527807	6	Heat shock protein Hsp20
Q2RVH3	Rru_A1071	1.1	0.3382	0.9	0.869145	1	0.587808	1.2	0.177969	2	Adenylate/guanylate cyclase
Q2RVH2	Rru_A1072	1.7	0.00145829	1.2	0.0183853	0.8	0.0161573	0.6	0.000257433	2	50S ribosomal protein L31
Q2RVH1	Rru_A1073	1.1	0.177966	0.9	0.60017	1.1	0.66885	1	0.757774	5	OmpA/MotB
Q2RVH0	Rru_A1074	1	0.586892	1	0.84932	1.1	0.0201895	1.1	0.00456431	5	MotA/TolQ/ExbB proton channel family protein
Q2RVG9	Rru_A1075	1.7	0.00665233	1.2	0.168075	1	0.583919	1	0.242936	6	Uncharacterized protein
Q2RVG8	Rru_A1076	1.1	0.13877	1	0.443314	1	0.949059	0.9	0.951653	4	Inositol monophosphatase (EC 3.1.3.25)
Q2RVG7	Rru_A1077	1.5	9.75664e-05	0.5	1.32026e-07	1.7	0.00140114	0.7	0.00627	3	Elongation factor P (EF-P)
Q2RVG5	Rru_A1079	1	0.286906	0.8	0.190782	1.1	0.554318	1.6	0.000145738	4	Sodium/hydrogen exchanger
Q2RVG4	Rru_A1080	1	0.836246	0.5	0.000232787	1.8	0.000308026	0.8	0.0136211	5	Thiamine-phosphate synthase (TP synthase) (TPS) (EC 2.5.1.3) (Thiamine-phosphate pyrophosphorylase) (TMP pyrophosphorylase) (TMP-PPase)
Q2RVG2	Rru_A1082	1	0.955546	1.2	0.00774008	0.9	0.0526419	0.9	0.855973	2	Uncharacterized protein
Q2RVG1	Rru_A1083	1	0.171505	0.9	0.112628	1.1	0.795034	1.2	0.0131502	2	Cell division protein ZapA
Q2RVG0	Rru_A1084	0.9	0.485893	0.7	0.112315	1.2	0.0598902	1	0.38442	2	5-formyltetrahydrofolate cyclo-ligase (EC 6.3.3.2)
Q2RVF9	Rru_A1085	0.9	0.408154	0.9	0.136939	1.1	0.16282	0.9	0.376683	5	Metallophosphoesterase
Q2RVF8	Rru_A1086	1.7	5.67205e-07	1	0.202004	1.1	0.0119853	0.5	7.20869e-07	5	Probable transcriptional regulatory protein Rru_A1086
Q2RVF6	Rru_A1088	0.8	0.202487	1.2	0.263482	0.7	0.617158	1	0.288396	1	Holliday junction ATP-dependent DNA helicase RuvA (EC 3.6.4.12)
Q2RVF5	Rru_A1089	1.1	0.524162	0.9	0.62575	0.7	0.890555	0.8	0.460462	1	Holliday junction ATP-dependent DNA helicase RuvB (EC 3.6.4.12)
Q2RVF3	Rru_A1091	1.2	0.866751	0.8	0.266447	1	0.603804	0.8	0.43043	2	MotA/TolQ/ExbB proton channel
Q2RVF2	Rru_A1092	1.2	0.0398155	0.9	0.0485144	1.1	0.224027	0.9	0.167274	5	Biopolymer transport protein ExbD/TolR
Q2RVF1	Rru_A1093	0.9	0.46754	1.1	0.796138	0.9	0.810221	1	0.401769	6	Uncharacterized protein
Q2RVF0	Rru_A1094	1	0.725066	1.1	0.227914	1	0.667327	1.1	0.035967	6	Protein TolB
Q2RVE9	Rru_A1095	1	0.315284	0.7	0.12952	1.4	0.0567612	1	0.597873	5	OmpA/MotB
Q2RVE8	Rru_A1096	1.1	0.370672	1.2	0.00611236	0.9	0.0939861	1	0.418661	6	Cell division coordinator CpoB
Q2RVE6	Rru_A1098	1.7	1.42173e-05	1	0.949906	1	0.982857	0.9	0.00776303	6	ATP-dependent zinc metalloprotease FtsH (EC 3.4.24.-)
Q2RVE5	Rru_A1099	1.5	5.13543e-05	1	0.427555	1	0.808637	0.8	0.033551	2	Dihydropteroate synthase (EC 2.5.1.15)
Q2RVE4	Rru_A1100	1.1	0.00945098	1	0.508891	1	0.653471	0.8	0.000246093	6	Phosphoglucosamine mutase (EC 5.4.2.10)
Q2RVE3	Rru_A1101	0.9	0.0214946	1	0.586183	1	0.710092	1.2	0.00173617	6	Uncharacterized protein
Q2RVE2	Rru_A1102	0.8	0.18334	1.2	0.572126	1.1	0.296241	1.3	0.0427825	3	Phosphomethylpyrimidine kinase (EC 2.7.4.7)
Q2RVE0	Rru_A1104	0.9	0.00535919	0.8	0.00511624	1.1	0.0331157	0.9	0.0128268	6	Phosphoserine aminotransferase (EC 2.6.1.52)
Q2RVD9	Rru_A1105	0.8	0.213566	0.8	0.0674571	1.3	0.0378566	1.1	0.356822	2	ATP phosphoribosyltransferase regulatory subunit
Q2RVD8	Rru_A1106	0.9	0.0137851	1	0.244628	0.9	0.722168	1.2	0.0284397	6	Adenylosuccinate synthetase (AMPSase) (AdSS) (EC 6.3.4.4) (IMP--aspartate ligase)
Q2RVD7	Rru_A1107	1.2	0.951468	0.9	0.603642	1.2	0.913272	1.3	0.178833	4	Uncharacterized protein
Q2RVD2	Rru_A1112	1.1	0.0202492	0.9	0.382818	1	0.404499	1.3	0.845964	2	Uncharacterized protein
Q2RVC3	Rru_A1121	1.1	0.0816302	1.1	0.022197	1	0.62958	1	0.85007	6	Pyruvate carboxylase (EC 6.4.1.1)
Q2RVC0	Rru_A1124	1.1	0.487872	0.8	0.0433137	1.3	0.00413163	1.3	0.0173216	5	D-lactate dehydrogenase (Cytochrome) (EC 1.1.2.4)
Q2RVB5	Rru_A1129	1	0.819556	1.1	0.596045	0.8	0.237288	0.7	0.0423731	1	Ammonium transporter
Q2RVB4	Rru_A1130	0.9	0.816736	0.7	0.458528	1.4	0.678706	1.1	0.711923	5	Nitrogen regulatory protein P-II
Q2RVB1	Rru_A1133	2.3	0.181469	0.9	0.785458	0.6	0.129221	1.1	0.396832	2	UvrABC system protein B (Protein UvrB) (Excinuclease ABC subunit B)
Q2RVA9	Rru_A1135	1	0.333264	1	0.743631	0.9	0.404983	1	0.708383	6	Aminotransferase (EC 2.6.1.-)
Q2RVA8	Rru_A1136	1.1	0.0529191	1.3	0.00275865	1.3	0.000669705	1.1	0.0146738	6	Periplasmic binding protein
Q2RVA5	Rru_A1139	1.1	0.564766	1.2	0.141936	1	0.793817	1	0.590115	4	Blue (Type 1) copper subtype
Q2RVA4	Rru_A1140	0.8	0.000605536	1	0.788887	1.1	0.0257245	1.4	7.06487e-07	6	Elongation factor G
Q2RV96	Rru_A1148	1.1	0.025297	1.1	0.12902	1	0.882778	1	0.539878	6	Uncharacterized protein
Q2RV95	Rru_A1149	1	0.582677	1.1	0.281685	1.1	0.0916629	1	0.757594	6	Uncharacterized protein
Q2RV94	Rru_A1150	1.1	0.0123365	1.1	0.183053	1	0.276714	1	0.181192	6	Uncharacterized protein
Q2RV93	Rru_A1151	1.1	0.0851607	1.1	0.00282192	1	0.704059	1.1	0.170632	6	Uncharacterized protein
Q2RV84	Rru_A1160	2.4	0.000197242	1.1	0.143378	0.8	0.32095	0.4	0.0198503	2	Chemotaxis sensory transducer
Q2RV74	Rru_A1170	1.4	0.861927	2	0.110617	0.5	0.15897	1.2	0.633026	1	Two component, sigma54 specific, transcriptional regulator, Fis family
Q2RV73	Rru_A1171	1.2	0.523977	0.6	0.553476	1.8	0.49188	0.9	0.967563	1	Transcriptional regulator, BadM/Rrf2 family
Q2RV71	Rru_A1173	0.6	0.0695233	1	0.853395	1.2	0.602491	1.9	0.257452	1	TPR repeat
Q2RV69	Rru_A1175	0.6	0.0506298	1.3	0.360753	0.9	0.793597	3	9.97037e-05	2	CsbD-like
Q2RV68	Rru_A1176	0.8	0.0467205	1	0.845681	1	0.806928	1.1	0.58591	2	Histone deacetylase superfamily
Q2RV63	Rru_A1181	1	0.669616	1.1	0.656426	0.9	0.673427	1	0.358585	6	Signal recognition particle receptor FtsY (SRP receptor)
Q2RV61	Rru_A1183	1.1	0.945496	0.8	0.125795	1.3	0.226613	1.1	0.597738	3	Diaminopimelate epimerase (DAP epimerase) (EC 5.1.1.7) (PLP-independent amino acid racemase)
Q2RV60	Rru_A1184	1.1	0.00400773	1	0.479354	1.1	0.738532	0.9	0.00362738	6	Signal recognition particle protein (Fifty-four homolog)
Q2RV59	Rru_A1185	1.4	4.68132e-05	1.1	0.00210525	0.8	0.000232252	0.9	0.102989	6	30S ribosomal protein S16
Q2RV58	Rru_A1186	1.1	0.0188546	1	0.446836	1	0.749285	0.9	0.000154805	3	Ribosome maturation factor RimM
Q2RV57	Rru_A1187	1.8	3.17731e-06	1.1	0.905179	0.8	0.00599915	1	0.392175	1	tRNA (guanine-N(1)-)-methyltransferase (EC 2.1.1.228) (M1G-methyltransferase) (tRNA [GM37] methyltransferase)
Q2RV56	Rru_A1188	1.3	3.16117e-06	1	0.155831	0.9	0.000424188	0.9	0.00462239	6	50S ribosomal protein L19
Q2RV55	Rru_A1189	1.1	0.00134454	1	0.350842	1	0.234318	0.8	0.000913277	6	3-isopropylmalate dehydratase large subunit (EC 4.2.1.33) (Alpha-IPM isomerase) (IPMI) (Isopropylmalate isomerase)
Q2RV54	Rru_A1190	1.2	0.0420064	0.9	0.00217323	1.1	0.060566	0.9	0.0125319	4	3-isopropylmalate dehydratase small subunit (EC 4.2.1.33) (Alpha-IPM isomerase) (IPMI) (Isopropylmalate isomerase)
Q2RV53	Rru_A1191	1.1	0.00154881	0.9	0.0166229	1	0.317753	0.9	0.00242918	5	3-isopropylmalate dehydrogenase (EC 1.1.1.85) (3-IPM-DH) (Beta-IPM dehydrogenase) (IMDH)
Q2RV48	Rru_A1196	1	0.326446	0.8	0.0700448	1.1	0.668336	1	0.828422	5	Aspartate-semialdehyde dehydrogenase (ASA dehydrogenase) (ASADH) (EC 1.2.1.11) (Aspartate-beta-semialdehyde dehydrogenase)
Q2RV47	Rru_A1197	1.1	0.476749	1	0.932563	0.9	0.257214	1.1	0.466474	3	Chemotaxis sensory transducer
Q2RV45	Rru_A1199	1	0.321159	1	0.390962	0.8	0.433908	0.9	0.456413	1	Pyridoxal kinase (EC 2.7.1.35)
Q2RV44	Rru_A1200	0.8	0.00219209	1	0.76496	1.1	0.0940396	1.1	0.0261697	6	Citrate lyase (EC 4.1.3.6)
Q2RV43	Rru_A1201	1	0.155159	1	0.797943	1	0.823962	1.2	0.000295771	6	MaoC-like dehydratase (proposed annotation:Mesaconyl-CoA hydratase)
Q2RV41	Rru_A1203	1	0.641799	1.1	0.403702	0.6	0.182	1.1	0.719693	1	Succinate dehydrogenase subunit D (EC 1.3.5.1)
Q2RV40	Rru_A1204	1	0.607829	1	0.133537	1	0.0255695	1	0.0771654	6	Succinate dehydrogenase flavoprotein subunit (EC 1.3.5.1)
Q2RV39	Rru_A1205	1.1	0.146781	0.8	0.00387218	1.1	0.0595086	1.1	0.517261	6	Succinate dehydrogenase iron-sulfur subunit (EC 1.3.5.1)
Q2RV37	Rru_A1207	0.9	0.0063589	0.8	0.000877523	1.4	7.51067e-06	1	0.0347045	6	Exopolyphosphatase-related protein
Q2RV36	Rru_A1208	1	0.645673	1.2	0.568836	0.7	0.955159	2	0.174722	2	AFG1-like ATPase
Q2RV34	Rru_A1210	1.1	0.0850931	1.1	0.963922	1	0.510541	1	0.834476	6	Malate dehydrogenase (EC 1.1.1.37)
Q2RV33	Rru_A1211	1.1	0.999823	1	0.997333	1	0.417964	1.2	0.0341603	6	Succinate--CoA ligase [ADP-forming] subunit beta (EC 6.2.1.5) (Succinyl-CoA synthetase subunit beta) (SCS-beta)
Q2RV32	Rru_A1212	1	0.492952	0.7	0.021409	1.5	0.00235817	1.1	0.111836	6	Succinate--CoA ligase [ADP-forming] subunit alpha (EC 6.2.1.5) (Succinyl-CoA synthetase subunit alpha) (SCS-alpha)
Q2RV31	Rru_A1213	1.1	0.0125681	1.1	0.00148043	1	0.112928	1.3	1.27605e-05	6	2-oxoglutarate dehydrogenase E1 component (EC 1.2.4.2)
Q2RV30	Rru_A1214	1	0.0175145	1.1	0.00498167	0.9	0.0249366	1.2	0.000302984	6	Dihydrolipoyllysine-residue succinyltransferase component of 2-oxoglutarate dehydrogenase complex (EC 2.3.1.61) (2-oxoglutarate dehydrogenase complex component E2)
Q2RV29	Rru_A1215	1	0.874931	1.1	0.00927663	0.9	0.166974	1.1	0.0201147	5	Dihydrolipoyl dehydrogenase (EC 1.8.1.4)
Q2RV27	Rru_A1217	0.7	0.556405	1.6	0.647061	0.8	0.19261	1	0.847008	2	Phage shock B
Q2RV26	Rru_A1218	0.6	0.000105584	1	0.766748	0.6	0.000212904	0.9	0.0207693	6	Phage shock protein A, PspA
Q2RV21	Rru_A1223	0.9	0.552556	1.1	0.0233685	0.8	0.00297515	1	0.180709	6	ATP synthase subunit delta (ATP synthase F(1) sector subunit delta) (F-type ATPase subunit delta) (F-ATPase subunit delta)
Q2RV20	Rru_A1224	0.9	0.11566	1.1	0.0135221	0.9	0.00532564	1	0.487855	6	ATP synthase subunit alpha (EC 3.6.3.14) (ATP synthase F1 sector subunit alpha) (F-ATPase subunit alpha)
Q2RV19	Rru_A1225	1	0.656978	1	0.965789	0.9	0.00693226	1	0.305124	6	ATP synthase gamma chain (ATP synthase F1 sector gamma subunit) (F-ATPase gamma subunit)
Q2RV18	Rru_A1226	1	0.542149	1	0.719627	1	0.750629	1	0.222435	6	ATP synthase subunit beta (EC 3.6.3.14) (ATP synthase F1 sector subunit beta) (F-ATPase subunit beta)
Q2RV17	Rru_A1227	0.9	0.143449	1	0.718263	1	0.567261	0.9	0.0520932	5	ATP synthase epsilon chain (ATP synthase F1 sector epsilon subunit) (F-ATPase epsilon subunit)
Q2RV14	Rru_A1230	2.5	0.000426435	1.2	0.261498	1	0.943265	0.4	0.00481552	1	RNA pyrophosphohydrolase (EC 3.6.1.-) ((Di)nucleoside polyphosphate hydrolase)
Q2RV13	Rru_A1231	1.3	0.000309827	1.1	0.0311347	1.1	0.243031	0.7	0.00140375	4	Uncharacterized protein
Q2RV12	Rru_A1232	1.2	4.5454e-06	1.1	0.00871254	0.9	0.0318247	1	0.797128	6	C-terminal processing peptidase S41A (EC 3.4.21.102)
Q2RV10	Rru_A1234	1.1	0.00924252	1	0.982725	1	0.808056	0.8	0.000440813	6	2,3-bisphosphoglycerate-independent phosphoglycerate mutase (BPG-independent PGAM) (Phosphoglyceromutase) (iPGM) (EC 5.4.2.12)
Q2RV08	Rru_A1236	2.4	0.0215523	0.9	0.157701	0.8	0.685502	0.4	0.0474807	2	Ribosomal silencing factor RsfS
Q2RV06	Rru_A1238	1	0.971686	1	0.343028	0.9	0.713064	1.1	0.590765	5	Gamma-glutamyl phosphate reductase (GPR) (EC 1.2.1.41) (Glutamate-5-semialdehyde dehydrogenase) (Glutamyl-gamma-semialdehyde dehydrogenase) (GSA dehydrogenase)
Q2RV05	Rru_A1239	1	0.258836	1.1	0.0802196	0.9	0.0139003	0.9	0.018979	5	Glutamate 5-kinase (EC 2.7.2.11) (Gamma-glutamyl kinase) (GK)
Q2RV04	Rru_A1240	1.6	0.676031	0.8	0.624713	1.4	0.35693	1	0.799234	4	GTPase Obg (EC 3.6.5.-) (GTP-binding protein Obg)
Q2RV03	Rru_A1241	1.6	2.35282e-06	1	0.746077	1	0.519614	0.8	0.00529775	5	50S ribosomal protein L27
Q2RV02	Rru_A1242	1.4	3.23196e-08	1.1	0.000541758	0.9	0.000181784	0.9	0.00760517	4	50S ribosomal protein L21
Q2RUZ0	Rru_A1254	1	0.280852	0.9	0.0993407	0.9	0.755019	0.6	1.2587e-08	5	Aminotransferase (EC 2.6.1.-)
Q2RUY7	Rru_A1257	2.8	0.139391	0.9	0.11461	1.1	0.783155	0.4	0.0104745	1	Uncharacterized protein
Q2RUY5	Rru_A1259	1.1	0.749391	0.7	0.830193	1.6	0.00569915	0.6	0.00268658	1	Uncharacterized protein
Q2RUY2	Rru_A1262	0.8	0.00121112	1.1	0.137453	0.9	0.0941644	1.3	5.23112e-05	6	Extracellular solute-binding protein, family 1
Q2RUY0	Rru_A1264	0.7	0.00228458	0.8	0.00566878	1.1	0.460845	1.3	0.000120024	6	Short-chain dehydrogenase/reductase SDR (EC 1.1.1.100)
Q2RUX9	Rru_A1265	0.5	0.161029	2.9	0.206556	0.7	0.900673	0.7	0.578048	1	Transcriptional regulator, DeoR family
Q2RUX8	Rru_A1266	0.8	0.0132794	1	0.605545	0.8	0.00953935	1	0.75715	5	Photosystem I assembly BtpA
Q2RUX7	Rru_A1267	0.8	0.0116819	0.8	0.312766	0.7	0.00767292	1.5	0.00935222	2	Carbohydrate kinase, FGGY (EC 2.7.1.17)
Q2RUX4	Rru_A1270	0.7	0.359128	0.9	0.0868993	1.1	0.474073	1.2	0.443831	6	Uncharacterized protein
Q2RUX3	Rru_A1271	1	0.430174	0.9	0.784686	1.2	0.696846	1.2	0.912338	1	Metallophosphoesterase
Q2RUW8	Rru_A1276	2	0.0472407	1.2	0.255733	0.6	0.391038	0.9	0.787154	1	ATP-cone (EC 1.17.4.2)
Q2RUV7	Rru_A1287	0.6	0.013104	0.8	0.248195	1.5	0.14956	1.2	0.351465	2	Trimethylamine-N-oxide reductase (Cytochrome c) (EC 1.7.2.3)
Q2RUV5	Rru_A1289	1.7	0.323939	1	0.95505	0.5	0.0451729	1.9	0.145684	2	Alkaline phosphatase (EC 3.1.3.1)
Q2RUV1	Rru_A1293	1.2	0.437369	1.2	0.0587128	1.2	0.734143	0.5	0.0439084	2	Methyl-accepting chemotaxis sensory transducer
Q2RUU9	Rru_A1295	0.9	0.082172	1.1	0.123198	1.1	0.0446134	1	0.38062	5	Extracellular solute-binding protein, family 3
Q2RUU6	Rru_A1298	1.2	0.0312622	1	0.381375	0.9	0.172142	1	0.336453	1	ABC transporter component (EC 3.6.3.27)
Q2RUU4	Rru_A1300	1	0.49655	0.5	0.0102721	2.2	0.00211403	1.2	0.0389267	2	N-formylglutamate deformylase
Q2RUU3	Rru_A1301	0.9	0.98339	1.2	0.367772	0.7	0.0534624	1.6	0.0360379	5	Histidine ammonia-lyase (Histidase) (EC 4.3.1.3)
Q2RUU2	Rru_A1302	0.8	0.629594	0.8	0.420627	1.2	0.694926	1.3	0.150776	1	Formimidoylglutamate deiminase (EC 3.5.3.13)
Q2RUU0	Rru_A1304	1.2	0.0373917	0.8	0.00222413	1.3	0.000437352	1.1	0.00321891	4	Urocanate hydratase (Urocanase) (EC 4.2.1.49) (Imidazolonepropionate hydrolase)
Q2RUT8	Rru_A1306	3.3	0.338087	1	0.960469	0.4	0.0406251	2.2	0.00501545	1	Short-chain dehydrogenase/reductase SDR (EC 1.1.1.100)
Q2RUT6	Rru_A1308	0.9	0.545701	1.1	0.185781	1.5	0.00588009	4.9	6.08009e-08	6	Acyl-CoA dehydrogenase (EC 1.3.8.1)
Q2RUT5	Rru_A1309	0.9	0.558582	1.1	0.449479	1.3	0.00224511	4.8	6.98786e-11	6	3-hydroxyacyl-CoA dehydrogenase (EC 1.1.1.35)
Q2RUT4	Rru_A1310	1.1	0.407807	0.4	0.000394487	3.1	0.000396687	3.9	1.19807e-07	6	Acetyl-CoA C-acyltransferase (EC 2.3.1.16)
Q2RUT2	Rru_A1312	0.9	0.00261573	0.8	0.00356008	1.6	4.52673e-05	2.6	3.32237e-08	3	AMP-dependent synthetase and ligase (EC 6.2.1.3)
Q2RUT1	Rru_A1313	1	0.225861	0.9	0.0962283	1.2	0.154396	6	6.46835e-09	6	Membrane protein involved in aromatic hydrocarbon degradation
Q2RUT0	Rru_A1314	5.5	0.0474101	0.5	0.701348	0.3	0.408698	6.1	0.0984099	2	Uncharacterized protein
Q2RUS8	Rru_A1316	0.6	0.00050548	0.8	0.0651343	1.2	0.0718756	2.1	9.10116e-07	4	AMP-dependent synthetase and ligase (EC 6.2.1.26)
Q2RUS6	Rru_A1318	1.3	0.25425	0.7	0.097567	1.2	0.381022	0.9	0.965922	1	Uncharacterized protein
Q2RUS2	Rru_A1322	0.8	0.964107	0.7	0.310976	1	0.591621	1	0.455324	2	Alpha subunit of malonate decarboxylase
Q2RUS1	Rru_A1323	1	0.532415	0.4	0.112003	0.8	0.824698	1.1	0.720951	2	Malonate decarboxylase delta subunit
Q2RUS0	Rru_A1324	0.9	0.989878	0.8	0.543765	1.7	0.0253593	1	0.630207	2	Beta subunit of malonate decarboxylase (EC 6.4.1.3)
Q2RUR9	Rru_A1325	0.6	0.474606	1.3	0.967167	1.6	0.11454	1.2	0.31731	1	Uncharacterized protein
Q2RUR8	Rru_A1326	0.8	0.14503	0.9	0.843079	0.9	0.703365	1.3	0.592852	2	Uncharacterized protein
Q2RUR6	Rru_A1328	1.1	0.00774771	1.1	0.0775729	0.8	0.0151383	1	0.339483	2	Biotin/lipoyl attachment
Q2RUR0	Rru_A1334	2.1	6.31825e-05	0.8	0.0500658	0.6	0.000573162	0.3	3.12134e-05	1	Ribose-5-phosphate isomerase (EC 5.3.1.6)
Q2RUQ8	Rru_A1336	1.1	0.0888666	0.9	0.124976	1	0.226694	1.1	0.598282	6	Periplasmic binding protein/LacI transcriptional regulator
Q2RUQ5	Rru_A1339	0.8	0.484305	1.1	0.935572	1.2	0.300538	0.9	0.592195	2	Transcriptional regulator, DeoR family
Q2RUQ4	Rru_A1340	1.1	0.148146	1	0.992462	0.8	0.00516988	0.8	0.0556921	6	Glycerone kinase (EC 2.7.1.29)
Q2RUQ3	Rru_A1341	1.5	0.011746	1	0.627046	0.8	0.0949459	0.7	0.0314502	5	Dak phosphatase (EC 2.7.1.29)
Q2RUQ1	Rru_A1343	1.5	6.04782e-05	0.7	0.00138569	1.1	0.754973	0.6	0.00737988	5	Microcystinase C (MlrC)
Q2RUP8	Rru_A1346	1.3	0.330561	0.7	0.292307	1	0.344188	0.8	0.220981	5	Pentulose kinase (EC 2.7.1.16)
Q2RUP5	Rru_A1349	1	0.356043	1.1	0.258729	0.9	0.0145807	0.9	0.0426356	5	Gamma-glutamyltransferase 2. Threonine peptidase. MEROPS family T03
Q2RUP3	Rru_A1351	1.2	0.595284	1.4	0.374899	0.1	0.322248	5.4	0.582315	1	Membrane protein, putative
Q2RUP1	Rru_A1353	0.8	0.0205672	1.1	0.143513	1	0.703258	1.8	1.03924e-05	5	Uncharacterized protein
Q2RUP0	Rru_A1354	0.7	0.156871	1.1	0.748251	1.1	0.89383	2	0.000162532	1	Uncharacterized protein
Q2RUN9	Rru_A1355	3.7	0.944841	0.1	0.305933	2.4	0.791154	3.6	0.247868	1	Uncharacterized protein
Q2RUN8	Rru_A1356	0.6	0.0759661	0.8	0.247512	0.8	0.617325	1.8	0.00150462	2	Catalase (EC 1.11.1.6)
Q2RUN7	Rru_A1357	0.9	0.0248023	0.9	0.0157467	1	0.649822	1.1	0.422706	6	Transaldolase (EC 2.2.1.2)
Q2RUN6	Rru_A1358	0.6	0.00165717	1.1	0.99142	0.7	0.240611	1.2	0.499119	4	Triosephosphate isomerase (TIM) (TPI) (EC 5.3.1.1) (Triose-phosphate isomerase)
Q2RUN5	Rru_A1359	0.3	0.063689	0.9	0.959815	2.2	0.144419	0.6	0.102319	1	Ribose-5-phosphate isomerase (EC 5.3.1.6)
Q2RUN4	Rru_A1360	0.8	0.136513	0.9	0.341327	0.9	0.560155	0.6	0.004824	5	Dak phosphatase (EC 2.7.1.29)
Q2RUN3	Rru_A1361	0.7	0.132894	0.9	0.0462588	0.9	0.116333	1.2	0.0412791	6	Glycerone kinase (EC 2.7.1.29)
Q2RUN2	Rru_A1362	0.8	0.227252	0.7	0.125315	1.1	0.826272	1.3	0.063588	5	Xylose isomerase-like TIM barrel
Q2RUN1	Rru_A1363	0.5	0.0497168	3.7	0.0725069	0.3	0.0760958	0.7	0.510724	1	Inner-membrane translocator
Q2RUN0	Rru_A1364	0.7	0.0293513	0.8	0.388705	1.4	0.411564	0.5	0.0515499	4	ABC transporter component (EC 3.6.3.25)
Q2RUM9	Rru_A1365	0.7	0.00064195	0.9	0.175172	0.7	0.00134997	1.6	2.90424e-05	6	Ribose ABC transporter, periplasmic binding protein
Q2RUM8	Rru_A1366	0.6	0.622523	1.4	0.865298	1.4	0.240657	0.4	0.14637	2	Transcriptional regulator, DeoR family
Q2RUM7	Rru_A1367	0.9	0.0103551	0.8	9.97645e-05	1	0.539838	1	0.291928	3	Hexulose-6-phosphate isomerase (EC 5.-.-.-)
Q2RUL8	Rru_A1376	1.1	0.634093	0.9	0.767061	1	0.407351	4.3	0.000111852	1	Uncharacterized protein
Q2RUL7	Rru_A1377	0.9	0.111561	1	0.929126	0.9	0.779931	7.1	4.00695e-05	1	Uncharacterized protein
Q2RUK8	Rru_A1386	1	0.566491	0.9	0.709164	1.1	0.566129	0.6	0.811687	1	DEAD/DEAH box helicase
Q2RUI8	Rru_A1406	0.8	0.298546	1.7	0.106498	0.7	0.187853	1	0.935105	2	Chemotaxis response regulator protein-glutamate methylesterase 2 (EC 3.1.1.61)
Q2RUH7	Rru_A1417	1.1	0.0713678	1.2	0.133144	1	0.815117	0.5	1.82747e-06	6	Thioredoxin-disulfide reductase (EC 1.8.1.9)
Q2RUH6	Rru_A1418	0.9	0.395404	0.9	0.0694598	1	0.784648	1.1	0.03136	6	Alkyl hydroperoxide reductase/ Thiol specific antioxidant/ Mal allergen (EC 1.11.1.7)
Q2RUH5	Rru_A1419	0.7	0.158873	0.6	0.999565	1.9	0.932666	1	0.82277	1	Carboxylyase-related protein
Q2RUG8	Rru_A1426	0.8	0.0579078	0.6	0.0557486	1.5	0.14734	0.5	0.00761279	1	4Fe-4S ferredoxin, iron-sulfur binding
Q2RUG5	Rru_A1429	0.8	0.599272	1.2	0.161481	0.9	0.338066	1.3	0.345693	1	Uncharacterized protein
Q2RUG2	Rru_A1432	1	0.937416	0.8	0.015097	0.8	0.0228901	1.1	0.961655	5	Nicotinate-nucleotide pyrophosphorylase (Carboxylating) (EC 2.4.2.19)
Q2RUG1	Rru_A1433	1	0.160322	0.9	0.145312	0.8	0.00267492	0.7	0.00138757	5	L-aspartate oxidase (EC 1.4.3.16)
Q2RUG0	Rru_A1434	1.5	0.0459033	0.6	0.0443736	1	0.402129	0.6	0.0118117	3	Quinolinate synthase A (EC 2.5.1.72)
Q2RUF5	Rru_A1439	0.8	0.682094	0.6	0.0545265	1.9	0.198344	0.4	0.89421	1	Putative FecR
Q2RUE8	Rru_A1446	0.6	0.000597601	1.1	0.763398	1.2	0.0495903	3.3	2.08839e-08	6	Uncharacterized protein
Q2RUE7	Rru_A1447	1.8	0.00777886	0.9	0.22536	1	0.55997	1.1	0.809496	1	Arsenite-transporting ATPase (EC 3.6.3.16)
Q2RUE4	Rru_A1450	1.2	0.00218155	0.8	0.0238322	1.1	0.61838	0.8	0.0408624	2	Transcriptional regulator, ArsR family
Q2RUD9	Rru_A1455	0.9	0.954823	0.9	0.0919977	1.2	0.179297	4.4	5.88113e-08	1	Phage Tail Collar
Q2RUD3	Rru_A1461	1	0.708132	0.7	0.657014	0.4	0.0291119	1.1	0.945532	1	2-isopropylmalate synthase (EC 2.3.3.13) (Alpha-IPM synthase) (Alpha-isopropylmalate synthase)
Q2RUC9	Rru_A1465	1	0.24296	0.8	0.291925	1.5	0.0893598	1	0.944631	1	Uncharacterized protein
Q2RUC5	Rru_A1469	1.3	0.807154	0.6	0.3023	1.9	0.264209	0.5	0.185848	1	Acetyl-CoA acetyltransferase (EC 2.3.1.9)
Q2RUB8	Rru_A1476	1.7	0.00364781	1	0.362633	0.8	0.155563	0.6	0.019424	2	PhnA protein
Q2RUB5	Rru_A1479	1.1	0.64322	1.2	0.0080672	1.1	0.565106	1.1	0.0402635	6	Uncharacterized protein
Q2RUA7	Rru_A1487	1.4	7.8118e-06	0.8	0.138126	1.4	0.0203681	1.3	0.0117665	4	Polysaccharide export protein
Q2RUA5	Rru_A1489	1.3	0.201653	1.2	0.0297627	0.8	0.0231229	1.1	0.546296	6	Uncharacterized protein
Q2RUA4	Rru_A1490	1.1	0.0389583	1.1	0.984059	1.3	0.00137272	1.1	0.966006	6	Protein-tyrosine kinase
Q2RUA1	Rru_A1493	0.7	0.979116	12.6	0.343525	0.1	0.0407147	1.4	0.197587	2	UDP-N-Acetylglucosamine 2-epimerase (EC 5.1.3.14)
Q2RU97	Rru_A1497	3.3	0.142229	0.1	0.53282	2.4	0.657076	1.9	0.667069	1	Cyclic peptide transporter (EC 3.6.3.30)
Q2RU94	Rru_A1500	1.7	0.904155	0.8	0.662878	0.6	0.979172	0.8	0.97805	2	Protein-glutamate methylesterase (EC 3.1.1.61)
Q2RU93	Rru_A1501	0.7	0.0918711	1.3	0.733174	0.7	0.670741	5.3	3.11333e-05	2	Transport-associated
Q2RU91	Rru_A1503	1.2	0.00919705	0.8	0.0287315	1.1	0.0628478	1	0.74903	5	Zinc-containing alcohol dehydrogenase superfamily (EC 1.1.1.255)
Q2RU90	Rru_A1504	0.7	0.124768	0.7	0.00520376	1.4	0.0437533	1	0.772333	2	UPF0271 protein Rru_A1504
Q2RU74	Rru_A1521	1	0.527234	1.1	0.143831	1	0.687068	0.8	4.75259e-05	3	Cold-shock DNA-binding protein family
Q2RU73	Rru_A1522	1.5	0.581267	0.8	0.564714	0.7	0.553084	3	0.0731808	1	Beta-lactamase-like (EC 3.1.2.6)
Q2RU71	Rru_A1524	0.3	0.733412	1	0.679745	3.5	0.340581	0.8	0.566457	1	Nucleoside 2-deoxyribosyltransferase
Q2RU70	Rru_A1525	1.2	0.0754321	1.1	0.596147	0.9	0.677447	0.9	0.220793	2	Nucleoside diphosphate pyrophosphatase (EC 3.6.1.13)
Q2RU69	Rru_A1526	0.8	0.00213056	1.1	0.996824	0.9	0.295016	0.7	0.595184	3	Cobyrinic acid a,c-diamide synthase
Q2RU68	Rru_A1527	0.9	0.296269	1	0.25101	0.9	0.111671	1.1	0.00433437	6	ABC transporter component (EC 3.6.3.27) (EC 3.6.3.41)
Q2RU67	Rru_A1528	1	0.264077	1.1	0.812112	1	0.722132	0.9	0.0672791	6	Toluene tolerance
Q2RU66	Rru_A1529	3.2	9.63786e-07	0.7	3.58186e-05	1.8	6.13662e-06	0.5	0.000309741	3	Transcriptional regulator, ArsR family
Q2RU65	Rru_A1530	1.4	4.95267e-06	0.8	0.000103416	1.2	0.000132268	0.7	1.12768e-06	6	Methylenetetrahydrofolate reductase (EC 1.5.1.20)
Q2RU64	Rru_A1531	2	7.17724e-06	1	0.818156	1	0.109585	0.5	5.96062e-08	6	Methionine synthase (B12-dependent) (EC 2.1.1.13)
Q2RU63	Rru_A1532	0.8	0.000247024	0.9	0.329311	1	0.595468	1.6	6.64917e-07	6	TPR repeat
Q2RU62	Rru_A1533	1.1	0.345093	0.8	0.0814658	1	0.877075	1.1	0.562705	2	Pentapeptide repeat
Q2RU60	Rru_A1535	0.8	0.0186843	1.2	0.324047	0.6	0.962157	1.8	0.824909	3	Plasmid maintenance system antidote protein
Q2RU59	Rru_A1536	1.3	0.0350862	1	0.973521	1	0.999411	0.9	0.232967	6	DNA helicase (EC 3.6.4.12)
Q2RU58	Rru_A1537	1	0.754372	1.6	0.00980393	1.2	0.165477	4.5	6.85648e-06	3	Uncharacterized protein
Q2RU56	Rru_A1539	1.3	0.535712	1.3	0.017681	0.6	0.00287841	0.7	0.0142047	2	Molybdenum-pterin binding protein
Q2RU54	Rru_A1541	0.9	0.25154	0.5	0.00107291	1.6	0.0577617	0.7	0.398776	1	Aminotransferase (EC 2.6.1.-)
Q2RU53	Rru_A1542	0.6	0.135357	1	0.539736	0.8	0.309478	1.2	0.201416	2	Methylmalonate-semialdehyde dehydrogenase (Acylating) (EC 1.2.1.27)
Q2RU52	Rru_A1543	1	0.602212	0.9	0.0879923	1.2	0.00720737	0.9	0.038984	4	Putative molybdenum utilization protein ModD (EC 2.4.2.19)
Q2RU50	Rru_A1545	1.3	0.000460674	1	0.423387	0.8	0.0753046	0.8	0.00251174	4	Putative diguanylate cyclase (GGDEF domain)
Q2RU48	Rru_A1547	1.1	0.45587	1	0.359846	1	0.666737	1	0.784186	4	ADP-dependent (S)-NAD(P)H-hydrate dehydratase (EC 4.2.1.136) (EC 5.1.99.6) (ADP-dependent NAD(P)HX dehydratase) (NAD(P)H-hydrate epimerase) (NAD(P)HX epimerase)
Q2RU47	Rru_A1548	1	0.111916	0.9	0.264696	1.1	0.160005	1.1	0.0111296	6	Malonyl-CoA decarboxylase (EC 4.1.1.9)
Q2RU46	Rru_A1549	1.2	8.15235e-05	1.1	0.781048	0.8	0.187798	1	0.383563	6	Trigger factor (TF) (EC 5.2.1.8) (PPIase)
Q2RU45	Rru_A1550	0.9	0.199964	1.1	0.0207938	0.9	0.61379	1.1	0.337624	5	ATP-dependent Clp protease proteolytic subunit (EC 3.4.21.92) (Endopeptidase Clp)
Q2RU44	Rru_A1551	1.3	0.00171147	1	0.635897	1	0.170019	0.9	0.000972972	6	ATP-dependent Clp protease ATP-binding subunit ClpX
Q2RU43	Rru_A1552	1.3	0.009865	1	0.451441	0.9	0.0133153	1.2	0.000392075	6	Lon protease (EC 3.4.21.53) (ATP-dependent protease La)
Q2RU42	Rru_A1553	1	0.456914	1.1	0.105836	0.9	0.150684	1	0.973522	6	Histone-like DNA-binding protein
Q2RU41	Rru_A1554	0.6	0.192063	1.7	0.170549	1.2	0.208723	1	0.825604	5	Methyl-accepting chemotaxis sensory transducer
Q2RU39	Rru_A1556	1.1	0.129732	1	0.229501	1.2	0.0040095	0.8	0.00498312	4	NADH-quinone oxidoreductase subunit B (EC 1.6.5.11) (NADH dehydrogenase I subunit B) (NDH-1 subunit B)
Q2RU38	Rru_A1557	1	0.316707	1.1	0.269932	1	0.515999	1	0.0066084	6	NADH-quinone oxidoreductase subunit C (EC 1.6.5.11) (NADH dehydrogenase I subunit C) (NDH-1 subunit C)
Q2RU37	Rru_A1558	1	0.636598	0.6	0.00128051	1.8	7.4858e-05	0.8	0.00949241	6	NADH-quinone oxidoreductase subunit D (EC 1.6.5.11) (NADH dehydrogenase I subunit D) (NDH-1 subunit D)
Q2RU36	Rru_A1559	1	0.786775	0.9	0.309737	1.1	0.0340423	0.9	0.0910388	6	NADH dehydrogenase (Ubiquinone) (EC 1.6.5.3)
Q2RU35	Rru_A1560	1	0.0391469	0.8	2.71972e-05	1.3	3.01835e-07	0.8	8.19047e-05	5	NADH-quinone oxidoreductase, F subunit (EC 1.6.99.5)
Q2RU34	Rru_A1561	1	0.305853	1	0.340745	1	0.0023787	1	0.669558	6	NADH-quinone oxidoreductase (EC 1.6.5.11)
Q2RU33	Rru_A1562	1	0.401907	1.1	0.518525	0.8	0.584775	0.9	0.384834	3	NADH-quinone oxidoreductase subunit H (EC 1.6.5.11) (NADH dehydrogenase I subunit H) (NDH-1 subunit H)
Q2RU32	Rru_A1563	1.1	0.465752	0.7	0.00437573	1.5	0.0013497	0.9	0.120689	4	NADH-quinone oxidoreductase subunit I (EC 1.6.5.11) (NADH dehydrogenase I subunit I) (NDH-1 subunit I)
Q2RU29	Rru_A1566	1.2	0.051329	1	0.769892	0.9	0.980843	0.9	0.486944	4	NADH-plastoquinone oxidoreductase, chain 5 (EC 1.6.99.5)
Q2RU25	Rru_A1570	1.7	0.254762	0.4	0.353703	1.6	0.532321	0.7	0.180226	2	Type III pantothenate kinase (EC 2.7.1.33) (PanK-III) (Pantothenic acid kinase)
Q2RU24	Rru_A1571	1.1	0.165254	1	0.582527	1	0.469102	0.9	0.348529	6	Metallo-beta-lactamase
Q2RU23	Rru_A1572	1.4	0.0150869	0.5	0.00010635	2.3	6.16338e-07	0.7	0.00292191	4	Methylmalonyl-CoA epimerase (EC 5.1.99.1) (proposed annotation:Ethylmalonyl-CoA/Methylmalonyl-CoA epimerase)
Q2RU22	Rru_A1573	1	0.899362	1	0.443142	1.1	0.2014	1.2	0.196116	1	DNA-3-methyladenine glycosylase I (EC 3.2.2.20)
Q2RU20	Rru_A1575	1.1	0.5418	0.6	0.000107084	2	1.37802e-06	0.9	0.74307	1	Uncharacterized protein
Q2RU19	Rru_A1576	1	0.180457	1	0.280748	1	0.890862	0.9	0.216274	5	Proline--tRNA ligase (EC 6.1.1.15) (Prolyl-tRNA synthetase) (ProRS)
Q2RU18	Rru_A1577	0.8	0.0335474	1.1	0.581673	1	0.72497	0.9	0.224487	1	ThiJ/PfpI
Q2RU16	Rru_A1579	1	0.70008	0.9	0.160382	1	0.488468	0.8	0.23125	2	Lipoprotein-releasing system ATP-binding protein LolD 1 (EC 3.6.3.-)
Q2RU13	Rru_A1582	1.2	0.00397255	1.1	0.440045	1	0.858933	0.7	0.00365517	3	DNA-directed DNA polymerase (EC 2.7.7.7)
Q2RU12	Rru_A1583	1.2	0.0919941	0.8	0.0462373	1.2	0.0110133	1	0.733715	1	Chemotaxis sensory transducer
Q2RU10	Rru_A1585	0.9	0.0659821	1	0.79001	1.1	0.0292071	1.3	2.42566e-05	6	Putative depolymerase
Q2RU09	Rru_A1586	1.3	4.27875e-06	1	0.3176	1	0.288319	0.9	0.00160477	6	30S ribosomal protein S2
Q2RU08	Rru_A1587	1.1	0.00141205	1	0.615815	0.9	0.0024146	1	0.6218	6	Elongation factor Ts (EF-Ts)
Q2RU07	Rru_A1588	1	0.363129	0.9	0.0334665	1	0.399569	1.1	0.00635706	5	Uridylate kinase (UK) (EC 2.7.4.22) (Uridine monophosphate kinase) (UMP kinase) (UMPK)
Q2RU06	Rru_A1589	1.1	0.000361691	1.2	0.000137946	0.9	0.000430298	1.1	0.0144002	5	Ribosome-recycling factor (RRF) (Ribosome-releasing factor)
Q2RU05	Rru_A1590	1	0.876707	1	0.567069	1.1	0.369633	0.7	0.167612	2	Isoprenyl transferase (EC 2.5.1.-)
Q2RU03	Rru_A1592	1.2	0.0459695	0.9	0.227979	1.1	0.209106	0.4	8.87383e-05	4	1-deoxy-D-xylulose 5-phosphate reductoisomerase (DXP reductoisomerase) (EC 1.1.1.267) (1-deoxyxylulose-5-phosphate reductoisomerase) (2-C-methyl-D-erythritol 4-phosphate synthase)
Q2RU02	Rru_A1593	1.9	0.916709	1.2	0.0632546	0.7	0.00579422	2.8	0.143416	1	Zinc metalloprotease (EC 3.4.24.-)
Q2RU01	Rru_A1594	1	0.122394	1.1	0.165624	0.9	0.00569581	1.1	0.000821736	6	Outer membrane protein assembly factor BamA
Q2RU00	Rru_A1595	1.1	0.0193498	1.1	0.0268367	0.9	0.000986063	1	0.502906	6	Outer membrane chaperone Skp (OmpH)
Q2RTZ9	Rru_A1596	1.1	0.145576	1.3	0.808743	0.7	0.262446	1	0.835974	3	3-hydroxyacyl-[acyl-carrier-protein] dehydratase FabZ (EC 4.2.1.59) ((3R)-hydroxymyristoyl-[acyl-carrier-protein] dehydratase) ((3R)-hydroxymyristoyl-ACP dehydrase) (Beta-hydroxyacyl-ACP dehydratase)
Q2RTZ8	Rru_A1597	1.2	0.405976	0.9	0.394269	1.1	0.252941	0.8	0.0123852	5	Acyl-[acyl-carrier-protein]--UDP-N-acetylglucosamine O-acyltransferase (UDP-N-acetylglucosamine acyltransferase) (EC 2.3.1.129)
Q2RTZ6	Rru_A1599	1	0.197877	0.8	0.11881	1.3	0.0417251	1	0.950112	1	Lipid-A-disaccharide synthase (EC 2.4.1.182)
Q2RTZ5	Rru_A1600	0.9	0.21791	0.9	0.0772683	1.2	0.0336146	1.2	0.106385	5	Citrate synthase
Q2RTZ4	Rru_A1601	1.1	0.577934	0.9	0.231896	1.1	0.0283461	1	0.452944	6	Glutamate--tRNA ligase 2 (EC 6.1.1.17) (Glutamyl-tRNA synthetase 2) (GluRS 2)
Q2RTZ1	Rru_A1604	0.6	0.292024	1.6	0.470532	1.4	0.390291	1.3	0.0298222	1	Alpha-1,4-glucan:maltose-1-phosphate maltosyltransferase (GMPMT) (EC 2.4.99.16) ((1->4)-alpha-D-glucan:maltose-1-phosphate alpha-D-maltosyltransferase)
Q2RTZ0	Rru_A1605	0.7	0.000144196	0.9	0.23857	1.2	0.00576579	1.7	0.000246271	5	Alpha amylase, catalytic region (EC 5.4.99.16)
Q2RTY9	Rru_A1606	0.8	0.30445	0.9	0.197974	1.3	0.145776	1	0.415718	5	Glycogen debranching enzyme GlgX (EC 3.2.1.68)
Q2RTY8	Rru_A1607	0.9	0.889262	1	0.194417	1.1	0.11286	1.1	0.311751	6	4-alpha-glucanotransferase (EC 2.4.1.25) (Amylomaltase) (Disproportionating enzyme)
Q2RTY7	Rru_A1608	1.3	0.0122322	1	0.374429	0.9	0.00208306	0.8	0.0503195	3	MscS Mechanosensitive ion channel
Q2RTY4	Rru_A1611	1.2	0.645585	1.6	0.182237	0.6	0.0397516	1.4	0.244137	3	Cobalamin synthesis protein/P47K
Q2RTY2	Rru_A1613	1	0.441076	0.9	0.0881617	0.9	0.291522	0.9	0.0259359	6	Cystathionine beta-lyase (EC 4.4.1.8)
Q2RTY0	Rru_A1615	0.9	0.067843	1	0.353979	1.1	0.000197186	1.2	2.22543e-05	5	Sulfurtransferase
Q2RTX9	Rru_A1616	1.1	0.542202	0.9	0.565188	1.4	0.0513988	1.1	0.0373861	5	Pyridoxal-5'-phosphate-dependent enzyme, beta subunit (EC 2.5.1.47)
Q2RTX8	Rru_A1617	1	0.529602	0.9	0.0462752	1.3	0.00598906	0.9	0.0911012	5	Uncharacterized protein
Q2RTX5	Rru_A1620	1	0.582519	1.3	0.0462908	0.9	0.235799	1.2	0.225317	5	Uncharacterized protein
Q2RTX3	Rru_A1622	0.9	0.229875	0.8	0.403542	2	5.97825e-08	0.2	0.152841	2	Transcriptional regulator, Crp/Fnr family
Q2RTX2	Rru_A1623	1	0.945996	1	0.316683	1	0.546599	1	0.63684	6	Amino acid-binding ACT
Q2RTV3	Rru_A1642	1	0.945089	1	0.803692	1	0.9229	1.1	0.00167753	6	Putative sulfonate/nitrate transport system substrate-binding protein
Q2RTV0	Rru_A1645	0.7	0.992717	0.6	0.366512	2.5	0.0576357	0.8	0.780522	2	Uncharacterized protein
Q2RTU9	Rru_A1646	1	0.026368	1.2	0.000294609	1	0.242616	1	0.784639	5	ETC complex I subunit conserved region
Q2RTU2	Rru_A1653	1.3	0.230644	1.1	0.194225	0.6	0.000819938	1.1	0.247365	2	Guanylate cyclase (GGDEF domain) with PAS/PAC sensor and Response Regulator Receiver modulation
Q2RTU1	Rru_A1654	1	0.755582	1.1	0.572646	1	0.259312	1.2	0.0113858	3	Response regulator receiver domain protein (CheY)
Q2RTT7	Rru_A1658	0.9	0.190682	0.9	0.303568	1.3	0.00578916	1.1	0.212303	6	AMP-dependent synthetase and ligase (EC 6.2.1.26)
Q2RTT3	Rru_A1662	1.2	0.128001	1	0.526854	1.1	0.053508	0.9	0.817941	3	SmpA/OmlA
Q2RTT2	Rru_A1663	1.1	0.629882	1.1	0.32905	0.9	0.0357191	1	0.293183	3	Ubiquinol-cytochrome C chaperone
Q2RTT1	Rru_A1664	1.4	1.07278e-05	1	0.134959	1	0.539684	1.2	0.397468	4	Conserved hypothetical cytosolic protein
Q2RTT0	Rru_A1665	0.9	0.57535	0.9	0.179412	1.1	0.230414	1	0.714379	1	50S ribosomal protein L32
Q2RTS9	Rru_A1666	1.3	0.000822445	0.9	0.0746099	1	0.93125	0.6	3.06542e-06	5	Phosphate acyltransferase (EC 2.3.1.n2) (Acyl-ACP phosphotransacylase) (Acyl-[acyl-carrier-protein]--phosphate acyltransferase) (Phosphate-acyl-ACP acyltransferase)
Q2RTS8	Rru_A1667	0.9	0.293731	0.7	0.0398916	1.4	0.102124	0.9	0.393771	3	3-oxoacyl-[acyl-carrier-protein] synthase 3 (EC 2.3.1.180) (3-oxoacyl-[acyl-carrier-protein] synthase III) (Beta-ketoacyl-ACP synthase III) (KAS III)
Q2RTS7	Rru_A1668	0.9	0.00543641	1.1	0.0013212	0.9	0.00175728	1.1	0.112111	5	Integration host factor subunit alpha (IHF-alpha)
Q2RTS6	Rru_A1669	1	0.444161	1.1	0.261162	0.6	0.183439	7.8	0.0130438	3	Transcriptional regulator, MerR family
Q2RTS1	Rru_A1674	1.3	0.0202171	1	0.268279	0.9	0.0132526	1	0.842656	5	Bifunctional enzyme IspD/IspF [Includes: 2-C-methyl-D-erythritol 4-phosphate cytidylyltransferase (EC 2.7.7.60) (4-diphosphocytidyl-2C-methyl-D-erythritol synthase) (MEP cytidylyltransferase) (MCT); 2-C-methyl-D-erythritol 2,4-cyclodiphosphate synthase (MECDP-synthase) (MECPP-synthase) (MECPS) (EC 4.6.1.12)]
Q2RTR8	Rru_A1677	1.3	7.05125e-05	1.2	0.0597549	1	0.518594	0.7	0.000436004	1	Signal transduction histidine kinase, nitrogen specific, NtrB (EC 2.7.3.-)
Q2RTR7	Rru_A1678	1.1	0.0831015	1	0.327968	0.8	0.125973	0.9	0.070316	6	Nitrogen metabolism transcriptional regulator, NtrC, Fis family
Q2RTR5	Rru_A1680	1.1	0.29272	1.1	0.0275454	1	0.502469	1	0.627886	6	Two component, sigma54 specific, transcriptional regulator, Fis family
Q2RTR3	Rru_A1682	0.9	0.17006	1	0.975138	1	0.98571	0.9	0.14139	4	Branched chain amino acid: 2-keto-4-methylthiobutyrate aminotransferase (EC 2.6.1.-)
Q2RTR1	Rru_A1684	0.9	0.174791	1	0.602469	0.9	0.734753	0.9	0.0566809	2	RNA-binding protein Hfq
Q2RTR0	Rru_A1685	1.1	0.902262	1.1	0.198	0.9	0.557529	1	0.516936	5	GTPase HflX (GTP-binding protein HflX)
Q2RTQ8	Rru_A1687	0.7	0.401481	1.6	0.491621	1.2	0.455336	1.4	0.995993	1	Inositol monophosphatase (EC 3.1.3.25)
Q2RTQ6	Rru_A1689	1.1	0.829736	1.1	0.331164	0.9	0.693712	1.4	0.000521723	2	Uncharacterized protein
Q2RTQ5	Rru_A1690	1.1	0.189752	1	0.961202	1.2	0.499946	1.1	0.263642	5	MazG
Q2RTQ4	Rru_A1691	1	0.552131	0.8	0.504498	1.1	0.83942	1.1	0.518424	2	Polyamine aminopropyltransferase (Putrescine aminopropyltransferase) (PAPT) (Spermidine synthase) (SPDS) (SPDSY) (EC 2.5.1.16)
Q2RTQ3	Rru_A1692	0.5	0.0187567	1.1	0.280497	1.3	0.279537	0.7	0.235405	3	S-adenosylmethionine decarboxylase proenzyme (AdoMetDC) (SAMDC) (EC 4.1.1.50) [Cleaved into: S-adenosylmethionine decarboxylase beta chain; S-adenosylmethionine decarboxylase alpha chain]
Q2RTQ0	Rru_A1695	0.7	0.716687	0.9	0.289364	0.7	0.789275	1.3	0.903463	1	Uncharacterized protein
Q2RTP6	Rru_A1699	1.1	0.387869	0.8	0.0489284	1.1	0.377036	0.8	0.100848	1	Beta-lactamase-like
Q2RTP5	Rru_A1700	0.9	0.992124	1.2	0.96683	1.2	0.419173	0.5	0.0845521	3	TatD-related deoxyribonuclease
Q2RTP4	Rru_A1701	0.9	0.640451	0.9	7.23506e-05	1.1	0.0221557	1	0.629831	5	Methionine--tRNA ligase (EC 6.1.1.10) (Methionyl-tRNA synthetase) (MetRS)
Q2RTP3	Rru_A1702	1.6	5.23334e-07	0.7	0.000191073	1.4	0.000246088	0.6	5.82747e-05	2	DNA polymerase III, delta prime subunit (EC 2.7.7.7)
Q2RTP2	Rru_A1703	1	0.602151	0.7	2.29086e-06	1.4	2.76677e-07	0.9	0.170428	6	Thymidylate kinase (EC 2.7.4.9) (dTMP kinase)
Q2RTP1	Rru_A1704	1.2	0.00161741	1.1	0.00800239	1	0.446062	1.1	0.0347249	6	Serine-type D-Ala-D-Ala carboxypeptidase (EC 3.4.16.4)
Q2RTN9	Rru_A1706	1	0.914649	0.8	0.060391	1.2	0.0591924	1.6	0.186251	5	Lytic murein transglycosylase
Q2RTM7	Rru_A1718	0.7	0.218031	0.9	0.394476	1.6	0.000518157	2.1	1.28653e-06	6	5-methyltetrahydropteroyltriglutamate--homocysteine methyltransferase (EC 2.1.1.14) (Cobalamin-independent methionine synthase) (Methionine synthase, vitamin-B12 independent isozyme)
Q2RTM6	Rru_A1719	0.7	0.198896	0.9	0.810298	1.7	0.000992999	1.4	0.00390122	3	Thioesterase superfamily
Q2RTM5	Rru_A1720	0.9	0.399757	0.7	0.358073	1.2	0.81429	0.9	0.646184	2	Carboxymuconolactone decarboxylase
Q2RTM1	Rru_A1724	0.9	0.0298307	1.1	0.701875	1	0.22983	1.1	0.0173555	6	ThiJ/PfpI
Q2RTM0	Rru_A1725	1.3	6.91479e-05	0.9	0.0155726	1.3	1.12197e-05	1.6	3.29003e-05	5	Carbonate dehydratase (EC 4.2.1.1)
Q2RTL8	Rru_A1727	0.7	0.29302	1.4	0.341964	1.1	0.844908	0.4	0.755259	1	Uncharacterized protein
Q2RTL4	Rru_A1731	0.8	0.00401302	0.9	0.0364061	1.1	0.156931	1.3	0.0594982	3	Uncharacterized protein
Q2RTL3	Rru_A1732	1.1	0.633347	0.9	0.499902	1.2	0.710759	1	0.790919	3	Uncharacterized protein
Q2RTL2	Rru_A1733	0.9	0.763668	0.9	0.322988	1.5	0.0559754	1.3	0.278072	2	Uncharacterized protein
Q2RTL0	Rru_A1735	1.1	0.103742	1	0.990814	1	0.776199	1	0.633103	5	Uncharacterized protein
Q2RTK7	Rru_A1738	0.8	0.00562373	0.9	0.099287	0.9	0.372143	0.9	0.317315	1	Uncharacterized protein
Q2RTK3	Rru_A1742	1.2	0.000978684	1.1	0.0103073	0.9	0.0721739	0.9	0.179408	6	Peptidyl-prolyl cis-trans isomerase (PPIase) (EC 5.2.1.8)
Q2RTK2	Rru_A1743	0.9	0.90448	0.7	0.0304638	1.2	0.391226	0.4	0.306206	1	Phosphopantetheine adenylyltransferase (EC 2.7.7.3) (Dephospho-CoA pyrophosphorylase) (Pantetheine-phosphate adenylyltransferase) (PPAT)
Q2RTK1	Rru_A1744	1.4	1.8154e-08	1	0.0205544	1	0.594984	0.7	2.62382e-07	6	DNA gyrase subunit A (EC 5.99.1.3)
Q2RTK0	Rru_A1745	0.9	0.150677	1.2	0.00511056	0.9	0.292399	1.1	0.659674	4	Single-stranded DNA-binding protein (SSB)
Q2RTJ9	Rru_A1746	1	0.258279	0.9	0.00219354	1.2	3.2612e-05	1	0.0894722	6	Extracellular ligand-binding receptor
Q2RTJ7	Rru_A1748	1.1	0.000704258	1.1	0.0101909	0.9	0.0316107	1	0.932263	6	ABC transporter component (EC 3.6.3.27)
Q2RTJ6	Rru_A1749	1.2	0.647628	0.7	0.0987266	1.4	0.00872669	1	0.913404	6	ABC transporter component (EC 3.6.3.25)
Q2RTJ5	Rru_A1750	1.4	0.19787	0.9	0.101788	1.4	0.047263	0.6	0.0431353	4	Inner-membrane translocator
Q2RTJ3	Rru_A1752	1.2	0.0561999	0.9	0.0373805	1.2	0.0549981	0.8	0.0555836	5	UvrABC system protein A (UvrA protein) (Excinuclease ABC subunit A)
Q2RTJ0	Rru_A1755	0.7	8.00533e-05	0.8	0.729953	1.1	0.571015	2.2	2.73434e-07	1	Uncharacterized protein
Q2RTI9	Rru_A1756	0.9	0.0658783	1.1	0.0277371	1.1	0.0134171	1	0.102926	5	Uncharacterized protein
Q2RTI8	Rru_A1757	0.8	0.0071945	1	0.586108	1.2	0.362933	1.2	0.321585	4	Methylenetetrahydrofolate--tRNA-(uracil-5-)-methyltransferase TrmFO (EC 2.1.1.74) (Folate-dependent tRNA (uracil-5-)-methyltransferase) (Folate-dependent tRNA(M-5-U54)-methyltransferase)
Q2RTI6	Rru_A1759	1	0.821311	0.9	0.667608	1	0.405006	1.2	0.0614181	2	Putative phytoene synthase protein
Q2RTI5	Rru_A1760	1	0.200829	1.1	0.0453094	1	0.443574	1.1	0.00697758	6	Superoxide dismutase (EC 1.15.1.1)
Q2RTI4	Rru_A1761	1	0.768125	1	0.571861	1.1	0.0205421	1.1	0.00104052	6	GCN5-related N-acetyltransferase
Q2RTI1	Rru_A1764	0.9	0.155224	1	0.495375	1.2	0.00823303	1.3	0.0018206	2	Protein translocase subunit SecD
Q2RTI0	Rru_A1765	1	0.707751	1	0.296224	0.8	0.00407917	1	0.865741	5	Protein translocase subunit yajC
Q2RTH9	Rru_A1766	0.9	0.608363	0.9	0.319762	1.1	0.112568	1.2	0.41877	6	Uncharacterized protein
Q2RTH8	Rru_A1767	1.8	0.00171575	1.1	0.377484	1.2	0.318632	0.7	0.201295	2	Peptidase M23B
Q2RTH6	Rru_A1769	0.8	0.712477	1	0.987517	1.4	0.0371403	0.7	0.287114	3	5'-nucleotidase SurE (EC 3.1.3.5) (Nucleoside 5'-monophosphate phosphohydrolase)
Q2RTH5	Rru_A1770	1	0.42419	1.1	0.12815	1	0.0744296	1.2	2.157e-05	6	Serine--tRNA ligase (EC 6.1.1.11) (Seryl-tRNA synthetase) (SerRS) (Seryl-tRNA(Ser/Sec) synthetase)
Q2RTH3	Rru_A1772	1.4	0.645339	1.9	0.194667	0.6	0.0412732	1	0.4638	1	Sec-independent protein translocase protein TatB
Q2RTH2	Rru_A1773	1.2	0.0232417	1	0.219024	1	0.642087	0.8	0.139453	6	Sec-independent protein translocase protein TatA
Q2RTG8	Rru_A1777	1.3	0.163204	0.8	0.0457483	1.3	0.0193094	0.8	0.00379681	6	Beta-N-acetylhexosaminidase (EC 3.2.1.52)
Q2RTG7	Rru_A1778	0.9	0.471335	1.5	0.00163389	1	0.319667	1.1	0.598389	5	Uncharacterized protein
Q2RTG6	Rru_A1779	0.9	0.464183	1	0.854894	0.8	0.0716278	1	0.490128	6	Arginine--tRNA ligase (EC 6.1.1.19) (Arginyl-tRNA synthetase) (ArgRS)
Q2RTG5	Rru_A1780	1	0.0318888	1	0.753644	1	0.122363	1	0.754116	4	Deoxyguanosinetriphosphate triphosphohydrolase-like protein
Q2RTG4	Rru_A1781	3.4	5.25853e-07	1	0.960096	1	0.826817	0.6	0.000480941	3	HesB/YadR/YfhF
Q2RTG3	Rru_A1782	0.8	0.0231223	0.7	0.867471	1.5	0.990915	2.4	4.31385e-05	1	Copper/Zinc superoxide dismutase (EC 1.15.1.1)
Q2RTG1	Rru_A1784	0.7	0.461293	0.8	0.616861	1	0.490063	1	0.176928	3	Exodeoxyribonuclease III (EC 3.1.11.2)
Q2RTG0	Rru_A1785	1.1	0.657969	1.9	0.00046536	0.5	0.00026118	0.3	8.9998e-05	3	Membrane protein-like
Q2RTF9	Rru_A1786	0.9	0.0145217	0.8	0.0671494	1.1	0.542588	1	0.643148	6	Dihydroxy-acid dehydratase (DAD) (EC 4.2.1.9)
Q2RTF6	Rru_A1789	1	0.556933	1	0.981572	1.4	0.000180403	1.4	9.49548e-05	6	Cytochrome-c peroxidase (EC 1.11.1.5)
Q2RTE9	Rru_A1796	1	0.0826209	1	0.259794	0.9	0.0313899	1.1	0.0449995	6	Valine--tRNA ligase (EC 6.1.1.9) (Valyl-tRNA synthetase) (ValRS)
Q2RTE7	Rru_A1798	1	0.554366	1.1	0.930902	0.7	0.212956	1.1	0.899896	6	Type I secretion outer membrane protein, TolC
Q2RTE6	Rru_A1799	1	0.0814926	1.1	0.312754	1.1	0.0114596	0.8	0.00609711	6	Protein-L-isoaspartate(D-aspartate) O-methyltransferase (EC 2.1.1.77)
Q2RTE1	Rru_A1804	0.9	0.140063	1	0.869737	0.9	0.771697	2	1.59401e-05	5	N-acetyltransferase (EC 6.2.1.5)
Q2RTE0	Rru_A1805	1.2	0.0121412	1.1	0.516743	1.1	0.0451821	1.1	0.0103054	1	Diguanylate cyclase/phosphodiesterase with PAS/PAC sensor(S)
Q2RTD9	Rru_A1806	1.2	0.194901	1.1	0.861508	1	0.699671	1	0.509134	4	MotA/TolQ/ExbB proton channel
Q2RTD8	Rru_A1807	1.2	0.0453093	0.9	0.0575833	1.2	0.0501816	0.8	0.0126756	1	OmpA/MotB
Q2RTD3	Rru_A1812	0.5	0.429126	3.7	0.115466	0.3	0.210851	1.5	0.839508	1	Uncharacterized protein
Q2RTD2	Rru_A1813	1.1	0.219455	0.9	0.0531123	1	0.100152	1	0.622701	5	Peptidase M20D, amidohydrolase (EC 3.5.1.32)
Q2RTD1	Rru_A1814	1	0.76169	0.9	0.15498	1.4	0.000134748	2.1	1.72222e-06	4	Carbon monoxide dehydrogenase subunit G
Q2RTD0	Rru_A1815	1.3	0.409133	0.9	0.797909	0.9	0.40837	0.9	0.602226	2	Glycolate reductase (EC 1.1.1.26)
Q2RTC8	Rru_A1817	1	0.958656	0.9	0.0555225	1	0.579752	1.1	0.460951	3	TPR repeat
O68460	Rru_A1818	1	0.548661	1	0.947936	0.9	0.862778	1.1	0.957506	6	K(+)-insensitive pyrophosphate-energized proton pump (EC 3.6.1.1) (Membrane-bound proton-translocating pyrophosphatase) (Pyrophosphate-energized inorganic pyrophosphatase) (H(+)-PPase)
Q2RTC6	Rru_A1819	1.1	0.942881	1	0.680507	1.4	0.0334795	1.1	0.126292	1	Uncharacterized protein
Q2RTC4	Rru_A1821	1.1	0.217404	1.1	0.00992965	0.9	0.0153742	1.1	0.356461	2	N utilization substance protein B homolog (Protein NusB)
Q2RTC3	Rru_A1822	1	0.898401	1.1	0.698142	0.9	0.94966	1	0.327072	5	6,7-dimethyl-8-ribityllumazine synthase (DMRL synthase) (LS) (Lumazine synthase) (EC 2.5.1.78)
Q2RTC2	Rru_A1823	0.8	0.107577	0.9	0.167616	1.1	0.246944	1.2	0.511356	6	3,4-dihydroxy-2-butanone 4-phosphate synthase (DHBP synthase) (EC 4.1.99.12)
Q2RTC1	Rru_A1824	0.9	0.0503638	0.9	0.300229	1	0.304324	1.2	0.476097	3	Lumazine-binding protein
Q2RTC0	Rru_A1825	1.5	0.474158	0.8	0.434116	0.8	0.395252	4.3	0.080118	1	Riboflavin biosynthesis protein RibD
Q2RTB9	Rru_A1826	0.9	0.733398	1.3	0.0408477	0.9	0.234311	1.1	0.592609	4	Transcriptional repressor NrdR
Q2RTB8	Rru_A1827	1	0.0453288	1	0.659272	0.9	0.191646	0.7	1.95145e-06	6	Serine hydroxymethyltransferase 2 (SHMT 2) (Serine methylase 2) (EC 2.1.2.1)
Q2RTB7	Rru_A1828	0.9	0.565778	0.8	0.000113175	1.2	0.00184369	1	0.787276	6	Ribose-5-phosphate isomerase (EC 5.3.1.6)
Q2RTB6	Rru_A1829	1.4	0.000398257	0.9	0.0334027	1	0.542791	0.8	0.000488916	5	Transcriptional regulator, MucR family
Q2RTB2	Rru_A1833	0.8	0.00243134	0.7	0.000733693	1.9	3.38109e-06	0.9	0.0128097	6	3-hydroxyisobutyrate dehydrogenase (EC 1.1.1.31)
Q2RTB1	Rru_A1834	0.8	0.020513	1	0.880527	1.1	0.157392	0.8	0.000947596	6	Enoyl-CoA hydratase/isomerase (EC 4.2.1.17) (proposed annotation:3-hydroxyisobutyryl-CoA hydrolase)
Q2RTB0	Rru_A1835	0.8	0.00629366	0.8	0.00144945	1.3	0.0113969	0.9	0.129812	5	Butyryl-CoA dehydrogenase (EC 1.3.8.1) (proposed annotation:Butyryl-CoA/Isobutyryl-CoA dehydrogenase)
Q2RTA9	Rru_A1836	1	0.216513	0.9	0.024057	1.1	0.00700254	0.9	0.0181841	6	O-acetylhomoserine/O-acetylserine sulfhydrylase (EC 2.5.1.49)
Q2RTA8	Rru_A1837	1	0.490255	0.8	0.0321685	1.2	0.0855788	0.8	0.0498555	6	Delta-aminolevulinic acid dehydratase (EC 4.2.1.24)
Q2RTA7	Rru_A1838	0.9	0.00527495	0.8	0.000106015	1.6	5.66137e-05	0.9	0.356925	6	Alpha/beta hydrolase fold
Q2RTA6	Rru_A1839	1.1	0.256815	1	0.288208	1	0.439317	1.4	0.260075	1	TRAP-type C4-dicarboxylate transport system periplasmic component-like
Q2RTA4	Rru_A1841	1.6	0.000691124	1	0.856983	1.1	0.695496	0.9	0.296721	3	Flavin reductase-like, FMN-binding
Q2RTA2	Rru_A1843	1.2	0.17457	1.1	0.694815	0.9	0.888075	1.2	0.0220716	4	OmpA/MotB
Q2RT99	Rru_A1846	1.2	0.145516	0.9	0.376506	1	0.813595	1.1	0.746365	2	Twin-arginine translocation pathway signal
Q2RT98	Rru_A1847	1.1	0.429639	0.8	0.0176969	1.2	0.072379	1.4	0.000222099	1	Transglutaminase-like
Q2RT97	Rru_A1848	1.5	0.941137	0.3	0.203151	1.3	0.780835	6.5	0.0302203	1	DNA topoisomerase 4 subunit A (EC 5.99.1.3) (Topoisomerase IV subunit A)
Q2RT94	Rru_A1851	1.1	0.0267328	0.5	0.00190116	1.6	0.00755639	0.9	0.308682	1	GTPase Era
Q2RT93	Rru_A1852	1.3	0.00192767	1	0.724751	0.9	0.0210899	0.9	0.391932	1	Ribonuclease 3 (EC 3.1.26.3) (Ribonuclease III) (RNase III)
Q2RT92	Rru_A1853	1	0.504689	1	0.642447	0.7	0.105047	1.3	0.104661	5	Signal peptidase I (EC 3.4.21.89)
Q2RT91	Rru_A1854	1.1	0.182593	1	0.122219	0.9	0.556496	0.7	0.00672961	5	Pyridoxine 5'-phosphate synthase (PNP synthase) (EC 2.6.99.2)
Q2RT89	Rru_A1856	1.1	0.0527853	0.9	0.00788447	1	0.622888	1	0.338739	6	(P)ppGpp synthetase I (GTP pyrophosphokinase), SpoT/RelA (EC 2.7.6.5)
Q2RT88	Rru_A1857	3.2	5.22251e-07	1.2	0.102422	0.8	0.0430499	0.8	0.0802957	6	DNA-directed RNA polymerase subunit omega (RNAP omega subunit) (EC 2.7.7.6) (RNA polymerase omega subunit) (Transcriptase subunit omega)
Q2RT87	Rru_A1858	0.9	0.977281	0.8	0.688917	1.3	0.895216	0.8	0.568734	2	7, 8-Dihydro-6-hydroxymethylpterin-pyrophosphokinase, HPPK (EC 2.7.6.3)
Q2RT86	Rru_A1859	0.9	0.271316	1	0.177453	0.9	0.129596	1.3	0.000527694	4	Uncharacterized protein
Q2RT81	Rru_A1864	1.5	0.0466897	1.2	0.0490726	0.9	0.134834	1	0.608335	2	SsrA-binding protein (Small protein B)
Q2RT80	Rru_A1865	1	0.129402	1	0.0979098	1	0.0863992	0.9	0.191724	6	4-hydroxy-tetrahydrodipicolinate synthase (HTPA synthase) (EC 4.3.3.7)
Q2RT79	Rru_A1866	5.6	0.0133149	1	0.944496	1	0.589911	0.1	0.000787558	5	Lytic transglycosylase, catalytic
Q2RT78	Rru_A1867	1.2	5.27003e-05	1.1	0.0171787	1.1	0.197441	0.8	0.000440146	6	Uncharacterized protein
Q2RT75	Rru_A1870	1	0.412128	1.2	0.30593	0.9	0.566715	1.1	0.12116	6	CinA-like
Q2RT69	Rru_A1876	0.5	0.353634	1.8	0.949571	1.3	0.0394292	1.1	0.526202	1	Cyclase/dehydrase
Q2RT68	Rru_A1877	3.5	3.8584e-07	1	0.465814	1.1	0.704729	0.7	0.0012777	5	Lipoyl synthase (EC 2.8.1.8) (Lip-syn) (LS) (Lipoate synthase) (Lipoic acid synthase) (Sulfur insertion protein LipA)
Q2RT67	Rru_A1878	1.1	0.82928	1	0.552618	0.9	0.162966	1.9	9.20671e-07	5	Dihydrolipoyl dehydrogenase (EC 1.8.1.4)
Q2RT66	Rru_A1879	1.2	0.108697	1.2	0.0288155	0.8	0.000957116	1.8	4.57934e-10	6	Acetyltransferase component of pyruvate dehydrogenase complex (EC 2.3.1.12)
Q2RT65	Rru_A1880	1.1	0.24223	1	0.723589	1	0.468994	2.1	2.69117e-07	6	Pyruvate dehydrogenase beta subunit (EC 1.2.4.1) (EC 2.3.1.12)
Q2RT64	Rru_A1881	1.2	0.1368	1.1	0.16292	0.9	0.0971805	1.9	5.98925e-08	5	Pyruvate dehydrogenase E1 component subunit alpha (EC 1.2.4.1)
Q2RT62	Rru_A1883	1	0.927771	0.8	0.111781	1.2	0.0940402	1.1	0.349469	4	Magnesium transport protein CorA
Q2RT60	Rru_A1885	0.9	0.0121251	1	0.654131	1	0.729421	1	0.793079	6	Enolase (EC 4.2.1.11) (2-phospho-D-glycerate hydro-lyase) (2-phosphoglycerate dehydratase)
Q2RT59	Rru_A1886	1.1	0.160617	0.8	2.76963e-06	1.3	0.00444668	0.9	0.305384	4	2-dehydro-3-deoxyphosphooctonate aldolase (EC 2.5.1.55) (3-deoxy-D-manno-octulosonic acid 8-phosphate synthase) (KDO-8-phosphate synthase) (KDO 8-P synthase) (KDOPS) (Phospho-2-dehydro-3-deoxyoctonate aldolase)
Q2RT58	Rru_A1887	1	0.575054	0.8	0.00741732	1.2	0.0369919	0.9	0.0422097	6	CTP synthase (EC 6.3.4.2) (Cytidine 5'-triphosphate synthase) (Cytidine triphosphate synthetase) (CTP synthetase) (CTPS) (UTP--ammonia ligase)
Q2RT57	Rru_A1888	1.2	0.413148	0.9	0.656023	0.8	0.190829	0.7	0.179845	2	Protein translocase subunit secG
Q2RT56	Rru_A1889	1	0.519165	0.8	0.00500541	1.3	0.000243778	1	0.373744	6	Triosephosphate isomerase (TIM) (TPI) (EC 5.3.1.1) (Triose-phosphate isomerase)
Q2RT55	Rru_A1890	1.1	0.0427822	1.1	0.14188	0.9	0.100111	1	0.67946	6	Uncharacterized protein
Q2RT54	Rru_A1891	0.8	0.135765	1	0.745116	1	0.728857	1.2	0.0552643	5	Anthranilate synthase, component I (EC 4.1.3.27)
Q2RT53	Rru_A1892	1.8	5.84975e-05	0.2	1.59162e-08	8	1.60501e-06	0.4	2.47467e-05	1	Heavy metal transport/detoxification protein
Q2RT51	Rru_A1894	1.4	0.00671345	1	0.816608	0.9	0.666319	1	0.647711	5	Heavy metal translocating P-type ATPase (EC 3.6.3.4)
Q2RT49	Rru_A1896	1	0.496599	0.9	0.505986	1	0.860633	1.1	0.144541	6	Anthranilate phosphoribosyltransferase (EC 2.4.2.18)
Q2RT48	Rru_A1897	1	0.318101	0.8	0.0290271	1.4	0.0383339	0.6	0.00405563	1	Indole-3-glycerol phosphate synthase (IGPS) (EC 4.1.1.48)
Q2RT47	Rru_A1898	0.7	0.226921	2	0.0332955	0.7	0.253187	1	0.736595	1	LexA repressor (EC 3.4.21.88)
Q2RT44	Rru_A1901	1.1	0.110629	0.9	0.0698336	0.9	0.600913	1.8	0.0516471	4	Chemotaxis sensory transducer
Q2RT43	Rru_A1902	1	0.189776	1.1	0.00510254	1	0.596457	1	0.0326441	6	Basic membrane lipoprotein
Q2RT40	Rru_A1905	2.4	0.148645	1.1	0.664494	0.3	0.144139	2.1	0.0949468	1	ABC transporter component (EC 3.6.3.25)
Q2RT38	Rru_A1907	1.8	0.000165014	0.9	0.151482	1.5	0.00833331	1.3	0.0383271	2	Protein-methionine-S-oxide reductase (EC 1.8.4.11)
Q2RT36	Rru_A1909	1	0.857367	1.1	0.281473	0.9	0.49147	1.2	5.79684e-05	6	Uncharacterized protein
Q2RT35	Rru_A1910	0.9	0.711204	1.2	0.0164572	1.1	0.00319494	0.4	0.0596175	2	Cyclopropane-fatty-acyl-phospholipid synthase (EC 2.1.1.79)
Q2RT33	Rru_A1912	0.8	0.0162993	0.6	0.015735	1.9	0.0667893	1.1	0.395767	6	Short-chain dehydrogenase/reductase SDR (EC 1.1.1.100)
Q2RT32	Rru_A1913	1.1	0.0204367	1.2	0.000430788	0.8	4.10295e-05	1.2	5.28283e-05	3	Uncharacterized protein
Q2RT31	Rru_A1914	1.9	0.000115237	1.1	0.416823	0.7	0.000205975	0.7	0.000963593	3	Cold-shock DNA-binding protein family
Q2RT29	Rru_A1916	1	0.709	1.1	0.312188	1.1	0.387244	0.7	0.000246006	6	Ferredoxin
Q2RT28	Rru_A1917	1.1	0.0126394	1.2	0.0123275	1	0.846969	1	0.536551	5	Extracellular solute-binding protein, family 5
Q2RT25	Rru_A1920	1.4	0.112097	0.9	0.372795	0.6	0.190425	1	0.589978	1	ABC transporter component (EC 3.6.3.25)
Q2RT18	Rru_A1927	1	0.458758	1	0.864357	1	0.991554	0.5	3.03489e-08	6	Acetyl-CoA hydrolase (EC 3.1.2.1)
Q2RT17	Rru_A1928	1.5	0.000875323	0.9	0.00429975	0.8	0.000634754	0.5	5.55134e-06	5	2-isopropylmalate synthase (EC 2.3.3.13) (Alpha-IPM synthase) (Alpha-isopropylmalate synthase)
Q2RT16	Rru_A1929	2.4	0.000279621	0.5	0.00780025	1.9	0.100739	0.3	0.000601006	3	Phosphoadenylylsulfate reductase (Thioredoxin) (EC 1.8.4.8)
Q2RT15	Rru_A1930	2.9	0.00298061	0.9	0.488478	1.3	0.0449552	0.1	2.04316e-06	4	Uncharacterized conserved protein UCP030820
Q2RT14	Rru_A1931	1.8	3.26826e-06	1	0.20601	1	0.846861	0.4	2.03845e-05	5	Ferredoxin--nitrite reductase (EC 1.7.7.1)
Q2RT13	Rru_A1932	2.6	0.00475988	0.7	0.664618	1	0.525538	0.5	0.00220487	6	Uncharacterized protein
Q2RT11	Rru_A1934	0.9	0.177736	0.7	0.0644929	1.5	0.0717496	1	0.418132	2	Transcriptional regulator, TetR family
Q2RT09	Rru_A1936	0.9	0.854553	0	0.295862	0.9	0.890403	0.9	0.331025	1	ErfK/YbiS/YcfS/YnhG
Q2RT06	Rru_A1939	0.6	0.208829	0.6	0.667693	2.2	0.721526	1.2	0.528604	1	Pseudouridine synthase (EC 5.4.99.-)
Q2RT03	Rru_A1942	0.8	0.0581997	1.1	0.472779	1.4	0.245063	2.5	0.000169484	3	Methylglutaconyl-CoA hydratase (EC 4.2.1.18)
Q2RT01	Rru_A1944	0.9	0.694791	0.9	0.429704	1.9	0.00302331	3.7	4.74856e-09	1	2-hydroxychromene-2-carboxylate isomerase (EC 5.99.1.4)
Q2RT00	Rru_A1945	0.8	1.09839e-05	1	0.818135	1	0.346748	1.2	8.19991e-05	6	Short-chain dehydrogenase/reductase SDR (EC 1.1.1.184)
Q2RSZ9	Rru_A1946	0.8	0.0310009	0.8	0.0115459	1.2	0.00714086	0.9	0.247256	3	Acetyl-CoA C-acetyltransferase (EC 2.3.1.9) (proposed annotation:Acetoacetyl-CoA thiolase)
Q2RSZ8	Rru_A1947	1.1	0.304871	0.8	0.162511	1.4	0.0194638	0.6	0.00188559	2	Nucleotidyltransferase-like
Q2RSZ7	Rru_A1948	0.9	0.0928511	0.8	0.00287599	1.2	0.00851137	0.8	0.000911757	4	Isovaleryl-CoA dehydrogenase (EC 1.3.8.4)
Q2RSZ6	Rru_A1949	1.2	0.184822	0.9	0.404646	1.1	0.269975	1	0.771294	5	Uncharacterized protein
Q2RSZ5	Rru_A1950	0.8	0.602332	1.1	0.532816	0.3	0.288136	3.6	0.193254	2	Transcriptional regulator, ModE family
Q2RSY8	Rru_A1957	1	0.577426	1.3	0.15061	1	0.627474	1.3	0.0174235	2	7-cyano-7-deazaguanine synthase (EC 6.3.4.20) (7-cyano-7-carbaguanine synthase) (PreQ(0) synthase) (Queuosine biosynthesis protein QueC)
Q2RSX7	Rru_A1968	1.6	0.00316427	1.2	0.0143284	0.6	0.0094921	0.8	0.680974	1	Predicted transcriptional regulators containing the CopG/Arc/MetJ DNA-binding domain
Q2RSX5	Rru_A1970	0.8	0.0513271	1	0.735776	0.9	0.361263	1.8	0.000305032	6	PTS fructose IIC component (EC 2.7.1.69)
Q2RSX4	Rru_A1971	0.8	0.47453	0.8	0.277967	1.1	0.274455	1.6	0.0292415	5	Phosphofructokinase
Q2RSX3	Rru_A1972	0.8	0.00318441	1	0.842462	1.1	0.441139	2	1.74455e-07	6	Phosphoenolpyruvate--protein phosphotransferase (EC 2.7.3.9)
Q2RSX1	Rru_A1974	1	0.0943266	1.1	0.0407212	0.9	0.133021	1	0.567991	1	Uncharacterized protein
Q2RSW9	Rru_A1976	3	2.04572e-06	0.8	0.731112	1.3	0.178976	0.2	2.71158e-07	6	Phenylacetate-coenzyme A ligase (EC 6.2.1.30) (Phenylacetyl-CoA ligase)
Q2RSW8	Rru_A1977	2.3	0.058898	0.8	0.571062	1.2	0.428405	0.3	0.000583466	2	Pyruvate ferredoxin/flavodoxin oxidoreductase (EC 1.2.7.8) (proposed annotation:Pyruvate/ketoisovalerate oxidoreductase subunit beta)
Q2RSW7	Rru_A1978	1.5	0.000852306	0.9	0.398229	1.1	0.0688339	0.3	1.41284e-05	6	Indolepyruvate oxidoreductase subunit IorA (IOR) (EC 1.2.7.8) (Indolepyruvate ferredoxin oxidoreductase subunit alpha) (proposed annotation:Pyruvate/ketoisovalerate oxidoreductase subunit alpha)
Q2RSW6	Rru_A1979	1	0.618562	0.9	0.00144922	1	0.0313468	0.9	0.000137775	6	Tryptophan synthase beta chain (EC 4.2.1.20)
Q2RSW3	Rru_A1982	1.2	0.00136109	1	0.0466841	0.9	0.0402002	1.1	0.0983398	6	SEC-C domain protein
Q2RSW2	Rru_A1983	1.9	0.00396968	1	0.581262	0.8	0.306787	0.9	0.151696	2	Uncharacterized protein
Q2RSV8	Rru_A1987	0.8	0.0471038	0.9	0.968468	1.3	0.592106	0.8	0.820248	1	Peptidase M42
Q2RSV3	Rru_A1992	1.2	0.0611483	0.6	0.0135252	1.9	0.00129874	0.4	2.57569e-06	4	Arsenate reductase (EC 1.20.4.1)
Q2RSV2	Rru_A1993	2.6	1.27093e-05	1.1	0.324659	1	0.903186	0.2	2.34153e-08	3	Uncharacterized protein
Q2RSV1	Rru_A1994	0.7	0.115612	0.9	0.285478	1.9	0.00727557	0.3	0.247161	2	Transcriptional regulator, MerR family
Q2RSU7	Rru_A1998	0.9	0.470304	1	0.0504673	1.2	0.000973914	1.1	0.288216	6	Ribulose-1,5-bisphosphate carboxylase/oxygenase large subunit (EC 4.1.1.39)
Q2RSU5	Rru_A2000	0.9	0.582947	0.9	0.601324	1.1	0.713885	0.9	0.494662	4	Uncharacterized protein
Q2RSU4	Rru_A2001	0.9	0.00166756	1.1	0.713413	0.8	0.00717231	1.3	1.54607e-05	4	Uncharacterized protein
Q2RSU3	Rru_A2002	1.2	0.450286	0.8	0.125119	1.1	0.670182	1	0.650449	4	D-isomer specific 2-hydroxyacid dehydrogenase, NAD-binding (EC 1.1.1.95)
Q2RSU0	Rru_A2005	0.5	0.00144873	0.9	0.609893	1.1	0.910401	1.6	0.185189	4	Glutaryl-CoA dehydrogenase (EC 1.3.8.6)
Q2RST9	Rru_A2006	0.8	0.72076	0.4	0.0644267	2.5	0.161155	0.3	0.0842964	2	L-carnitine dehydratase/bile acid-inducible protein F (EC 2.8.3.16)
Q2RST7	Rru_A2008	1.5	0.000476499	0.8	0.0124785	0.4	6.94161e-05	0.5	1.04392e-05	6	Phosphomethylpyrimidine synthase (EC 4.1.99.17) (Hydroxymethylpyrimidine phosphate synthase) (HMP-P synthase) (HMP-phosphate synthase) (HMPP synthase) (Thiamine biosynthesis protein ThiC)
Q2RST6	Rru_A2009	1	0.746635	0.9	0.053601	1	0.260748	1.1	0.0181452	6	Glycerol kinase (EC 2.7.1.30) (ATP:glycerol 3-phosphotransferase) (Glycerokinase) (GK)
Q2RST5	Rru_A2010	1.2	0.949096	0.7	0.956707	1	0.835968	1.1	0.910637	4	Aminotransferase, class V (EC 2.6.1.51)
Q2RST4	Rru_A2011	1.2	0.00428189	1.1	0.115066	0.8	0.000300016	0.6	2.2714e-06	3	ABC transporter component (EC 3.6.3.25) (EC 3.6.3.27)
Q2RST1	Rru_A2014	1.1	0.150032	1	0.411581	0.9	0.806458	0.9	0.235957	6	Twin-arginine translocation pathway signal
Q2RST0	Rru_A2015	0.9	0.0844536	1.2	0.0144778	0.9	0.20274	1.2	0.00878022	6	Chaperone DnaJ
Q2RSS9	Rru_A2016	1	0.801944	1	0.723482	1	0.937779	1.2	0.0242961	5	Uncharacterized protein
Q2RSS2	Rru_A2023	0.9	0.62547	0.9	0.606808	1.2	0.741847	2.2	0.000172128	2	Methyl-accepting chemotaxis sensory transducer
Q2RSS1	Rru_A2024	1.1	0.128661	1.4	0.127003	0.9	0.197441	1.1	0.416746	1	tRNA-specific 2-thiouridylase MnmA (EC 2.8.1.13)
Q2RSS0	Rru_A2025	0.9	0.377946	1	0.925556	1.1	0.370037	1.1	0.663819	2	Transcriptional activator, TenA family
Q2RSR9	Rru_A2026	0.9	0.89294	1.1	0.646629	1.8	0.120321	0.8	0.976906	2	Ferredoxin
Q2RSR7	Rru_A2028	1.2	0.0067211	1.1	0.0100226	1	0.653856	1.3	0.00059964	4	Transcriptional regulator, BadM/Rrf2 family
Q2RSR6	Rru_A2029	1.1	0.0105715	0.9	0.740781	1.1	0.572062	1.3	0.000145172	1	Serine O-acetyltransferase (EC 2.3.1.30)
Q2RSR5	Rru_A2030	1.7	1.33452e-06	1	0.386288	0.9	0.169955	0.7	1.58597e-06	6	Uncharacterized protein
Q2RSR4	Rru_A2031	1.5	0.851028	1.5	0.627288	0.9	0.487844	0.6	0.0335096	1	Anhydro-N-acetylmuramic acid kinase (EC 2.7.1.170) (AnhMurNAc kinase)
Q2RSR3	Rru_A2032	1	0.106586	1	0.689823	1	0.825775	1.1	0.128164	6	Tyrosine--tRNA ligase (EC 6.1.1.1) (Tyrosyl-tRNA synthetase) (TyrRS)
Q2RSQ7	Rru_A2038	1.2	0.065224	0.9	0.182287	1.2	0.078238	1.1	0.496542	5	Bifunctional glutamine synthetase adenylyltransferase/adenylyl-removing enzyme (ATP:glutamine synthetase adenylyltransferase) (ATase) [Includes: Glutamine synthetase adenylyl transferase (EC 2.7.7.42) (Adenylyl transferase) (AT) (AT-C); Glutamine synthetase adenylyl-L-tyrosine phosphorylase (EC 2.7.7.89) (Adenylyl removase) (AR) (AT-N)]
Q2RSQ5	Rru_A2040	1.4	4.52951e-05	0.8	0.000588972	1.2	2.87796e-05	0.8	9.92376e-06	6	Peptide chain release factor 2
Q2RSQ4	Rru_A2041	0.8	0.00336716	1	0.258702	0.8	2.82859e-05	0.6	4.20371e-06	6	Aminotransferase (EC 2.6.1.-)
Q2RSQ2	Rru_A2043	0.4	0.157278	0.9	0.74364	0.7	0.111056	1.3	0.124395	5	Uncharacterized protein
Q2RSP8	Rru_A2047	0.9	6.34289e-05	1	0.551772	1	0.392457	1.2	0.000114612	6	Extracellular solute-binding protein, family 1
Q2RSP7	Rru_A2048	0.8	0.00260116	1.1	0.0272732	0.8	0.00476627	1.1	0.12235	5	Polyamine-transporting ATPase (EC 3.6.3.31)
Q2RSP5	Rru_A2050	1	0.340875	0.9	0.0259504	1	0.359946	1.2	0.0492343	5	Secretion protein HlyD
Q2RSP4	Rru_A2051	0.6	0.19422	2.5	0.073344	0.7	0.245372	0.6	0.928983	3	Hydrophobe/amphiphile efflux-1 HAE1
Q2RSP3	Rru_A2052	1.2	0.106221	0.8	0.0717307	1	0.65309	1.2	0.0917348	6	RND efflux system, outer membrane lipoprotein, NodT
Q2RSP2	Rru_A2053	0.9	0.504725	1	0.564795	0.8	0.693972	1.7	0.250694	1	Flavin prenyltransferase UbiX (EC 2.5.1.129)
Q2RSP1	Rru_A2054	1.2	0.0331571	0.9	0.00482191	1.1	0.0146415	0.9	0.0117578	4	Hpt domain protein
Q2RSP0	Rru_A2055	0.9	0.945238	0.9	0.569465	0.9	0.753752	1.2	0.593265	4	Peptidase S49
Q2RSN9	Rru_A2056	1	0.923869	0.3	0.0336873	4.7	0.016416	0.5	0.21378	2	Carbonic anhydrase (EC 4.2.1.1) (Carbonate dehydratase)
Q2RSN5	Rru_A2060	3.9	0.0103732	0.8	0.474865	0.4	0.0788479	0.9	0.447058	2	FAD linked oxidase
Q2RSN4	Rru_A2061	0.7	0.0163521	1	0.688297	1.1	0.473611	3.1	7.73858e-06	6	Uncharacterized protein
Q2RSN3	Rru_A2062	0.6	0.0123615	1	0.41352	0.8	0.121832	3	0.00136836	2	Uncharacterized protein
Q2RSM9	Rru_A2066	3.4	0.042312	0.3	0.0644408	1	0.862046	1.1	0.316147	1	Dihydrodipicolinate synthetase (EC 4.3.3.7)
Q2RSM7	Rru_A2068	1.1	0.0581728	0.7	0.000548517	1.7	0.000189249	0.9	0.00822295	2	Methylglyoxal synthase (MGS) (EC 4.2.3.3)
Q2RSM6	Rru_A2069	2.7	0.0415677	1.1	0.0177354	1	0.0585417	0.6	0.0148846	2	Uncharacterized protein
Q2RSM5	Rru_A2070	3.2	0.152817	1	0.537396	1.2	0.275427	0.8	0.14892	1	FAD dependent oxidoreductase (EC 1.5.3.1)
Q2RSM4	Rru_A2071	0.8	0.00110349	1	0.523701	1.5	2.63028e-05	2.4	3.90974e-07	5	Methylmalonate-semialdehyde dehydrogenase (Acylating) (EC 1.2.1.27)
Q2RSM3	Rru_A2072	1	0.580706	1	0.18474	0.9	0.000610478	1	0.381945	6	Aspartate--tRNA(Asp/Asn) ligase (EC 6.1.1.23) (Aspartyl-tRNA synthetase) (AspRS) (Non-discriminating aspartyl-tRNA synthetase) (ND-AspRS)
Q2RSM2	Rru_A2073	0.9	0.615014	0.9	0.495043	1.1	0.709663	0.9	0.193393	6	Ribonuclease D (RNase D) (EC 3.1.13.5)
Q2RSM1	Rru_A2074	0.8	0.0284573	0.9	0.91196	1	0.618049	1.2	0.0551817	2	Thiosulphate-binding protein
Q2RSM0	Rru_A2075	1	0.922301	1.1	0.018235	0.9	0.10865	1	0.519592	4	O-acetylhomoserine/O-acetylserine sulfhydrylase (EC 2.5.1.49)
Q2RSL9	Rru_A2076	1.7	3.58089e-05	1	0.87046	0.9	0.353733	0.4	8.261e-05	5	Chemotaxis sensory transducer
Q2RSL7	Rru_A2078	1.4	0.00111402	0.9	0.433492	1	0.829767	0.3	1.58016e-06	5	Chemotaxis sensory transducer
Q2RSL6	Rru_A2079	0.8	0.00568582	0.9	0.00710325	1	0.253918	1.1	0.872342	5	L-glutamine synthetase (EC 6.3.1.2)
Q2RSL5	Rru_A2080	1.5	0.0488654	1.3	0.793625	0.6	0.199643	1.6	0.0554105	2	Uncharacterized protein
Q2RSL3	Rru_A2082	0.8	0.299851	1	0.502935	0.8	0.555773	1.3	0.0159038	3	Hemerythrin HHE cation binding region
Q2RSL2	Rru_A2083	0.9	0.00508174	0.7	3.98139e-07	1.6	2.4448e-07	0.9	0.0301936	6	CreA
Q53044	Rru_A2085	1	0.237222	1.2	0.265754	0.7	0.0521649	1	0.224616	4	Nitrogen regulatory protein P-II
Q2RSK9	Rru_A2086	0.9	0.00198215	0.9	0.671922	1	0.689727	1	0.326867	6	Glutamine synthetase (EC 6.3.1.2)
Q2RSK8	Rru_A2087	1.1	0.0203234	1.1	0.000106259	1	0.194361	1	0.243076	6	Extracellular solute-binding protein, family 3
Q2RSK5	Rru_A2090	1.5	7.12975e-06	0.5	4.40224e-07	1.8	1.36399e-07	0.7	5.11558e-07	1	ABC transporter component (EC 3.6.3.27)
Q2RSK2	Rru_A2093	0.9	0.742063	0.9	0.515586	0.8	0.0860115	1.3	0.156763	2	Methyltransferase FkbM
Q2RSK1	Rru_A2094	0.7	0.0235485	1.2	0.166163	1.4	0.115046	0.9	0.971629	2	Acriflavin resistance protein
Q2RSK0	Rru_A2095	3.4	1.25493e-06	1.4	0.0797824	1	0.586345	0.9	0.498039	1	Secretion protein HlyD
Q2RSJ9	Rru_A2096	1.1	0.125603	1.3	0.264139	0.7	0.252898	1.1	0.906432	5	Cell divisionFtsK/SpoIIIE
Q2RSJ8	Rru_A2097	1	0.637297	0.8	0.0413452	1.2	0.00954444	1.1	0.0408539	4	Uncharacterized protein
Q2RSJ7	Rru_A2098	1	0.271003	0.7	0.695495	2	0.266275	0.9	0.795946	2	Uncharacterized protein
Q2RSJ4	Rru_A2101	1	0.382955	0.9	0.421031	1.2	0.630947	1	0.219229	4	Two component, sigma54 specific, transcriptional regulator, Fis family
Q2RSJ2	Rru_A2103	0.8	0.600108	0.9	0.570702	1.3	0.347924	1.4	0.0298393	3	L-carnitine dehydratase/bile acid-inducible protein F (EC 5.1.99.4)
Q2RSI9	Rru_A2106	1	0.78395	1.1	0.097059	1	0.770624	1	0.460388	6	Uncharacterized protein
Q2RSI8	Rru_A2107	0.6	0.287812	2.2	0.0279517	0.4	0.0277147	0.4	0.0401851	1	23S rRNA (Uracil-5-)-methyltransferase RumA (EC 2.1.1.-)
Q2RSI7	Rru_A2108	1.3	0.264741	0.9	0.879033	1.2	0.327915	1.8	0.00432484	3	Hpt sensor hybrid histidine kinase (EC 2.7.3.-)
Q2RSI6	Rru_A2109	4.9	6.70349e-08	1	0.765265	0.9	0.428341	0.4	1.14165e-05	6	ATP-dependent Clp protease ATP-binding subunit ClpA
Q2RSI5	Rru_A2110	2.2	0.0304707	1.3	0.0723644	0.8	0.0417482	0.7	0.00669919	2	ATP-dependent Clp protease adapter protein ClpS
Q2RSI4	Rru_A2111	0.7	0.000557463	1.1	0.132406	0.9	0.215237	0.1	7.0339e-10	6	Uncharacterized protein
Q2RSI3	Rru_A2112	2.1	0.226627	0.8	0.596976	1	0.827056	0.8	0.548777	4	Uncharacterized protein
Q2RSI0	Rru_A2115	1	0.53137	0.9	0.00108674	1.2	0.00255943	1	0.779501	6	Phosphoglucomutase/phosphomannomutase (EC 5.4.2.2)
Q2RSH9	Rru_A2116	1	0.441589	0.9	0.201544	1.1	0.255639	1	0.0868565	5	UDP-glucose 6-dehydrogenase (EC 1.1.1.22)
Q2RSH8	Rru_A2117	1	0.311807	0.8	0.00344259	1.4	0.00092102	0.9	0.44704	6	UTP--glucose-1-phosphate uridylyltransferase (EC 2.7.7.9) (UDP-glucose pyrophosphorylase)
Q2RSH6	Rru_A2119	1.1	0.124089	0.9	0.118553	1.1	0.132525	1	0.293775	3	Molybdopterin oxidoreductase (EC 1.2.1.2)
Q2RSG9	Rru_A2126	1	0.212453	1.1	0.597523	0.9	0.935248	1.4	0.709333	5	5-oxopent-3-ene-1,2,5-tricarboxylate decarboxylase (EC 4.1.1.68)
Q2RSG8	Rru_A2127	0.9	0.00368173	0.9	0.0842018	1.1	0.35502	1	0.63516	6	Serine 3-dehydrogenase (EC 1.1.1.276)
Q2RSG6	Rru_A2129	1.3	0.984029	0.7	0.114912	1	0.144182	1.3	0.240119	6	Fumarate hydratase class II (Fumarase C) (EC 4.2.1.2)
Q2RSG2	Rru_A2133	1.6	0.000178536	0.9	0.101126	1.2	0.0744105	0.9	0.100574	1	Glycosyl transferase, group 2 family protein
Q2RSG0	Rru_A2135	0.8	0.00236771	0.7	0.0498532	1.4	0.0489491	0.9	0.81012	6	Twin-arginine translocation pathway signal
Q2RSF5	Rru_A2140	1	0.812984	0.7	0.810196	1	0.803956	1.4	0.507557	2	Transcriptional regulator, XRE family
Q2RSE8	Rru_A2147	1.3	2.21483e-06	1	0.64893	1.2	0.055663	0.9	0.251704	6	Penicillin-binding protein 1A (EC 2.4.1.129)
Q2RSE7	Rru_A2148	2	0.0215512	1.8	0.125657	1	0.595484	0.8	0.319862	4	N-acetylmuramoyl-L-alanine amidase (EC 3.5.1.28)
Q2RSE6	Rru_A2149	1.1	0.116624	1	0.849913	0.9	0.288479	1	0.303624	5	Ribonuclease E (RNase E) (EC 3.1.26.12)
Q2RSE4	Rru_A2151	1.4	8.89339e-07	1.1	0.00751577	0.9	0.00851547	0.9	0.00102256	6	30S ribosomal protein S9
Q2RSE3	Rru_A2152	1.2	0.0187024	1	0.996706	1.1	0.806427	0.7	0.00463674	6	50S ribosomal protein L13
Q2RSD9	Rru_A2156	0.8	0.0512401	1	0.879424	1.3	0.0602536	1.1	0.102871	5	Short chain enoyl-CoA hydratase (EC 4.2.1.17)
Q2RSD7	Rru_A2158	0.4	0.323421	2	0.485519	0.8	0.873498	0.8	0.271175	1	Two component, sigma54 specific, transcriptional regulator, Fis family
Q2RSD6	Rru_A2159	1	0.872515	0.9	0.00298031	0.8	0.00133421	0.9	0.636219	4	Creatininase
Q2RSD5	Rru_A2160	12.9	0.070109	1	0.268435	0.9	0.213804	0.1	0.19652	3	Ppx/GppA phosphatase
Q2RSD4	Rru_A2161	0.9	0.264802	1.1	0.0367201	0.9	0.613496	0.9	0.0912511	5	Polyphosphate kinase (EC 2.7.4.1) (ATP-polyphosphate phosphotransferase) (Polyphosphoric acid kinase)
Q2RSD1	Rru_A2164	1.5	0.43148	0.7	0.898823	0.9	0.635454	0.7	0.342619	1	Uncharacterized protein
Q2RSC9	Rru_A2166	1.2	0.113353	1.2	0.00702995	1	0.505917	1	0.368231	5	Uncharacterized protein
Q2RSC8	Rru_A2167	1.1	0.153149	0.8	0.0100081	1.1	0.0566532	1.1	0.871323	5	Phosphoribosylformylglycinamidine cyclo-ligase (EC 6.3.3.1) (AIR synthase) (AIRS) (Phosphoribosyl-aminoimidazole synthetase)
Q2RSC6	Rru_A2169	1.1	0.119858	1.1	0.000339008	0.9	0.0013285	0.9	0.0220653	6	Nucleoside diphosphate kinase (NDK) (NDP kinase) (EC 2.7.4.6) (Nucleoside-2-P kinase)
Q2RSC4	Rru_A2171	1	0.167537	1	0.399831	0.9	0.00791307	1.1	0.0314437	6	Extracellular ligand-binding receptor
Q2RSC2	Rru_A2173	1.1	0.33948	1	0.183987	1.2	0.00544564	1.1	0.0218081	6	Leucyl aminopeptidase (EC 3.4.11.1)
Q2RSB7	Rru_A2178	0.8	0.560048	1.1	0.344955	1.2	0.409429	1.6	0.000525789	6	Extracellular solute-binding protein, family 5
Q2RSB4	Rru_A2181	0.7	0.133149	1	0.701098	1.1	0.430416	1.2	0.221538	6	NAD(P) transhydrogenase subunit beta (EC 1.6.1.2) (Nicotinamide nucleotide transhydrogenase subunit beta) (Proton-translocating transhydrogenase NADP(H)-binding component) (Pyridine nucleotide transhydrogenase subunit beta) (dIII)
Q2RSB2	Rru_A2183	1	0.547985	1	0.0176745	1	0.262382	1	0.82965	6	NAD(P) transhydrogenase subunit alpha part 1 (EC 1.6.1.2) (Nicotinamide nucleotide transhydrogenase subunit alpha 1) (Proton-translocating transhydrogenase component 1) (Pyridine nucleotide transhydrogenase subunit alpha 1) (dI)
Q2RSA4	Rru_A2191	1	0.895553	1	0.207911	1.1	0.08546	1.2	0.000138843	5	AMP-dependent synthetase and ligase (EC 6.2.1.3)
Q2RSA3	Rru_A2192	1.2	0.513669	0.4	0.0769864	0.8	0.929373	2.8	0.435948	6	Peptidase M3B, oligoendopeptidase-related clade 3
Q2RSA2	Rru_A2193	1.3	0.0011489	0.9	0.286134	1.1	0.0747057	1.2	0.00971397	6	Abc1 protein
Q2RSA1	Rru_A2194	1.4	8.90287e-07	0.9	0.0253605	1.3	0.000424531	0.8	0.00861655	2	MaoC-like dehydratase
Q2RSA0	Rru_A2195	1	0.329839	1.1	0.0375067	0.8	0.0289509	1.6	0.000162227	6	Bacterioferritin
Q2RS97	Rru_A2198	1.1	0.028725	0.9	0.0118555	1.2	0.00439581	0.9	0.018062	2	Uncharacterized protein
Q2RS96	Rru_A2199	1.1	0.235334	1	0.362776	1.2	0.106118	1.5	0.00301818	4	Uncharacterized protein
Q2RS94	Rru_A2201	1	0.600399	1.1	0.121504	1.1	0.0284675	1.1	0.00305329	6	Peptidase S1C, Do
Q2RS93	Rru_A2202	1	0.00865341	1	0.616778	1	0.392832	1	0.321873	6	Protein HflC
Q2RS92	Rru_A2203	0.9	0.554646	1	0.560801	1.2	0.0479865	1	0.521559	5	HflK
Q2RS91	Rru_A2204	1	0.800067	1.1	0.224709	1.1	0.833318	1	0.463277	5	Iron-sulfur cluster carrier protein
Q2RS90	Rru_A2205	1.2	0.281781	1.3	0.517099	0.8	0.00253926	0.6	0.770324	2	Uncharacterized protein
Q2RS89	Rru_A2206	1	0.426529	1	0.965646	0.9	0.0337725	1	0.164899	6	Fumarate hydratase class I (EC 4.2.1.2)
Q2RS87	Rru_A2208	1.4	0.11415	1.1	0.201843	1.3	0.115269	2.8	7.05238e-06	5	Uncharacterized protein
Q2RS85	Rru_A2210	1.2	0.170579	1	0.558132	1.2	0.0320691	0.8	0.000719962	6	Phosphoglycerate/bisphosphoglycerate mutase (EC 5.4.2.-)
Q2RS84	Rru_A2211	0.9	0.731576	1.3	0.0132563	0.7	0.00258252	1.1	0.422925	6	Porin, Gram-negative type
Q2RS83	Rru_A2212	1.2	0.0437348	1.2	0.140926	0.8	0.129741	1.3	0.00771078	6	Uncharacterized protein
Q2RS82	Rru_A2213	1	0.288669	0.9	0.768532	1	0.551677	0.9	0.0681534	4	Sulfotransferase
Q2RS77	Rru_A2218	1	0.768877	1.4	0.252245	0.7	0.0187701	1.2	0.00492982	4	Short-chain dehydrogenase/reductase SDR (EC 1.1.1.100)
Q2RS73	Rru_A2222	1.2	0.0625795	1	0.393349	0.9	0.606508	1.2	0.0587209	6	Molybdopterin molybdochelatase
Q2RS72	Rru_A2223	0.9	0.00023409	0.9	0.000674078	0.9	0.00939006	0.8	0.000245536	6	Branched chain amino acid: 2-keto-4-methylthiobutyrate aminotransferase / branched chain amino acid aminotransferase (EC 2.6.1.-) (EC 2.6.1.42)
Q2RS70	Rru_A2225	0.2	0.129483	0.9	0.784	2.6	0.540534	1.7	0.332008	2	Two component transcriptional regulator, winged helix family
Q2RS66	Rru_A2229	0.6	0.252212	1.9	0.0350603	0.5	0.129308	1.8	0.0454208	2	Response regulator receiver domain protein (CheY)
Q2RS63	Rru_A2232	1.1	0.000500489	0.9	0.00697104	1.2	0.00663568	0.6	4.6503e-06	6	Two component transcriptional regulator, LuxR family
Q2RS62	Rru_A2233	1.5	1.59263e-05	1.1	0.48354	1	0.662344	1.1	0.0195453	6	Transcriptional regulatory protein
Q2RS61	Rru_A2234	1.3	0.000325639	1	0.53098	1.1	0.00700273	1.1	0.0122586	5	Response regulator receiver domain protein (CheY)
Q2RS60	Rru_A2235	0.9	0.646795	1.3	0.187731	0.9	0.674314	1.2	0.174548	2	Multi-sensor signal transduction histidine kinase (EC 2.7.3.-)
Q2RS59	Rru_A2236	0.9	0.00139832	1	0.888431	1	0.520344	1.7	0.00115171	6	UspA
Q2RS56	Rru_A2239	0.8	0.348046	1.1	0.137184	1	0.690836	1.6	4.77354e-07	6	TRAP dicarboxylate transporter-DctP subunit
Q2RS55	Rru_A2240	1	0.967072	1	0.826109	1	0.410233	0.8	0.0545513	5	Short chain enoyl-CoA hydratase / Enoyl-CoA hydratase (EC 4.2.1.17)
Q2RS53	Rru_A2242	0.9	0.121325	0.9	0.0323014	1.2	0.00397271	1.3	4.2e-05	5	Glutathione-dependent formaldehyde-activating, GFA
Q2RS51	Rru_A2244	1.1	0.0357982	1	0.738646	1	0.605789	1.1	0.0235889	5	Alpha-1,4 glucan phosphorylase (EC 2.4.1.1)
Q2RS50	Rru_A2245	0.9	0.0759414	0.8	0.0106912	1.1	0.00125221	1	0.400562	6	Glycogen synthase (EC 2.4.1.21) (Starch [bacterial glycogen] synthase)
Q2RS49	Rru_A2246	1.2	0.697846	1.1	0.466924	0.9	0.699347	0.5	0.0711574	5	Glucose-1-phosphate adenylyltransferase (EC 2.7.7.27) (ADP-glucose pyrophosphorylase) (ADPGlc PPase) (ADP-glucose synthase)
Q2RS46	Rru_A2249	1	0.963063	1.2	0.115274	0.8	0.0554781	1.2	0.208698	5	L-threonine aldolase (EC 4.1.2.48)
Q2RS45	Rru_A2250	0.8	0.415728	1.6	0.0925559	1	0.810749	0.9	0.179755	2	ABC transporter component (EC 3.6.3.25)
Q2RS44	Rru_A2251	1.1	0.59035	1	0.819084	1.1	0.189559	1	0.505713	6	Extracellular solute-binding protein, family 3
Q2RS40	Rru_A2255	1	0.0118694	1	0.878122	1.1	0.0180025	1.2	0.000820191	6	Uracil phosphoribosyltransferase (EC 2.4.2.9) (UMP pyrophosphorylase) (UPRTase)
P00144	Rru_A2256	0.8	0.00124969	1	0.587639	0.9	0.164849	1	0.220626	6	Cytochrome c'
Q2RS37	Rru_A2258	1	0.943254	1.3	0.000458876	1.1	0.223945	1.7	5.01448e-06	6	Uncharacterized protein
Q2RS36	Rru_A2259	1.2	0.130452	1	0.26171	1.2	0.401771	1.2	0.0102285	1	Uncharacterized protein
Q2RS35	Rru_A2260	1.1	0.260085	1.1	0.0143868	1	0.69144	1.7	1.32693e-06	4	Uncharacterized protein
Q2RS31	Rru_A2264	0.8	0.0714429	0.4	4.13739e-06	2.6	1.31384e-06	0.2	3.77862e-08	3	Ferredoxin
Q2RS30	Rru_A2265	0.7	0.373797	0.9	0.281109	1.3	0.0935847	0.3	3.13139e-05	6	Electron transfer flavoprotein-ubiquinone oxidoreductase (EC 1.5.5.1)
Q2RS29	Rru_A2266	1.1	0.995594	0.8	0.0402266	1.3	0.00370397	0.4	2.90164e-05	4	Electron transfer flavoprotein
Q2RS28	Rru_A2267	1	0.74789	1	0.29003	1.1	0.0450746	0.4	0.000108618	6	Electron transfer flavoprotein beta-subunit
Q2RS23	Rru_A2272	1.3	0.332022	1.2	0.498009	0.2	0.262903	0.4	0.218612	1	TspO and MBR related proteins
Q2RS06	Rru_A2289	1	0.530441	1.1	0.294662	1.1	0.16078	0.9	0.28634	5	Sulfate adenylyltransferase subunit 2 (EC 2.7.7.4) (ATP-sulfurylase small subunit) (Sulfate adenylate transferase) (SAT)
Q2RS05	Rru_A2290	1.2	0.486281	1.1	0.832511	0.9	0.53964	1	0.404179	4	Sulfate adenylyltransferase subunit 1 / adenylylsulfate kinase (EC 2.7.1.25) (EC 2.7.7.4)
Q2RS04	Rru_A2291	0.9	0.823902	1.4	0.758722	1.2	0.0534714	1.7	0.000618999	6	DNA/RNA non-specific endonuclease
Q2RRZ8	Rru_A2297	1	0.660897	1	0.460786	1	0.576898	1.6	0.0106643	2	Ribokinase (RK) (EC 2.7.1.15)
Q2RRZ7	Rru_A2298	0.9	0.0219808	0.9	0.408078	1.1	0.996857	1.7	2.72844e-06	5	Uncharacterized protein
Q2RRZ4	Rru_A2301	0.9	0.672024	2.1	0.403288	1.1	0.561942	6.8	0.00823017	1	ABC transporter component (EC 3.6.3.25)
Q2RRZ3	Rru_A2302	0.8	0.00277826	1	0.618199	1	0.298821	2.8	1.87335e-08	6	Periplasmic binding protein/LacI transcriptional regulator
Q2RRZ2	Rru_A2303	1	0.84431	0.7	0.00168139	1.3	0.0102607	1.6	5.68768e-05	4	Deoxyribose-phosphate aldolase (DERA) (EC 4.1.2.4) (2-deoxy-D-ribose 5-phosphate aldolase) (Phosphodeoxyriboaldolase) (Deoxyriboaldolase)
Q2RRY6	Rru_A2309	0.8	0.000751088	0.9	0.0424658	0.9	0.0110032	0.9	0.00167652	6	NADH peroxidase (EC 1.11.1.1)
Q2RRY4	Rru_A2311	1.2	0.572258	0.8	0.178896	1.2	0.494497	0.8	0.694707	1	Transcriptional regulator, IclR family
Q2RRU9	Rru_A2346	1.3	0.000207228	1.3	0.000728545	0.9	0.0364601	1.2	0.000126942	6	Uncharacterized protein
Q2RRU8	Rru_A2347	1	0.528164	1.1	0.142805	0.8	0.00526032	1.4	2.86313e-06	6	Uncharacterized protein
Q2RRU7	Rru_A2348	2.3	0.20634	1	0.588161	1.3	0.23643	0.8	0.512456	1	Glycosyl transferase
Q2RRU1	Rru_A2354	0.9	0.0335855	0.9	0.359539	1.1	0.0726363	1.2	0.00890199	6	Adenylate cyclase
Q2RRT9	Rru_A2356	0.9	0.095783	1	0.286451	1	0.193443	1	0.791901	6	Extracellular solute-binding protein, family 5
Q2RRT7	Rru_A2358	1.2	0.00106018	0.9	0.323019	0.9	0.403227	1.1	0.696278	1	Binding-protein-dependent transport systems inner membrane component
Q2RRT6	Rru_A2359	2.5	0.0862324	0.8	0.195023	0.5	0.875496	3	0.250415	3	Oligopeptide/dipeptide ABC transporter, ATP-binding protein-like (EC 3.6.3.25)
Q2RRT5	Rru_A2360	1.2	0.105596	0.9	0.512829	1.1	0.737543	0.8	0.110287	2	Oligopeptide/dipeptide ABC transporter, ATP-binding protein-like (EC 3.6.3.30)
Q2RRT4	Rru_A2361	1.1	0.753554	1.1	0.718212	1.1	0.179753	1.4	0.000186653	3	Histidine kinase (EC 2.7.13.3)
Q2RRT3	Rru_A2362	1	0.0966285	1	0.974659	1	0.980725	0.9	0.286921	5	Peptide methionine sulfoxide reductase MsrA (Protein-methionine-S-oxide reductase) (EC 1.8.4.11) (Peptide-methionine (S)-S-oxide reductase) (Peptide Met(O) reductase)
Q2RRT2	Rru_A2363	1	0.84771	1	0.519276	1.1	0.767446	1.2	0.0363421	1	Endonuclease/exonuclease/phosphatase
Q2RRS0	Rru_A2375	1.1	0.303348	1.1	0.370492	1	0.673837	1.2	0.333129	1	Uncharacterized protein
Q2RRR8	Rru_A2377	1.4	0.643626	1	0.505907	0.9	0.0788551	0.6	0.0109642	1	Predicted transcriptional regulators containing the CopG/Arc/MetJ DNA-binding domain
Q2RRR4	Rru_A2381	0.9	0.0125627	0.8	0.00253866	1.3	3.99089e-05	1	0.450569	1	Lipocalin-like protein
Q2RRR0	Rru_A2385	1	0.712319	1.2	0.00355027	1	0.634143	1.3	1.20969e-05	5	Substrate-binding region of ABC-type glycine betaine transport system
Q2RRQ8	Rru_A2387	2	0.14123	0.6	0.614624	1.1	0.382257	0.7	0.769985	2	ABC transporter, periplasmic substrate-binding protein, putative
Q53046	Rru_A2398	0.9	0.364046	1	0.768366	1.3	1.98538e-06	0.8	0.0957643	6	Pyruvate-flavodoxin oxidoreductase (EC 1.2.7.-)
Q2RRP5	Rru_A2400	0.7	9.7591e-05	0.8	0.0160161	0.7	0.000946699	0.9	0.803881	6	Ribulose bisphosphate carboxylase (RuBisCO) (EC 4.1.1.39)
Q2RRP3	Rru_A2402	0.6	0.00519754	0.7	0.0739947	0.8	0.0763638	0.8	0.41019	6	Ribulose-phosphate 3-epimerase (EC 5.1.3.1)
Q2RRP2	Rru_A2403	0.5	2.05163e-05	0.8	0.0113526	0.8	0.00275571	0.8	0.00528716	6	Fructose-1,6-bisphosphatase class 1 (FBPase class 1) (EC 3.1.3.11) (D-fructose-1,6-bisphosphate 1-phosphohydrolase class 1)
Q2RRP1	Rru_A2404	0.6	8.88583e-06	0.9	0.166958	0.7	0.0261789	1.1	0.0706566	6	Phosphoribulokinase (EC 2.7.1.19)
Q2RRP0	Rru_A2405	0.6	1.00295e-05	0.9	0.0517165	0.8	0.00996286	1.2	0.240894	6	Transketolase (EC 2.2.1.1)
Q2RRN7	Rru_A2408	2	0.000599161	0.9	0.501206	1	0.217658	0.3	6.44304e-06	1	RecJ exonuclease
Q2RRN5	Rru_A2410	0.9	0.0456182	1.1	0.226099	0.9	0.436696	1	0.730717	6	Homoserine dehydrogenase (EC 1.1.1.3)
Q2RRN4	Rru_A2411	1.3	1.04526e-06	1.1	0.000781461	1	0.0117045	0.5	6.31906e-08	6	Aminotransferase (EC 2.6.1.-)
Q2RRN3	Rru_A2412	1	0.331808	1	0.589705	1.1	0.528458	1.2	0.00578279	6	OmpA/MotB
Q2RRN2	Rru_A2413	1	0.298347	1.1	0.0491648	1	0.33312	1.5	4.21519e-06	6	Poly(R)-hydroxyalkanoic acid synthase, class I
Q2RRM8	Rru_A2417	1	0.296816	1.2	0.057663	1	0.870087	1	0.934791	6	Lipoprotein YaeC
Q2RRM6	Rru_A2419	1.2	0.421403	1.1	0.60514	1.1	0.21972	0.3	0.00378278	4	ABC transporter component (EC 3.6.3.25)
Q2RRM5	Rru_A2420	0.9	0.00314707	1	0.26347	0.9	0.0945354	1.1	0.0904669	4	Transferase hexapeptide repeat
Q2RRM4	Rru_A2421	0.9	0.00783452	0.8	0.00172669	1.2	0.0107959	1.2	0.00748874	6	N-acetyl-gamma-glutamyl-phosphate reductase (AGPR) (EC 1.2.1.38) (N-acetyl-glutamate semialdehyde dehydrogenase) (NAGSA dehydrogenase)
Q2RRM3	Rru_A2422	1.3	0.0339511	1	0.791838	1	0.767044	1	0.915759	3	Uncharacterized protein
Q2RRM2	Rru_A2423	1.1	0.635539	0.8	0.00603622	1.1	0.163287	1	0.588237	6	Aminotransferase (EC 2.6.1.-)
Q2RRM1	Rru_A2424	0.9	0.121813	0.9	0.550158	1.1	0.127937	1.1	0.0453507	4	Gamma-glutamyltranspeptidase (EC 2.3.2.2)
Q2RRM0	Rru_A2425	1.2	0.845533	1.1	0.00382642	1	0.814009	0.9	0.214956	6	Peptidase M48
Q2RRL7	Rru_A2428	1.4	1.06505e-05	1	0.61131	1.1	0.383236	0.9	0.001459	6	DSBA oxidoreductase
Q2RRL3	Rru_A2432	1.5	0.00198266	0.9	0.63584	1.1	0.336699	0.8	0.168559	5	Thiazole synthase (EC 2.8.1.10)
Q2RRL1	Rru_A2434	1.2	0.00912071	1	0.204566	0.9	0.0463329	0.9	0.0148683	4	Biotin carboxyl carrier protein
Q2RRL0	Rru_A2435	1.1	0.146062	0.9	0.00747378	1	0.597935	1	0.356595	6	Acetyl-CoA carboxylase, biotin carboxylase (EC 6.3.4.14)
Q2RRK8	Rru_A2437	1	0.61795	1.3	0.686173	0.9	0.851015	0.8	0.546386	1	Cellulase-like protein
Q2RRK7	Rru_A2438	1.1	0.105519	0.9	0.0454546	1	0.111971	1	0.271862	1	Mammalian cell entry related
Q2RRK6	Rru_A2439	0.6	0.46407	1.7	0.246486	0.6	0.176141	1.5	0.234808	5	Mammalian cell entry related
Q2RRK5	Rru_A2440	0.9	0.582945	1.1	0.0110387	1	0.442137	1	0.248886	3	NADH:ubiquinone oxidoreductase 17.2 kD subunit
Q2RRK0	Rru_A2445	1.2	0.0884687	0.9	0.408397	0.9	0.132119	0.9	0.299649	1	Uncharacterized protein
Q2RRJ9	Rru_A2446	1.6	0.85754	1	0.715181	0.6	0.740847	5.2	0.338647	1	ABC transporter component (EC 3.6.3.25)
Q2RRJ8	Rru_A2447	1.3	0.00632669	1	0.184372	1	0.320139	1	0.853274	2	Mammalian cell entry related
Q2RRJ7	Rru_A2448	1.2	0.265299	0.7	0.0135065	1.3	0.0596191	1.1	0.573221	2	Uncharacterized protein
Q2RRJ5	Rru_A2450	0.8	0.140941	0.9	0.261638	1.3	0.00568343	1.2	0.151414	4	Peptidase M48, Ste24p
Q2RRJ3	Rru_A2452	2.6	2.76352e-05	0.6	6.45577e-05	1.3	0.00158056	0.3	0.000841419	4	Uncharacterized protein
Q2RRI9	Rru_A2456	1	0.874072	1	0.830399	1	0.708743	0.9	0.015085	6	D-3-phosphoglycerate dehydrogenase (EC 1.1.1.95)
Q2RRI8	Rru_A2457	1.2	0.350792	1.6	0.0114718	1.2	0.179694	0.1	5.83278e-06	3	Endoribonuclease L-PSP
Q2RRI7	Rru_A2458	1.1	0.969086	0.6	0.233049	2.2	0.0317873	0.7	0.0666258	1	Uncharacterized protein
Q2RRI2	Rru_A2463	1.2	0.0740733	1	0.755398	0.9	0.103109	0.9	0.036235	1	N-formylglutamate amidohydrolase
Q2RRI1	Rru_A2464	1.4	0.222469	1	0.681526	1.1	0.0198182	1.5	0.00353132	6	Hydroxypyruvate reductase (EC 1.1.1.81)
Q2RRI0	Rru_A2465	1.2	0.640991	0.9	0.154932	1.1	0.0193831	1.1	0.307136	6	Pyruvate kinase (EC 2.7.1.40)
Q2RRH9	Rru_A2466	1.3	0.0240111	0.8	0.000470788	1.4	0.000121982	0.8	0.00420523	6	Glyoxalase/bleomycin resistance protein/dioxygenase (EC 4.4.1.5)
Q2RRH3	Rru_A2472	0.8	0.0227649	1.5	0.00193021	0.5	0.000216522	2.1	7.64045e-05	3	Uncharacterized protein
Q2RRH1	Rru_A2474	0.4	0.83158	3	0.580601	0.3	0.567483	1.6	0.771719	1	Extracellular solute-binding protein, family 5
Q2RRH0	Rru_A2475	1.8	0.0626169	0.8	0.640721	0.9	0.118777	0.5	0.0217747	5	Glycine betaine/L-proline transport ATP-binding subunit (EC 3.6.3.32)
Q2RRG8	Rru_A2477	1.1	0.0269735	1.1	0.044744	0.9	0.0783671	0.9	0.00605906	6	Substrate-binding region of ABC-type glycine betaine transport system
Q2RRG7	Rru_A2478	1.1	0.0924217	1	0.876956	1.1	0.874401	0.9	0.337913	6	ArgK protein
Q2RRG6	Rru_A2479	1	0.78294	1.2	0.138377	1.5	0.330512	0.7	0.648944	6	Methylmalonyl-CoA mutase (EC 5.4.99.2)
Q2RRG5	Rru_A2480	1	0.198393	0.9	0.0227097	1.3	0.000124146	1.1	0.00512935	5	Methylmalonyl-CoA mutase (EC 5.4.99.2)
Q2RRG2	Rru_A2483	0.9	0.00589018	1.1	0.870317	1	0.964563	1.4	0.000152712	6	5'-Nucleotidase (EC 3.1.3.5)
Q2RRF9	Rru_A2486	0.8	0.397222	0.9	0.331648	1.3	0.33933	0.7	0.162349	4	Glucokinase (EC 2.7.1.2)
Q2RRF2	Rru_A2493	2.1	0.733669	0.6	0.0823653	3.5	0.0126432	0.8	0.703799	1	Glycosyl transferase, group 1
Q2RRE8	Rru_A2497	1.1	0.00319853	1	0.290805	0.9	0.004286	1	0.421831	5	Peptide chain release factor 3 (RF-3)
Q2RRE7	Rru_A2498	1	0.392365	1	0.684399	0.9	0.223064	0.8	0.0203811	5	ABC transporter component (EC 3.6.3.25)
Q2RRE5	Rru_A2500	1	0.914442	0.6	0.00243367	2	4.63363e-05	0.8	0.000879945	1	Rhodanese-like
Q2RRE2	Rru_A2503	0.8	0.0306996	0.8	0.228424	1.2	0.0572736	1.1	0.127299	6	Hydroxypyruvate isomerase (EC 5.3.1.22)
Q2RRE1	Rru_A2504	2.5	1.15187e-06	1	0.241521	1.1	0.0685012	0.6	1.25761e-05	5	Coproporphyrinogen-III oxidase (EC 1.3.98.3)
Q2RRD9	Rru_A2506	1	0.675573	1.2	0.742969	0.9	0.911422	1.3	0.0876257	3	Enoyl-CoA hydratase / short chain enoyl-CoA hydratase (EC 4.2.1.17)
Q2RRD8	Rru_A2507	0.9	0.0658811	1.1	0.31749	0.9	0.120092	1.2	0.000192511	6	Orotate phosphoribosyltransferase (OPRT) (OPRTase) (EC 2.4.2.10)
Q2RRD7	Rru_A2508	4.6	4.41052e-07	0.8	0.00420751	1	0.67947	0.1	1.47564e-08	6	5-aminolevulinate synthase (EC 2.3.1.37) (5-aminolevulinic acid synthase) (Delta-ALA synthase) (Delta-aminolevulinate synthase)
Q2RRD6	Rru_A2509	0.8	2.44066e-05	1	0.328161	1	0.0289098	1.2	0.00182159	5	Fructose-bisphosphate aldolase (EC 4.1.2.13)
Q2RRD5	Rru_A2510	0.5	2.2834e-05	0.9	0.68077	0.9	0.226307	0.9	0.731478	2	Uncharacterized protein
Q2RRD3	Rru_A2512	0.9	0.020189	1.1	0.0487135	1	0.806318	1.2	0.0181068	6	3-oxoacyl-(Acyl-carrier-protein) reductase (EC 1.1.1.100)
Q2RRD2	Rru_A2513	0.7	0.250007	1	0.364401	0.9	0.568691	5.2	4.26792e-09	4	Acetyl-CoA hydrolase/transferase
Q2RRC8	Rru_A2517	1.2	0.985594	0.9	0.421602	1.1	0.279913	0.9	0.343412	4	AMP-dependent synthetase and ligase (EC 6.2.1.26)
Q2RRC5	Rru_A2520	1.1	0.187468	1.1	0.0767697	0.9	0.622374	1	0.582195	5	Penicillin-binding protein 1A (EC 2.4.1.129)
Q2RRC4	Rru_A2521	1	0.524585	5	0.249937	0.9	0.501991	0.2	0.17862	1	DNA helicase, putative
Q2RRC3	Rru_A2522	0.9	0.00787427	0.9	0.975983	0.9	0.423656	1.6	1.38824e-06	3	Uncharacterized protein
Q2RRC1	Rru_A2524	2.1	1.59266e-09	0.8	0.000105317	1.3	0.00168996	0.4	0.000107005	5	Peptidase U32
Q2RRC0	Rru_A2525	1.5	0.00208831	0.9	0.768939	1.2	0.321856	0.6	0.00203803	5	Peptidase U32
Q2RRB9	Rru_A2526	1.7	2.15227e-05	1.2	0.230988	1	0.579038	0.8	0.0178494	6	Uncharacterized protein
Q2RRB7	Rru_A2528	2.3	0.100314	1.2	0.0637283	0.8	0.00848558	0.2	0.119406	1	Putative flagellar hook-associated protein 3 FlgL
Q2RRB2	Rru_A2533	1.7	0.338352	0.8	0.206799	1.3	0.488494	0.9	0.393299	1	Basal-body rod modification protein FlgD
Q2RRB1	Rru_A2534	2	1.66885e-06	1.2	0.0136534	0.7	3.47154e-05	0.1	3.10801e-09	5	Flagellin
Q2RRB0	Rru_A2535	1.8	0.00473598	0.8	0.0910682	1.1	0.764608	0.7	0.344794	2	Flagellar hook-associated protein 2 (HAP2) (Flagellar cap protein)
Q2RRA9	Rru_A2536	2.8	7.19537e-07	0.9	0.54363	0.7	0.00143432	0.2	1.72161e-05	5	Uncharacterized protein
Q2RRA3	Rru_A2542	1.1	0.46374	1	0.899847	1.4	0.379538	1.1	0.335617	2	Circadian clock protein KaiC
Q2RRA2	Rru_A2543	1.3	0.0133431	0.9	0.8326	1.2	0.245879	0.8	0.0903905	1	KaiB
Q2RRA1	Rru_A2544	1.7	0.552074	1.1	0.692971	1	0.371331	1.1	0.680116	2	Signal transduction histidine kinase (EC 2.7.3.-)
Q2RR93	Rru_A2552	1.2	0.235857	1	0.265597	1.1	0.706269	1.1	0.0180585	6	Uncharacterized protein
Q2RR92	Rru_A2553	11.9	0.29714	0.1	0.185265	6.5	0.213987	0.1	0.239914	1	Methylase involved in ubiquinone/menaquinone biosynthesis-like
Q2RR89	Rru_A2556	1.1	0.0210119	0.8	0.0269258	1.3	0.0419287	0.9	0.765386	5	Mandelate racemase/muconate lactonizing enzyme (EC 5.5.1.1)
Q2RR88	Rru_A2557	1	0.505727	1	0.149103	1	0.604779	0.9	0.00201328	6	Uncharacterized protein
Q2RR87	Rru_A2558	0.8	0.0526954	1	0.907625	1	0.50681	1	0.737964	1	Transglutaminase-like
Q2RR86	Rru_A2559	1	0.511172	0.9	0.324088	0.9	0.606069	1.5	0.203087	1	Uncharacterized protein
Q2RR83	Rru_A2562	1.3	7.88873e-05	1.1	0.0071947	0.9	0.00834402	0.8	0.000589008	5	CheW protein
Q2RR79	Rru_A2569	2	6.56275e-05	0.5	6.44936e-05	2	0.000480584	0.5	0.00121197	1	Uncharacterized protein
Q2RR78	Rru_A2570	0.8	0.43389	0.7	0.322382	1	0.696227	0.6	0.00967659	6	Cysteine desulfurase (EC 2.8.1.7)
Q2RR77	Rru_A2571	1	0.787646	1	0.599481	0.9	0.318294	0.6	0.00753234	5	FeS assembly protein SufD
Q2RR76	Rru_A2572	1.1	0.0338503	0.9	0.0056947	1.1	0.0560816	0.5	0.000413217	6	FeS assembly ATPase SufC
Q2RR75	Rru_A2573	1	0.535236	0.7	0.000695913	1.3	0.588282	0.7	0.737824	2	Iron-regulated ABC transporter membrane component SufB
Q2RR73	Rru_A2575	0.9	0.164298	1.3	0.0159582	0.9	0.181328	0.8	0.00468212	5	Uncharacterized protein
Q2RR72	Rru_A2576	0.8	0.00109434	0.9	0.0244831	1.1	0.0591954	1.2	0.00290466	6	1,4-alpha-glucan branching enzyme GlgB (EC 2.4.1.18) (1,4-alpha-D-glucan:1,4-alpha-D-glucan 6-glucosyl-transferase) (Alpha-(1->4)-glucan branching enzyme) (Glycogen branching enzyme) (BE)
Q2RR48	Rru_A2600	0.7	0.0284092	1.4	0.0445576	0.8	0.63861	1.1	0.714354	3	Uncharacterized protein
Q2RR47	Rru_A2601	0.9	0.321301	0.8	0.335191	1.6	0.103331	1.3	0.171169	3	Uncharacterized protein
Q2RR46	Rru_A2602	0.8	0.26636	1	0.792634	1	0.983038	1.3	0.0177789	6	Periplasmic sensor diguanylate cyclase/phosphodiesterase
Q2RR45	Rru_A2603	0.6	0.0934683	1.4	0.945762	1.1	0.344277	0.4	0.0237852	4	Two component transcriptional regulator, LuxR family
Q2RR43	Rru_A2605	0.9	0.0782375	1.1	0.0674563	0.9	0.306546	0.6	0.00989581	4	Phosphoheptose isomerase (EC 5.3.1.28) (Sedoheptulose 7-phosphate isomerase)
Q2RR41	Rru_A2607	1	0.662867	0.9	0.979764	1.3	0.164148	0.9	0.237483	6	Uncharacterized protein
Q2RR40	Rru_A2608	1.8	0.0530422	0.4	0.0668295	2	0.325833	0.7	0.0650168	1	Uncharacterized protein
Q2RR36	Rru_A2612	0.8	0.000605567	0.6	6.25871e-05	1.4	0.000337153	0.9	0.204623	6	UspA
Q2RR35	Rru_A2613	0.9	0.164478	0.9	0.0221632	1.2	0.00159287	0.9	0.0481876	5	Uncharacterized protein
Q2RR32	Rru_A2616	0.9	0.48662	0.9	0.757468	1.7	0.00877279	6.8	2.50032e-05	2	Histone deacetylase superfamily
Q2RR31	Rru_A2617	0.3	3.50932e-05	4.2	0.023944	0.7	0.844484	1.1	0.76397	1	Exodeoxyribonuclease 7 small subunit (EC 3.1.11.6) (Exodeoxyribonuclease VII small subunit) (Exonuclease VII small subunit)
Q2RR30	Rru_A2618	0.9	0.221252	1	0.41424	0.9	0.400951	1.1	0.17331	6	Farnesyl-diphosphate synthase (EC 2.5.1.10)
Q2RR28	Rru_A2620	1.1	0.0151412	1	0.230406	1	0.753128	1	0.34671	2	Hemolysin A
Q2RR27	Rru_A2621	1.2	0.0147049	1	0.111112	1	0.368634	0.8	0.0394177	5	Protease 4 (EC 3.4.21.-) (Endopeptidase IV) (Protease IV) (Signal peptide peptidase)
Q2RR25	Rru_A2623	1	0.979785	1.1	0.0627164	0.8	0.0968157	1.3	0.0201694	4	Chorismate synthase (CS) (EC 4.2.3.5) (5-enolpyruvylshikimate-3-phosphate phospholyase)
Q2RR24	Rru_A2624	1.1	0.0611129	1	0.62572	0.9	0.145577	1	0.929261	6	Enoyl-[acyl-carrier-protein] reductase [NADH] (EC 1.3.1.9)
Q2RR22	Rru_A2626	1.2	0.0016316	1.1	0.0818066	0.9	0.0333771	1	0.518269	1	Chaperone DnaJ
Q2RR21	Rru_A2627	1.2	0.685075	0.9	0.17461	1.1	0.179112	0.8	0.0979554	2	Pyridoxine/pyridoxamine 5'-phosphate oxidase (EC 1.4.3.5) (PNP/PMP oxidase) (PNPOx) (Pyridoxal 5'-phosphate synthase)
Q2RR19	Rru_A2629	0.8	0.675976	0.6	0.198688	1.1	0.940269	0.9	0.765576	1	Beta-lactamase-like
Q2RR18	Rru_A2630	1	0.494226	0.9	0.0274528	1.1	0.119641	1	0.559566	5	N-acetylglucosamine kinase (EC 2.7.1.59)
Q2RR17	Rru_A2631	1	0.376082	0.7	0.000918411	1.2	0.187409	1	0.912968	5	Uncharacterized protein
Q2RR10	Rru_A2638	0.9	0.267853	0.8	0.504205	1.5	0.161075	0.9	0.287843	2	Uncharacterized protein
Q2RR06	Rru_A2642	0.7	0.00019532	0.7	0.0325088	1.4	0.0115029	1.1	0.0223111	3	Alpha/beta hydrolase fold
Q2RR01	Rru_A2647	1	0.712817	1.1	0.0519263	1	0.998826	1.1	0.257893	1	Uncharacterized protein
Q2RQZ5	Rru_A2653	0.9	0.247501	0.9	0.319389	1.2	0.0668288	1	0.476931	4	Uncharacterized protein
Q2RQZ4	Rru_A2654	1.1	0.596907	0.9	0.586368	1.3	0.100167	1.3	0.00169997	1	Acylphosphatase (EC 3.6.1.7) (Acylphosphate phosphohydrolase)
Q2RQZ2	Rru_A2656	1.5	0.00100316	1.3	0.00136405	1	0.774567	0.8	0.00240033	2	ATP12 ATPase
Q2RQZ1	Rru_A2657	0.9	0.141329	1.1	0.00909185	1.1	0.0387056	1	0.98872	6	AsmA
Q2RQY9	Rru_A2659	1	0.169575	1.1	0.0129376	1	0.829099	1.1	0.449637	2	Pseudouridine synthase (EC 5.4.99.-)
Q2RQY6	Rru_A2662	1	0.276091	1.1	0.0265108	1	0.174654	1.1	0.00613263	6	Peptidase S1C, Do
Q2RQY5	Rru_A2663	1.2	0.00167472	1.2	0.00243341	0.8	0.0120323	1	0.292876	5	50S ribosomal protein L17
Q2RQY4	Rru_A2664	1.9	2.18558e-07	1	0.445356	0.9	0.891481	0.7	0.000472571	5	DNA-directed RNA polymerase subunit alpha (RNAP subunit alpha) (EC 2.7.7.6) (RNA polymerase subunit alpha) (Transcriptase subunit alpha)
Q2RQY3	Rru_A2665	1.6	1.86566e-05	1	0.195905	0.9	0.00982994	1	0.138272	6	30S ribosomal protein S11
Q2RQY2	Rru_A2666	1.4	7.68074e-07	0.9	0.0502443	1.1	0.331964	0.8	0.000140261	3	30S ribosomal protein S13
Q2RQY1	Rru_A2667	1.4	6.38838e-05	1	0.33753	1	0.4289	0.9	0.00148866	6	Adenylate kinase (AK) (EC 2.7.4.3) (ATP-AMP transphosphorylase) (ATP:AMP phosphotransferase) (Adenylate monophosphate kinase)
Q2RQY0	Rru_A2668	1.2	0.288622	1.1	0.348869	0.7	0.269868	1.3	0.865208	1	Protein translocase subunit SecY
Q2RQX9	Rru_A2669	1.4	1.70787e-05	1	0.590162	0.9	0.18606	0.9	0.0119682	6	50S ribosomal protein L15
Q2RQX8	Rru_A2670	1.7	0.000180823	1.3	0.00368931	0.8	0.00704914	0.9	0.0276752	4	50S ribosomal protein L30
Q2RQX7	Rru_A2671	1.4	4.94617e-07	1	0.290592	1	0.722889	0.9	0.025068	6	30S ribosomal protein S5
Q2RQX6	Rru_A2672	1.5	1.87876e-07	1.1	0.0345901	0.8	0.00250516	0.8	0.00125609	6	50S ribosomal protein L18
Q2RQX5	Rru_A2673	1.5	5.26065e-05	1.1	0.0726264	0.9	0.00638509	0.8	0.0017221	5	50S ribosomal protein L6
Q2RQX4	Rru_A2674	1.3	0.000587057	1.1	0.544852	0.9	0.287088	0.9	0.11357	6	30S ribosomal protein S8
Q2RQX3	Rru_A2675	1.5	3.67485e-07	1	0.176708	1.1	0.128167	0.9	0.00223011	4	30S ribosomal protein S14
Q2RQX2	Rru_A2676	1.6	2.43803e-06	1	0.921296	1	0.709493	0.8	0.00178155	6	50S ribosomal protein L5
Q2RQX1	Rru_A2677	1.6	1.85384e-05	1.1	0.100383	0.8	0.0813126	0.8	0.0113581	6	50S ribosomal protein L24
Q2RQX0	Rru_A2678	1.3	0.000860214	1.1	0.0164873	0.8	0.00970494	0.9	0.0476394	6	50S ribosomal protein L14
Q2RQW9	Rru_A2679	1.5	6.89318e-06	1	0.853068	0.9	0.00298413	0.9	0.00678438	5	30S ribosomal protein S17
Q2RQW8	Rru_A2680	1.4	4.06127e-09	1.1	0.0175564	0.9	0.00602084	0.9	0.00550303	5	50S ribosomal protein L29
Q2RQW7	Rru_A2681	1.5	8.97718e-06	1.1	0.0621084	0.9	0.00828086	0.9	0.085359	6	50S ribosomal protein L16
Q2RQW6	Rru_A2682	1.3	0.0355111	0.9	0.569676	1	0.533622	0.9	0.380072	6	30S ribosomal protein S3
Q2RQW5	Rru_A2683	1.4	0.000147926	1.1	0.410781	1	0.363685	0.9	0.203397	5	50S ribosomal protein L22
Q2RQW4	Rru_A2684	1.4	1.45585e-05	1.1	0.00129429	0.8	8.00749e-05	0.9	0.000714303	5	30S ribosomal protein S19
Q2RQW3	Rru_A2685	1.4	0.000461997	1	0.923491	1	0.857121	0.8	0.0066068	6	50S ribosomal protein L2
Q2RQW2	Rru_A2686	1.4	8.42516e-06	1.1	0.0062882	0.8	0.000520898	0.8	3.73256e-05	3	50S ribosomal protein L23
Q2RQW1	Rru_A2687	1.4	9.49487e-06	1.1	0.0466333	0.9	0.0032561	0.9	0.0186635	6	50S ribosomal protein L4
Q2RQW0	Rru_A2688	1.4	9.05992e-08	1	0.138323	1	0.458184	0.8	0.000269715	6	50S ribosomal protein L3
Q2RQV9	Rru_A2689	1.4	3.01181e-06	1.1	0.00150412	0.9	0.000676674	0.9	0.0121498	5	30S ribosomal protein S10
Q2RQV8	Rru_A2690	0.7	0.18318	0.9	0.231972	3.9	0.0498645	0.4	0.111344	1	Elongation factor Tu 1 (EF-Tu 1)
Q2RQV7	Rru_A2691	1.1	0.067747	1	0.410951	0.9	0.0133737	0.8	0.00401059	6	Elongation factor G (EF-G)
Q2RQV6	Rru_A2692	1.3	0.000100262	1.1	0.017355	0.9	0.000628305	0.9	1.3236e-05	6	30S ribosomal protein S7
Q2RQV5	Rru_A2693	1.5	2.42031e-05	1	0.9168	1	0.753588	0.7	2.40228e-06	6	30S ribosomal protein S12
Q2RQV4	Rru_A2694	2.2	1.10538e-07	1	0.678959	1	0.150631	0.7	1.69111e-06	6	DNA-directed RNA polymerase subunit beta' (RNAP subunit beta') (EC 2.7.7.6) (RNA polymerase subunit beta') (Transcriptase subunit beta')
Q2RQV3	Rru_A2695	2.2	1.50178e-09	1	0.0135112	0.9	0.000282052	0.8	1.3329e-06	6	DNA-directed RNA polymerase subunit beta (RNAP subunit beta) (EC 2.7.7.6) (RNA polymerase subunit beta) (Transcriptase subunit beta)
Q2RQV2	Rru_A2696	1.1	0.0600644	1.2	0.000206535	0.8	1.85054e-05	1	0.926401	6	50S ribosomal protein L7/L12
Q2RQV1	Rru_A2697	1.1	0.00127283	0.9	0.0109948	1	0.773263	0.9	0.13095	5	50S ribosomal protein L10
Q2RQV0	Rru_A2698	1.4	0.0473121	1.2	0.13908	1	0.570249	0.6	0.00104816	6	50S ribosomal protein L1
Q2RQU9	Rru_A2699	1.5	3.50353e-06	1.1	0.0355731	0.9	0.0694241	0.7	0.000633386	6	50S ribosomal protein L11
Q2RQU8	Rru_A2700	1.3	0.00855517	1	0.472885	1	0.0584139	0.8	0.00149853	5	Transcription termination/antitermination protein NusG
Q2RQU6	Rru_A2702	1.1	0.124543	0.9	0.145485	1	0.56061	1	0.853504	3	Elongation factor Tu 2 (EF-Tu 2)
Q2RQU5	Rru_A2703	1.2	0.198042	0.9	0.0578344	0.9	0.887104	1.3	0.0915578	2	RNA methyltransferase TrmH, group 3
Q2RQT9	Rru_A2709	1.1	0.0411358	1.1	0.514923	0.7	0.0242108	1.2	0.0988813	1	Thioesterase superfamily
Q2RQT4	Rru_A2714	1	0.653256	1.2	0.752191	0.8	0.546525	1.6	0.0195979	5	Uncharacterized protein
Q2RQT1	Rru_A2717	1	0.0866479	0.9	0.00644835	1.3	9.237e-05	1	0.0258458	6	Isochorismatase hydrolase (EC 3.3.2.1)
Q2RQT0	Rru_A2718	1.1	0.155582	1.1	0.00368939	0.9	0.00106238	0.9	0.00316268	6	DEAD/DEAH box helicase
Q2RQS9	Rru_A2719	1.4	0.0386487	0.5	0.056375	2.3	0.058233	0.5	0.125067	2	Phenylpyruvate decarboxylase (EC 4.1.1.43)
Q2RQS8	Rru_A2720	1.9	0.0780761	0.2	4.65902e-05	3.6	4.81732e-05	0.9	0.223155	1	4Fe-4S ferredoxin, iron-sulfur binding
Q2RQS7	Rru_A2721	1.1	0.20528	1.1	0.648421	1.3	0.169835	1	0.772418	5	2-oxoglutarate synthase, alpha subunit (EC 1.2.7.3)
Q2RQS6	Rru_A2722	1.3	0.0801633	0.7	0.422528	1.6	0.0874637	0.9	0.587186	3	2-oxoglutarate synthase, beta subunit (EC 1.2.7.3)
Q2RQS5	Rru_A2723	1	0.33015	1.1	0.889034	0.9	0.895237	1.4	0.89259	1	Rubrerythrin
Q2RQS4	Rru_A2724	0.5	0.394335	1.5	0.971858	1	0.98621	0.6	0.573828	6	Phospholipase/Carboxylesterase
Q2RQS2	Rru_A2726	1.1	0.402921	1.5	0.227674	0.6	0.403427	1	0.42639	1	Response regulator receiver domain protein (CheY)
Q2RQR9	Rru_A2729	1.1	0.00032461	1.2	0.0149539	0.9	0.420095	0.8	0.00105603	4	Uncharacterized protein
Q2RQR1	Rru_A2737	1	0.963497	1.2	0.267674	1	0.860196	1.2	0.0364117	5	Glycosyl transferase, family 2
Q2RQR0	Rru_A2738	1	0.877713	1	0.83909	1.3	0.0057899	1.4	0.00114126	5	Glycosyl transferase, group 1
Q2RQQ9	Rru_A2739	0.8	0.208516	1	0.8675	1.3	0.447459	1.2	0.0173497	4	Uncharacterized protein
Q2RQQ8	Rru_A2740	1	0.615956	1	0.935445	1.1	0.0020461	1.2	0.00173496	5	UDP-N-acetylglucosamine 2-epimerase (EC 5.1.3.14)
Q2RQQ7	Rru_A2741	1	0.533963	1.1	0.349016	1.2	0.0970935	1.6	0.000181737	6	Polysaccharide biosynthesis protein CapD
Q2RQQ1	Rru_A2747	0.9	0.0114987	1.1	0.21423	0.9	0.871432	1	0.917898	2	Short-chain dehydrogenase/reductase SDR (EC 1.1.1.100)
Q2RQP6	Rru_A2752	1	0.425345	1	0.942424	1.1	0.342511	1.1	0.523538	1	Signal transduction histidine kinase (EC 2.7.3.-)
Q2RQP0	Rru_A2758	1.2	0.0522414	1.1	0.0303472	0.9	0.0610132	1.1	0.144406	6	Response regulator receiver domain protein (CheY)
Q2RQN8	Rru_A2760	0.8	0.255773	0.6	0.787234	1.2	0.76486	0.9	0.452011	1	Uncharacterized protein
Q2RQN4	Rru_A2764	1.2	0.980173	0.8	0.307415	1	0.489999	1.1	0.466964	2	Uncharacterized protein
Q2RQN3	Rru_A2765	0.6	0.428261	0.3	0.212301	4	0.40535	1.4	0.266552	1	GCN5-related N-acetyltransferase
Q2RQN2	Rru_A2766	1.4	0.0268764	1	0.236164	0.8	0.0293833	0.6	0.000324101	1	DNA gyrase inhibitor YacG
Q2RQN1	Rru_A2767	2.8	0.163097	1.4	0.451954	1.2	0.849542	0.2	0.835881	1	Ribonuclease G (RNase G)
Q2RQN0	Rru_A2768	1.1	0.302896	1	0.849057	1	0.191022	1	0.724833	3	Maf-like protein Rru_A2768
Q2RQM7	Rru_A2771	0.9	0.000255704	1	0.58636	1	0.820792	1	0.299308	6	Histidinol dehydrogenase (HDH) (EC 1.1.1.23)
Q2RQM6	Rru_A2772	1.1	0.0687193	1	0.640275	1	0.308304	0.8	0.00200055	4	ATP phosphoribosyltransferase (ATP-PRT) (ATP-PRTase) (EC 2.4.2.17)
Q2RQM4	Rru_A2774	1.4	0.0716728	0.9	0.990393	1.3	0.0230477	0.4	3.87974e-06	6	Chemotaxis sensory transducer
Q2RQM3	Rru_A2775	0.9	0.199077	1.1	0.159605	1	0.614955	2.4	7.52612e-08	6	Dienelactone hydrolase (EC 3.1.1.45)
Q2RQL8	Rru_A2780	0.6	0.00389166	0.8	0.170977	1.1	0.0922789	1	0.197965	6	Uncharacterized protein
Q2RQL7	Rru_A2781	0.7	0.0420102	1.1	0.727346	1.2	0.0591488	1	0.966253	5	UPF0261 protein Rru_A2781
Q2RQL5	Rru_A2783	0.9	0.23687	1.2	0.0574761	1	0.537235	0.9	0.0736497	2	Predicted periplasmic ligand-binding sensor protein
Q2RQL4	Rru_A2784	1.1	0.00139623	1.1	0.269009	0.9	0.0729405	1.1	0.00199093	6	Basic membrane lipoprotein
Q2RQL3	Rru_A2785	1.2	0.00538187	1	0.325105	0.9	0.160484	0.8	0.0898594	1	ABC transporter component (EC 3.6.3.25)
Q2RQL0	Rru_A2788	1	0.610634	0.8	0.0523266	1	0.464912	1	0.739575	6	N-isopropylammelide isopropylaminohydrolase (EC 3.5.99.4)
Q2RQK7	Rru_A2791	5	0.0922988	0.9	0.0161355	1	0.385481	1.1	0.823152	4	Deoxyuridine 5'-triphosphate nucleotidohydrolase (EC 3.6.1.23)
Q2RQK6	Rru_A2792	1.1	0.941608	0.8	0.346891	1	0.949663	0.8	0.101968	6	Flavin-dependent thymidylate synthase (FDTS) (EC 2.1.1.148) (FAD-dependent thymidylate synthase) (Thymidylate synthase ThyX) (TS) (TSase)
Q2RQK4	Rru_A2794	0.9	0.0360514	1.1	0.431745	1.1	0.120374	1	0.878651	1	dCTP deaminase (EC 3.5.4.13) (Deoxycytidine triphosphate deaminase)
Q2RQK2	Rru_A2796	1.2	0.0195322	1.2	0.224409	0.9	0.572257	0.9	0.0863793	6	Heavy metal translocatin P-type ATPase
Q2RQK1	Rru_A2797	1.3	0.000659675	1	0.962761	1	0.502014	1.1	0.608142	6	Uncharacterized protein
Q2RQK0	Rru_A2798	0.9	0.0402401	1.3	0.0209429	0.7	0.0041279	1	0.349257	6	Uncharacterized protein
Q2RQJ4	Rru_A2804	1.9	0.216384	0.9	0.744179	1.2	0.624218	0.8	0.861946	2	ABC transporter component (EC 3.6.3.25)
Q2RQJ0	Rru_A2808	0.8	0.00407499	1.2	0.298157	0.6	0.0499239	0.8	0.215388	4	Periplasmic protein-probably involved in high-affinity Fe2+ transport
Q2RQI9	Rru_A2809	1.6	0.336556	0.1	0.541577	10.6	0.853803	2	0.171031	1	Iron permease FTR1
Q2RQI7	Rru_A2811	1.6	0.00532242	1	0.80943	1.3	0.000181599	1.2	0.00191194	5	Ribosomal protein S12 methylthiotransferase RimO (S12 MTTase) (S12 methylthiotransferase) (EC 2.8.4.4) (Ribosomal protein S12 (aspartate-C(3))-methylthiotransferase) (Ribosome maturation factor RimO)
Q2RQI5	Rru_A2813	1	0.535638	1.3	0.265858	0.8	0.704454	1	0.859858	2	Cyclic pyranopterin monophosphate synthase (EC 4.6.1.17) (Molybdenum cofactor biosynthesis protein C)
Q2RQI4	Rru_A2814	1.1	0.0514552	0.8	0.0842672	1	0.71992	0.9	0.0211768	1	Molybdopterin synthase sulfur carrier subunit
Q2RQI3	Rru_A2815	1.3	2.19228e-05	0.9	0.0279141	1.3	0.000132376	0.8	0.00287755	2	Molybdopterin synthase subunit MoaE
Q2RQI1	Rru_A2817	0.4	0.00213878	1.1	0.772362	0.7	0.0197262	0.2	0.000115643	6	Phasin
Q2RQI0	Rru_A2818	1.1	0.00412372	1.1	0.0547224	0.9	0.814549	1.1	0.0705089	6	Alanine--tRNA ligase (EC 6.1.1.7) (Alanyl-tRNA synthetase) (AlaRS)
Q2RQH9	Rru_A2819	0.9	0.0229651	1	0.421112	1	0.513155	1.1	0.00594031	6	Protein RecA (Recombinase A)
Q2RQG2	Rru_A2836	1.7	0.0944766	1	0.968502	1.1	0.668099	1.3	0.787761	2	Uncharacterized protein
Q2RQG1	Rru_A2837	1.1	0.193696	1.1	0.0082533	0.9	0.0548109	1.1	0.0443213	6	Response regulator receiver domain protein (CheY)
Q2RQF1	Rru_A2847	1.3	0.000731019	0.9	0.00760943	1.5	8.92833e-05	0.8	0.000665361	3	RNA polymerase-binding transcription factor DksA
Q2RQF0	Rru_A2848	1.3	0.133002	0.9	0.999438	1.1	0.911853	0.4	0.20691	2	Uncharacterized protein
Q2RQE2	Rru_A2856	0.6	0.391225	1.9	0.0684835	0.5	0.0900508	1.8	0.0226655	2	Putative flagellar protein FlaF
Q2RQE1	Rru_A2857	1.1	0.815149	0.8	0.00335434	1.2	0.00904229	0.8	0.0148886	3	Flagellar FlbT
Q2RQE0	Rru_A2858	0.8	0.0063966	1	0.510758	1	0.639146	2.1	2.15288e-06	6	Flagellin
Q2RQD9	Rru_A2859	0.6	0.391395	2.3	0.221123	0.4	0.317922	2.1	0.0330432	1	Uncharacterized protein
Q2RQD3	Rru_A2865	2.2	0.00302238	0.8	0.0038958	1	0.633306	0.5	0.00134228	5	Peptidase M24 (EC 3.4.11.9)
Q2RQD2	Rru_A2866	0.9	0.0547041	0.9	0.169516	0.9	0.828507	0.9	0.676114	4	LSU ribosomal protein L11P methyltransferase (EC 2.1.1.-)
Q2RQD1	Rru_A2867	1	0.456369	1	0.498452	1	0.813846	1	0.173816	4	Ornithine cyclodeaminase (EC 4.3.1.12)
Q2RQC8	Rru_A2870	0.8	0.0342376	1	0.404252	1	0.621095	1.2	0.0988061	4	Integral membrane protein TerC
Q2RQC7	Rru_A2871	1	0.0470769	1	0.111411	0.9	0.00281019	0.9	0.2095	6	Peptidase M20D, amidohydrolase (EC 3.5.1.32)
Q2RQC6	Rru_A2872	1.1	0.366057	1	0.584144	1	0.341189	0.5	4.27671e-05	6	L-2-amino-thiazoline-4-carboxylic acid hydrolase
Q2RQC5	Rru_A2873	1	0.919948	0.8	0.167954	0.5	0.153458	1.9	0.288438	1	Extracellular ligand-binding receptor
Q2RQC4	Rru_A2874	1.1	0.149558	0.8	0.0309259	1.1	0.255048	0.8	0.00934057	5	FAD dependent oxidoreductase (EC 1.5.3.1)
Q2RQC2	Rru_A2876	0.8	0.914005	0.5	0.250166	2.1	0.834861	0.6	0.810333	2	Aldo/keto reductase (EC 1.1.1.65)
Q2RQC1	Rru_A2877	1	0.806133	1.1	0.0556248	0.9	0.00142336	1	0.912511	6	L-threonine ammonia-lyase (EC 4.3.1.19)
Q2RQC0	Rru_A2878	0.9	0.224229	0.8	0.00672744	1.4	0.00144226	1.5	3.57547e-05	5	Uncharacterized protein
Q2RQB7	Rru_A2881	1.1	0.0886536	1.2	0.0604471	0.9	0.382746	1.3	0.00711173	3	Virulence protein
Q2RQB6	Rru_A2882	2.3	3.38159e-08	1	0.685442	1	0.750571	0.6	3.3201e-05	6	RNA polymerase sigma factor RpoD (Sigma-70)
Q2RQB4	Rru_A2884	1.1	0.0747325	1.2	9.36345e-05	0.9	0.000460866	1.1	0.00186802	5	GatB/Yqey
Q2RQB3	Rru_A2885	1	0.492708	0.9	0.922119	1.1	0.127785	0.9	0.0916994	6	Carbamoyl-phosphate synthase small chain (EC 6.3.5.5) (Carbamoyl-phosphate synthetase glutamine chain)
Q2RQB2	Rru_A2886	1	0.483992	0.9	0.0386663	1	0.208338	1	0.22383	6	Carbamoyl-phosphate synthase large chain (EC 6.3.5.5) (Carbamoyl-phosphate synthetase ammonia chain)
Q2RQB1	Rru_A2887	1	0.26057	1.3	2.62406e-05	0.8	1.3792e-05	1.2	8.35796e-05	6	Transcription elongation factor GreA (Transcript cleavage factor GreA)
Q2RQA9	Rru_A2889	1.2	0.46435	1.1	0.454922	0.7	0.314002	1.8	0.521256	2	Uncharacterized protein
Q2RQA4	Rru_A2894	1	0.629513	1.1	0.450688	0.8	0.0611806	1.1	0.326525	6	ABC transporter component (EC 3.6.3.29)
Q2RQA3	Rru_A2895	0.9	0.231838	1.1	0.352465	1	0.709929	1.3	5.95899e-06	5	Twin-arginine translocation pathway signal
Q2RQA2	Rru_A2896	1.6	0.920555	0.9	0.824745	1.1	0.311698	1	0.634991	2	Transcriptional regulator, AsnC family
Q2RQA0	Rru_A2898	1.1	0.991854	0.7	0.10762	1	0.814156	1	0.692203	5	Thioredoxin reductase (EC 1.8.1.9)
Q2RQ99	Rru_A2899	0.9	0.794524	1	0.977091	1.3	0.179858	1.1	0.0924024	2	Transcriptional regulator, LysR family
Q2RQ97	Rru_A2901	0.9	0.0108322	1	0.344753	0.9	0.263967	1.1	0.0689987	4	Histidine triad (HIT) protein
Q2RQ95	Rru_A2903	1	0.733814	0.9	0.459991	1.2	0.276324	1	0.307154	3	Deoxyribodipyrimidine photo-lyase type I (EC 4.1.99.3)
Q2RQ87	Rru_A2911	1.1	0.00239416	0.7	0.00264194	1.5	0.00207807	1.1	0.0264155	6	ABC-type uncharacterized transport system auxiliary component-like
Q2RQ86	Rru_A2912	1	0.488044	1.1	0.0143509	1	0.29829	0.8	0.0460294	6	Propeptide, PepSY amd peptidase M4
Q2RQ85	Rru_A2913	1.1	0.831098	1.5	0.0370713	0.5	0.0528962	1.1	0.754648	1	Two component transcriptional regulator, winged helix family
Q2RQ83	Rru_A2915	0.9	0.371921	0.8	0.364155	1.2	0.170702	1.4	0.0183234	1	Uncharacterized protein
Q2RQ76	Rru_A2922	0.6	0.608477	1.8	0.819871	0.7	0.887654	1.1	0.964157	1	Uncharacterized protein
Q2RQ75	Rru_A2923	0.8	0.926976	1.6	0.701194	0.3	0.847	1.2	0.588378	1	Uncharacterized protein
Q2RQ65	Rru_A2933	0.5	0.00295392	1.4	0.190369	1.3	0.999024	0.8	0.516631	2	Uncharacterized protein
Q2RQ62	Rru_A2936	1	0.0842556	1	0.275227	1	0.630333	1	0.0306291	6	Dihydroorotase (EC 3.5.2.3)
Q2RQ61	Rru_A2937	1.1	0.59955	0.6	0.321702	1.6	0.17058	1	0.2949	3	Asparagine synthase, glutamine-hydrolyzing (EC 6.3.5.4)
Q2RQ60	Rru_A2938	0.9	0.189069	1	0.258844	1	0.912363	1.4	0.00199197	2	Glycosyl transferase, group 1
Q2RQ59	Rru_A2939	1.3	0.0412272	1.3	0.177976	0.8	0.173059	0.7	0.191467	3	Uncharacterized protein
Q2RQ58	Rru_A2940	0.9	0.167226	1.1	0.247123	1	0.948503	1.2	0.00395422	6	Glycine cleavage T protein (Aminomethyl transferase)
Q2RQ56	Rru_A2942	1.1	0.099017	1	0.407632	0.9	0.496158	0.8	0.0573773	1	ABC transporter, transmembrane region
Q2RQ55	Rru_A2943	6.6	0.608436	1.5	0.776754	1.1	0.879821	0.8	0.824494	1	Permease YjgP/YjgQ
Q2RQ54	Rru_A2944	1.1	8.72408e-06	1.1	0.00671494	1	0.0977659	0.9	0.0323784	2	ArgK protein
Q2RQ53	Rru_A2945	1	0.804376	0.7	0.000842069	1.6	1.69206e-05	0.9	0.0515493	5	Uncharacterized protein
Q2RQ52	Rru_A2946	1	0.229626	1.1	0.191594	0.9	0.554943	0.9	0.0842184	3	DNA mismatch repair protein MutL
Q2RQ51	Rru_A2947	0.8	0.0918797	1.1	0.821903	0.9	0.643036	1.1	0.0853199	6	Glucose-6-phosphate isomerase (GPI) (EC 5.3.1.9) (Phosphoglucose isomerase) (PGI) (Phosphohexose isomerase) (PHI)
Q2RQ48	Rru_A2950	1.1	0.0565061	0.8	0.00651442	1.2	0.116307	0.8	0.00422897	6	Farnesyltranstransferase (EC 2.5.1.29)
Q2RQ44	Rru_A2954	1.2	0.0015151	0.9	0.0135636	0.9	0.828203	1	0.604849	2	Glycine--tRNA ligase alpha subunit (EC 6.1.1.14) (Glycyl-tRNA synthetase alpha subunit) (GlyRS)
Q2RQ43	Rru_A2955	1	0.532945	1	0.640287	0.9	0.113129	1	0.514687	6	Glycine--tRNA ligase beta subunit (EC 6.1.1.14) (Glycyl-tRNA synthetase beta subunit) (GlyRS)
Q2RQ42	Rru_A2956	0.9	0.0513469	1.1	0.040481	1.1	0.0552653	1.3	8.98895e-05	6	Pyruvate, phosphate dikinase (EC 2.7.9.1)
Q2RQ38	Rru_A2962	0.8	0.00034901	1	0.780072	0.9	0.558399	1.3	2.98906e-06	5	Zinc-containing alcohol dehydrogenase superfamily (EC 1.6.5.5)
Q2RQ36	Rru_A2964	0.8	0.350325	1.2	0.885961	0.7	0.656178	1.7	0.00611562	5	(R)-specific enoyl-CoA hydratase (EC 4.2.1.119) ((R)-specific trans-2,3-enoylacyl-CoA hydratase)
Q2RQ35	Rru_A2965	1	0.769206	1	0.356828	1	0.556585	1.1	0.108653	2	Riboflavin biosynthesis protein (EC 2.7.1.26) (EC 2.7.7.2)
Q2RQ34	Rru_A2966	1	0.503852	0.8	0.000434292	1	0.4244	1	0.937033	6	Isoleucine--tRNA ligase (EC 6.1.1.5) (Isoleucyl-tRNA synthetase) (IleRS)
Q2RQ32	Rru_A2968	1.4	0.00667575	0.9	0.786004	1.2	0.184305	1.2	0.34462	6	Uncharacterized protein
Q2RQ30	Rru_A2970	0.9	0.624583	0.9	0.437557	1.4	0.233394	1	0.519981	2	Precorrin-6A synthase (Deacetylating) (EC 2.1.1.152)
Q2RQ28	Rru_A2972	1	0.075549	1.1	0.0493412	1	0.154661	0.7	4.77853e-08	6	Peptidase M16-like (EC 3.4.24.64)
Q2RQ27	Rru_A2973	1.1	0.76997	1	0.721683	0.9	0.852751	0.7	0.00371432	4	Peptidase M16-like (EC 3.4.24.64)
Q2RQ26	Rru_A2974	1	0.834603	1.1	0.0302457	0.8	0.0113061	0.9	0.0107715	6	Photosynthetic reaction centre M subunit
Q2RQ25	Rru_A2975	0.9	0.195205	1.2	0.809846	0.9	0.446644	0.8	0.0693205	4	Photosynthetic reaction centre protein L subunit
Q2RQ24	Rru_A2976	1	0.251641	1	0.558812	0.8	0.307066	0.8	0.04348	3	Antenna complex, alpha/beta subunit
Q2RQ23	Rru_A2977	0.9	0.0802057	1.2	0.152362	0.6	0.0691613	0.7	0.0427086	5	Light-harvesting protein B-870 beta chain (Antenna pigment protein beta chain) (LH-1)
Q2RQ22	Rru_A2978	5.1	2.63218e-08	0.9	0.181186	1.1	0.367853	0.1	5.71013e-09	5	Chlorophyllide reductase subunit Z
Q2RQ21	Rru_A2979	3.8	1.15469e-09	0.8	0.00514248	1.2	0.00237447	0.1	4.93997e-10	6	Chlorophyllide reductase subunit Y
Q2RQ20	Rru_A2980	4.6	4.69139e-11	0.9	0.000166615	1.2	0.000186576	0.1	1.04378e-09	6	Chlorophyllide reductase iron protein subunit X (EC 1.18.6.1)
Q2RQ19	Rru_A2981	1.2	0.0195625	0.8	0.0131605	1.3	0.00039536	0.6	5.67321e-06	6	2-desacetyl-2-hydroxyethyl bacteriochlorophyllide (EC 1.1.1.103)
Q2RQ18	Rru_A2982	1.1	0.349268	0.9	0.0748251	1.2	0.00440072	0.8	0.000524912	6	Hydroxyneurosporene-O-methyltransferase (EC 2.1.1.-)
Q2RQ17	Rru_A2983	2.7	4.31943e-08	0.9	0.0542128	1.7	0.00114588	0.1	1.37195e-06	4	Farnesyl-diphosphate synthase (EC 2.5.1.10)
Q2RQ16	Rru_A2984	1	0.19188	0.9	0.0240439	1	0.921884	1	0.459103	6	CrtD protein
Q2RQ15	Rru_A2985	1.4	0.056067	1	0.564382	1	0.436239	0.3	0.00452262	4	Hydroxyneurosporene synthase (EC 4.2.1.-)
Q2RQ12	Rru_A2988	1.8	0.0230655	0.6	0.198854	1.8	0.477458	1	0.717961	1	Precorrin-6A reductase (EC 1.3.1.54)
Q2RQ11	Rru_A2989	1	0.663434	0.9	0.600954	0.9	0.0858002	1	0.730117	1	Precorrin-6Y C5,15-methyltransferase (Decarboxylating) / precorrin-3 methyltransferase (EC 2.1.1.131) (EC 2.1.1.132)
Q2RQ10	Rru_A2990	0.9	0.481539	0.9	0.833114	1.3	0.557512	1	0.883406	1	Precorrin-2 C20-methyltransferase / cobalt-factor II C20-methyltransferase (EC 2.1.1.130) (EC 2.1.1.151)
Q2RQ08	Rru_A2992	0.8	9.85654e-05	0.8	0.00252185	1.2	0.00936384	1.3	0.000124099	6	Precorrin-6Y C5,15-methyltransferase (Decarboxylating) (EC 2.1.1.132)
Q2RQ07	Rru_A2993	0.7	0.275357	0.9	0.45991	1.1	0.431836	0.8	0.331625	1	Uncharacterized protein
Q2RQ06	Rru_A2994	0.6	0.0122999	1.4	0.0345966	0.9	0.376169	1	0.844416	3	Uncharacterized protein
Q2RPZ8	Rru_A3002	0.8	0.000949365	0.9	0.163645	1.1	0.156321	1.1	0.273967	4	Nicotinamidase (EC 3.5.1.19)
Q2RPZ7	Rru_A3003	1	0.116748	1	0.848193	0.9	0.495334	1	0.818441	3	Transcriptional regulator, GntR family
Q2RPZ6	Rru_A3004	1.7	0.000834402	0.7	0.00451452	1.1	0.365559	0.7	0.00144257	6	Aminotransferase, class I and II (EC 2.6.1.39)
Q2RPZ4	Rru_A3006	0.8	0.014022	0.8	0.315996	1.2	0.531979	1.3	0.169863	4	Uncharacterized protein
Q2RPZ3	Rru_A3007	0.8	0.0616257	1	0.583288	1	0.452065	1.4	0.0395702	4	SOUL heme-binding protein
Q2RPZ1	Rru_A3009	0.1	0.812577	8.3	0.647193	1.2	0.851095	0.2	0.292961	1	Aminotransferase (EC 2.6.1.-)
Q2RPY5	Rru_A3015	1.1	0.665526	1	0.1788	1.1	0.241594	1.1	0.766136	1	Twin-arginine translocation pathway signal
Q2RPY0	Rru_A3020	0.6	0.0109495	0.4	0.202157	0.1	0.265895	28.2	0.000273574	1	Uncharacterized protein
Q2RPX1	Rru_A3029	0.9	0.00462959	0.9	0.688717	1	0.987258	0.9	0.296686	6	Glutamine--fructose-6-phosphate aminotransferase [isomerizing] (EC 2.6.1.16) (D-fructose-6-phosphate amidotransferase) (GFAT) (Glucosamine-6-phosphate synthase) (Hexosephosphate aminotransferase) (L-glutamine--D-fructose-6-phosphate amidotransferase)
Q2RPX0	Rru_A3030	0.8	0.00156564	1.1	0.0525555	0.9	0.0718341	0.9	0.391047	6	Bifunctional protein GlmU [Includes: UDP-N-acetylglucosamine pyrophosphorylase (EC 2.7.7.23) (N-acetylglucosamine-1-phosphate uridyltransferase); Glucosamine-1-phosphate N-acetyltransferase (EC 2.3.1.157)]
Q2RPW9	Rru_A3031	1.4	7.45956e-05	1	0.746266	1.1	0.30108	0.8	0.00127093	4	Phosphoglycolate phosphatase (PGP) (PGPase) (EC 3.1.3.18)
Q2RPW3	Rru_A3037	2.9	0.685187	1.1	0.637662	1.2	0.854067	1.2	0.138818	1	Chemotaxis sensory transducer
Q2RPW2	Rru_A3038	2.7	0.0716125	0.3	0.389448	1.2	0.712735	0.8	0.294917	2	Uncharacterized protein
Q2RPV8	Rru_A3042	0.6	0.531594	3	0.313553	0.4	0.211848	4	0.000100602	2	Uncharacterized protein
Q2RPV3	Rru_A3047	0.8	0.091272	0.9	0.835921	1.1	0.625964	1.3	0.0639016	1	Uncharacterized protein
Q2RPV2	Rru_A3048	0.9	0.311469	0.7	0.227156	1.6	0.00462685	0.9	0.211968	4	Glycine dehydrogenase (aminomethyl-transferring) (EC 1.4.4.2)
Q2RPV1	Rru_A3049	1	0.24147	0.8	0.0125023	1	0.428845	1.1	0.555415	5	Probable glycine dehydrogenase (decarboxylating) subunit 1 (EC 1.4.4.2) (Glycine cleavage system P-protein subunit 1) (Glycine decarboxylase subunit 1) (Glycine dehydrogenase (aminomethyl-transferring) subunit 1)
Q2RPV0	Rru_A3050	0.8	0.409146	1	0.299402	1	0.754816	1.5	0.00410178	3	Glycine cleavage system H protein
Q2RPU9	Rru_A3051	0.8	0.0220412	0.8	0.102009	1.4	0.057963	1	0.736995	3	Aminomethyltransferase (EC 2.1.2.10)
Q2RPU8	Rru_A3052	0.8	0.00627225	0.8	0.185834	1.2	0.127036	1.1	0.233716	3	Uncharacterized protein
Q2RPU3	Rru_A3057	1	0.916841	0.8	5.0656e-05	1.7	5.24988e-07	0.9	0.2088	5	Alkyl hydroperoxide reductase/ Thiol specific antioxidant/ Mal allergen
Q2RPU2	Rru_A3058	0.9	0.210613	1.1	0.0782048	1.2	0.122421	0.9	0.178503	4	Putative suppressor for copper-sensitivity B
Q2RPT9	Rru_A3061	1	0.6184	0.6	1.54431e-05	2	3.48568e-09	0.9	0.0205874	1	Uncharacterized protein
Q2RPT8	Rru_A3062	1	0.792142	1.3	0.502044	1.4	0.326001	1	0.821795	2	Methylmalonyl-CoA mutase (EC 5.4.99.2)
Q2RPT7	Rru_A3063	0.7	0.0218632	1	0.847074	1	0.345276	1.8	9.43557e-05	6	Crotonyl-CoA reductase (EC 1.6.5.5) (proposed annotation:Crotonyl-CoA carboxylase/reductase)
Q2RPT6	Rru_A3064	0.8	0.0117188	0.9	0.348074	1.1	0.974524	1.6	3.20684e-05	6	Isovaleryl-CoA dehydrogenase (EC 1.3.8.4)
Q2RPS4	Rru_A3076	1.2	0.352921	1	0.291625	1.1	0.157074	1.2	4.35199e-05	6	ATP:cob(I)alamin adenosyltransferase
Q2RPS3	Rru_A3077	1.1	0.372143	1.1	0.00472088	1	0.468611	1	0.77004	6	Electron transfer flavoprotein beta-subunit
Q2RPS2	Rru_A3078	1.2	0.00272462	1.1	0.159662	1.1	0.0424389	0.9	0.0100442	6	Electron transfer flavoprotein
Q2RPS1	Rru_A3079	1	0.339707	0.9	0.0201603	1.3	4.01782e-05	0.9	0.155428	6	3-hydroxyacyl-CoA dehydrogenase (EC 1.1.1.35)
Q2RPR7	Rru_A3083	1	0.377695	1	0.829357	1	0.540998	1.6	1.30431e-07	6	NADPH-dependent FMN reductase
Q2RPR6	Rru_A3084	1.1	0.498518	1	0.548506	1	0.514753	1.3	0.265542	5	GTPase Der (GTP-binding protein EngA)
Q2RPR5	Rru_A3085	1	0.190634	0.9	0.00793468	1.1	0.0253429	1	0.284109	6	Pyrrolo-quinoline quinone
Q2RPR4	Rru_A3086	1	0.773037	1	0.516085	1	0.711216	1.1	0.25881	6	Uncharacterized protein
Q2RPQ8	Rru_A3092	0.8	0.169333	1.2	0.184489	0.7	0.015562	1.6	0.00448579	4	Parallel beta-helix repeat
Q2RPQ5	Rru_A3095	0.7	0.371927	0.8	0.385025	0.9	0.547358	2.4	0.325589	1	Uncharacterized protein
Q2RPQ3	Rru_A3097	1.4	0.511216	1.1	0.0930092	1	0.897377	1.5	0.0142411	6	Uncharacterized protein
Q2RPP8	Rru_A3102	0.3	0.952491	38.5	0.49152	0	0.0368971	6.4	0.00413872	1	Sugar transferase (EC 2.7.8.6)
Q2RPP5	Rru_A3105	0.6	0.189192	1.1	0.460293	1.1	0.696074	1	0.759402	3	Glycosyl transferases group 1
Q2RPN8	Rru_A3112	1	0.737572	1.4	0.730756	0.7	0.833837	1.1	0.784963	5	4-cresol dehydrogenase (Hydroxylating) (EC 1.17.99.1)
Q2RPN7	Rru_A3113	0.8	0.983205	0.9	0.949759	1.5	0.881101	0.9	0.959471	1	Uncharacterized protein
Q2RPN6	Rru_A3114	0.9	0.316594	0.9	0.171156	1.2	0.0935127	0.9	0.0804044	3	Polysaccharide deacetylase
Q2RPN5	Rru_A3115	1	0.540211	1	0.91446	1.1	0.0308608	1.1	0.265687	3	ATPase
Q2RPN4	Rru_A3116	0.9	0.615864	1	0.878356	0.9	0.350978	1.1	0.220889	5	Uncharacterized protein
Q2RPN3	Rru_A3117	0.6	0.386365	0.9	0.51906	1.4	0.659247	1	0.959533	1	Polysaccharide export protein
Q2RPM9	Rru_A3121	2.1	0.387563	1.9	0.0406808	0.8	0.560432	0.2	0.0363952	1	Asparagine synthase, glutamine-hydrolyzing (EC 6.3.5.4)
Q2RPM5	Rru_A3125	0.8	0.0631898	0.9	0.573911	1	0.17267	1.7	0.0939078	1	Glycosyl transferase, group 1
Q2RPL9	Rru_A3131	1.1	0.624375	1	0.695562	0.9	0.123658	1.3	0.0189676	4	Secretion protein HlyD
Q2RPL4	Rru_A3136	0.8	0.304229	1.2	0.318245	0.9	0.860133	1.1	0.939985	4	Putative partition-related protein
Q2RPL3	Rru_A3137	1.4	0.146041	0.7	0.127684	1	0.442895	1.4	0.727279	1	Diguanylate cyclase/phosphodiesterase
Q2RPL2	Rru_A3138	1	0.968679	1	0.332498	1.2	0.00117739	1.3	0.000156914	3	Uncharacterized protein
Q2RPK5	Rru_A3145	1.1	0.0456221	0.9	0.00817693	1	0.772284	1	0.669154	6	Twin-arginine translocation pathway signal
Q2RPK3	Rru_A3147	0.1	0.0360411	5.5	0.0250582	1.4	0.356409	0.7	0.159759	1	Uncharacterized protein
Q2RPK2	Rru_A3148	1.1	0.0553126	1	0.945322	1	0.500811	1.1	0.0334975	5	Uncharacterized protein
Q2RPK0	Rru_A3150	0.9	0.582906	0.4	0.0576502	2	0.183443	1.2	0.853843	1	ABC transporter component (EC 3.6.3.25)
Q2RPJ9	Rru_A3151	1.1	0.378621	1	0.255494	1	0.594311	1	0.138898	6	Serine/threonine protein kinase
Q2RPJ8	Rru_A3152	1.2	0.305029	1	0.156853	1.1	0.168305	1	0.146047	5	Uncharacterized protein
Q2RPJ7	Rru_A3153	0.9	0.828227	1	0.949939	1	0.798156	1.1	0.652614	6	Conserved virulence factor protein
Q2RPJ6	Rru_A3154	1	0.770548	0.9	0.1628	1.1	0.352346	1	0.932718	6	Uncharacterized protein
Q2RPJ5	Rru_A3155	0.9	0.000790096	1	0.282369	1.2	0.00868287	1	0.0711807	6	Uncharacterized protein
Q2RPJ4	Rru_A3156	0.7	0.107978	0.9	0.296737	1.2	0.334998	1.5	0.000700091	6	von Willebrand factor, type A
Q2RPJ3	Rru_A3157	0.8	0.0218566	0.9	0.0862322	1.1	0.0470045	1.1	0.0369514	5	Uncharacterized protein
Q2RPI8	Rru_A3162	1	0.313998	1	0.894174	1	0.339812	1	0.18811	5	Prephenate dehydratase (EC 4.2.1.51)
Q2RPI7	Rru_A3163	0.9	0.385363	0.9	0.936569	1.1	0.950916	1	0.792766	5	3-deoxy-manno-octulosonate cytidylyltransferase (EC 2.7.7.38) (CMP-2-keto-3-deoxyoctulosonic acid synthase) (CKS) (CMP-KDO synthase)
Q2RPI5	Rru_A3165	0.9	0.0494365	0.8	0.0106612	1.3	0.000906607	1	0.388495	5	Histidinol-phosphate phosphatase, putative, inositol monophosphatase (EC 3.1.3.25)
Q2RPI4	Rru_A3166	0.9	0.161848	0.3	0.228847	3.2	0.372403	1	0.735518	6	Extracellular solute-binding protein, family 5
Q2RPI1	Rru_A3169	1.1	0.702632	1.1	0.388406	0.9	0.600505	1.2	0.0151676	1	ABC transporter component (EC 3.6.3.27) (EC 3.6.3.30)
Q2RPH9	Rru_A3171	1.1	0.275584	0.9	0.623128	1.1	0.830542	1.1	0.213329	1	Uncharacterized protein
Q2RPH5	Rru_A3175	1.1	0.000115268	1	0.0998859	0.9	0.00167455	0.9	0.00852072	6	Aspartyl/glutamyl-tRNA(Asn/Gln) amidotransferase subunit B (Asp/Glu-ADT subunit B) (EC 6.3.5.-)
Q2RPH4	Rru_A3176	1	0.505134	0.9	0.265216	1	0.58107	0.9	0.0131384	6	Glutamyl-tRNA(Gln) amidotransferase subunit A (Glu-ADT subunit A) (EC 6.3.5.7)
Q2RPH3	Rru_A3177	1.2	0.0108825	0.8	0.00427371	0.9	0.751636	0.8	0.0393869	3	Aspartyl/glutamyl-tRNA(Asn/Gln) amidotransferase subunit C (Asp/Glu-ADT subunit C) (EC 6.3.5.-)
Q2RPG0	Rru_A3190	0.8	0.00562427	1.2	0.0344416	0.8	0.024327	1	0.926436	5	Aspartate carbamoyltransferase (EC 2.1.3.2) (Aspartate transcarbamylase) (ATCase)
Q2RPF9	Rru_A3191	1	0.425336	1	0.748266	0.9	0.122427	0.9	0.910313	5	Dihydroorotase (DHOase) (EC 3.5.2.3)
Q2RPF7	Rru_A3193	2.2	0.022848	0.6	0.0410397	1.6	0.036101	1.2	0.907479	4	Glutathione S-transferase-like (EC 5.2.1.2)
Q2RPF6	Rru_A3194	1	0.507334	0.9	0.728992	1.1	0.116407	1	0.708486	2	SMF protein
Q2RPF1	Rru_A3199	0.7	0.0331736	0.9	0.715641	1.3	0.84045	1.3	0.0203487	3	Extracellular solute-binding protein, family 1
Q2RPE8	Rru_A3202	1	0.953832	1.1	0.0219702	0.9	0.00766595	1.1	0.00944842	5	DNA topoisomerase 1 (EC 5.99.1.2) (DNA topoisomerase I)
Q2RPE7	Rru_A3203	2.2	0.114555	0.9	0.758824	0.9	0.462869	0.8	0.974952	3	Ribonuclease R (RNase R) (EC 3.1.13.1)
Q2RPE5	Rru_A3205	1.6	1.31613e-05	1.1	0.000765704	0.9	0.00265336	0.8	0.00272387	1	50S ribosomal protein L33
Q2RPE4	Rru_A3206	1.1	0.926843	0.9	0.726807	1.2	0.305059	1.3	0.0828874	2	Response regulator receiver protein
Q2RPE2	Rru_A3208	2.1	0.19362	0.6	0.904891	1.3	0.942431	0.7	0.518408	1	Uncharacterized protein
Q2RPD6	Rru_A3214	1.1	0.173786	0.9	0.00779318	1.2	0.00139144	0.8	2.7451e-05	5	O-succinylhomoserine sulfhydrylase (OSH sulfhydrylase) (OSHS sulfhydrylase) (EC 2.5.1.-)
Q2RPD5	Rru_A3215	1.1	0.102138	0.8	0.215952	1.3	0.122258	0.6	0.000722778	6	Uncharacterized protein
Q2RPD4	Rru_A3216	1.2	0.530613	1	0.537563	0.9	0.681695	0.9	0.0299365	5	Uncharacterized protein
Q2RPC4	Rru_A3226	1	0.882999	1.1	0.0847286	1.1	0.035485	1	0.749853	6	Enoyl-[acyl-carrier-protein] reductase [NADH] (EC 1.3.1.9)
Q2RPC3	Rru_A3227	8.9	4.89565e-09	0.6	0.000110843	1.2	0.0317216	0.1	1.84817e-05	3	Uncharacterized protein
Q2RPC2	Rru_A3228	1	0.665185	1.2	0.00355533	0.7	0.000341703	1.3	0.0136552	2	Cyclase/dehydrase
Q2RPC1	Rru_A3229	1	0.705369	1	0.212372	1.1	0.155265	1.4	0.0430746	1	Two component transcriptional regulator, LuxR family
Q2RPB9	Rru_A3231	0.7	0.00553613	0.7	0.00279329	2	0.000688326	1	0.771828	6	ThiJ/PfpI
Q2RPB8	Rru_A3232	1	0.663775	0.8	0.0111004	1.1	0.00593376	0.9	0.00107421	6	Carboxypeptidase 1 (EC 3.4.17.19)
Q2RPB7	Rru_A3233	1	0.371648	1	0.351852	1	0.689274	1	0.447029	6	L-threonine synthase (EC 4.2.3.1)
Q2RPB6	Rru_A3234	1.6	0.494584	1.1	0.923415	1.5	0.375082	0.3	0.0432479	2	Processing peptidase (EC 3.4.24.64)
Q2RPA9	Rru_A3241	3.5	1.25595e-06	0.9	0.138433	1.2	0.00897973	0.1	9.58195e-08	6	Chemotaxis sensory transducer
Q2RPA7	Rru_A3243	1	0.784488	1	0.384262	1.1	0.899521	0.9	0.0256688	6	ATP synthase subunit b 1 (ATP synthase F(0) sector subunit b 1) (ATPase subunit I 1) (F-type ATPase subunit b 1) (F-ATPase subunit b 1)
Q2RPA6	Rru_A3244	0.9	0.135989	1.1	0.0235542	0.9	0.0126249	0.9	0.00580617	6	ATP synthase subunit b 2 (ATP synthase F(0) sector subunit b 2) (ATPase subunit I 2) (F-type ATPase subunit b 2) (F-ATPase subunit b 2)
Q2RPA3	Rru_A3247	1.4	0.0120014	1	0.186186	1.1	0.993075	0.6	0.00301185	3	ATP synthase protein I
Q2RPA1	Rru_A3249	1.2	0.507003	0.6	0.000825547	2	0.000121934	0.9	0.0502489	5	DSBA oxidoreductase
Q2RP98	Rru_A3252	1	0.63913	0.8	0.045487	1.3	0.00139841	0.9	0.111626	5	dTDP-glucose 4,6-dehydratase (EC 4.2.1.46)
Q2RP97	Rru_A3253	1.1	0.306969	1.1	0.0485577	1	0.947606	1	0.318658	6	MJ0042 finger-like region
Q2RP96	Rru_A3254	2.4	0.495474	0.8	0.45369	1.4	0.477123	1.2	0.292765	1	ABC transporter component (EC 3.6.3.25)
Q2RP94	Rru_A3256	1.2	0.301853	1.2	0.313992	1	0.409913	0.9	0.452405	1	Uncharacterized protein
Q2RP92	Rru_A3258	1	0.222547	0.9	0.134137	1	0.787799	1	0.925406	6	Ribonucleotide reductase large subunit (EC 1.17.4.1)
Q2RP90	Rru_A3260	1.2	0.0944548	1	0.508258	1.1	0.435296	1.1	0.356058	6	Uncharacterized protein
Q2RP89	Rru_A3261	0.8	0.0224073	1.1	0.522508	0.9	0.534608	1	0.340643	2	Uncharacterized protein
Q2RP88	Rru_A3262	1	0.221225	0.9	0.0519755	1.5	0.0030369	1.3	0.00127817	6	Uncharacterized protein
Q2RP87	Rru_A3263	0.8	0.120273	0.9	0.0819928	1.3	0.000888766	1.1	0.446489	2	Prephenate dehydrogenase (EC 1.3.1.12)
Q2RP86	Rru_A3264	1.1	0.00581506	0.8	2.47327e-05	1.4	2.10341e-06	0.7	9.81878e-05	6	Histidinol-phosphate aminotransferase (EC 2.6.1.9) (Imidazole acetol-phosphate transaminase)
Q2RP85	Rru_A3265	0.9	0.0181577	1	0.0709541	0.9	0.0445677	1.2	0.00156707	6	Chorismate mutase
Q2RP84	Rru_A3266	1.6	0.540218	0.9	0.438902	0.9	0.76187	1	0.243849	1	Homoserine O-acetyltransferase (EC 2.3.1.31) (Homoserine O-trans-acetylase) (HTA) (Homoserine transacetylase)
Q2RP83	Rru_A3267	1.4	0.0255407	0.7	0.00161644	1.6	0.0104588	0.6	0.0559506	4	Methionine biosynthesis MetW
Q2RP81	Rru_A3269	0.9	0.231828	0.8	0.175153	1.3	0.104905	1	0.88536	2	Uncharacterized protein
Q2RP80	Rru_A3270	1.3	0.757889	0.6	0.323423	1.4	0.19049	1	0.635781	1	Hydroxyacylglutathione hydrolase (EC 3.1.2.6) (Glyoxalase II) (Glx II)
Q2RP79	Rru_A3271	1.1	0.265577	1	0.61444	1.2	0.0753883	1.1	0.880847	6	Glutathione S-transferase family protein
Q2RP76	Rru_A3274	1	0.192658	0.7	0.00235194	1.6	0.00104719	1	0.988619	6	Uncharacterized protein
Q2RP75	Rru_A3275	1.4	0.000383853	0.9	0.177437	1.1	0.224113	1	0.946043	2	33 kDa chaperonin
Q2RP74	Rru_A3276	1.1	0.100705	0.9	0.0925445	1	0.712829	0.9	0.491993	5	Ornithine carbamoyltransferase (OTCase) (EC 2.1.3.3)
Q2RP73	Rru_A3277	1.7	8.07118e-05	1	0.469386	1	0.956548	0.8	0.0268164	6	Acetylornithine aminotransferase (ACOAT) (EC 2.6.1.11)
Q2RP72	Rru_A3278	0.9	0.184668	1	0.269837	1	0.316914	1	0.435841	3	ADP-L-glycero-D-manno-heptose-6-epimerase (EC 5.1.3.20) (ADP-L-glycero-beta-D-manno-heptose-6-epimerase) (ADP-glyceromanno-heptose 6-epimerase) (ADP-hep 6-epimerase) (AGME)
Q2RP71	Rru_A3279	1	0.373431	1.1	0.0467891	0.9	0.0298029	1.2	0.000519465	6	Uncharacterized protein
Q2RP69	Rru_A3281	1	0.356554	0.9	0.0155036	1.1	0.0218849	0.7	7.99699e-05	6	Pyrroline-5-carboxylate reductase (P5C reductase) (P5CR) (EC 1.5.1.2) (PCA reductase)
Q2RP68	Rru_A3282	1.1	0.0383088	1.1	0.16553	1	0.697721	1.1	0.0737054	6	Uncharacterized protein
Q2RP67	Rru_A3283	0.9	0.669998	1.1	0.0697926	0.9	0.082277	0.9	0.00378725	6	Phasin
Q2RP66	Rru_A3284	0.8	0.000331981	1.1	0.00969911	0.9	0.030323	0.9	0.0416775	6	Secretion chaperone CsaA
Q2RP65	Rru_A3285	1.2	0.000770517	1.1	0.381849	1.2	0.0565642	0.9	0.0147036	6	Response regulator receiver domain protein (CheY)
Q2RP64	Rru_A3286	1.4	0.113882	1.7	0.821721	0.9	0.293897	1.6	0.265504	2	Uncharacterized protein
Q2RP63	Rru_A3287	1.3	0.0250549	1.5	0.00183824	0.9	0.0733387	1.4	1.11935e-05	2	Sigma-24 (FecI)
Q2RP62	Rru_A3288	1.3	0.284006	0.7	0.0118693	1.1	0.0037104	1.1	0.000793828	1	Histidine kinase (EC 2.7.13.3)
Q2RP55	Rru_A3295	1.2	0.0724567	0.9	0.0198675	1	0.203117	1.2	0.0500291	2	Circadian clock protein KaiC
Q2RP51	Rru_A3299	0.9	0.00817259	0.9	0.0367118	1	0.765927	1	0.026145	5	Glycoside hydrolase, family 3-like (EC 3.2.1.21)
Q2RP49	Rru_A3301	1.4	6.1316e-06	0.9	0.0389575	1.3	0.00797908	0.6	1.67157e-06	1	Uncharacterized protein
Q2RP47	Rru_A3303	0.8	0.216073	0.8	0.589975	1.4	0.376212	4.6	1.07088e-06	6	Amide-urea binding protein
Q2RP46	Rru_A3304	1.2	0.173604	0.9	0.407996	1.2	0.592334	2.1	0.000270776	3	ABC transporter component (EC 3.6.3.25)
Q2RP34	Rru_A3317	1	0.14965	0.9	0.280769	1.1	0.0739608	1.1	0.885293	6	Uncharacterized protein
Q2RP33	Rru_A3318	0.7	0.0489738	0.9	0.361462	0.9	0.502274	1.1	0.179838	5	Gamma-glutamyltransferase (EC 2.3.2.2)
Q2RP32	Rru_A3319	1.1	0.00911732	1.1	0.618645	0.8	0.107335	1	0.41146	6	Xanthine-guanine phosphoribosyltransferase (EC 2.4.2.22)
Q2RP31	Rru_A3320	1.5	8.14893e-05	0.9	0.0259882	1.1	0.0756016	0.7	0.000480268	5	Pantothenate synthetase (PS) (EC 6.3.2.1) (Pantoate--beta-alanine ligase) (Pantoate-activating enzyme)
Q2RP30	Rru_A3321	1	0.358092	0.9	0.13523	1	0.822664	0.6	0.00694418	6	3-methyl-2-oxobutanoate hydroxymethyltransferase (EC 2.1.2.11) (Ketopantoate hydroxymethyltransferase) (KPHMT)
Q2RP25	Rru_A3326	1.2	0.108593	0.8	0.0268153	1.1	0.261701	1.2	0.907325	3	4Fe-4S ferredoxin, iron-sulfur binding
Q2RP24	Rru_A3327	1.1	0.0883937	1.1	0.0705234	1	0.553677	1	0.452891	1	Uncharacterized protein
Q2RP23	Rru_A3328	1	0.0526162	0.9	0.17802	1.1	0.131433	1.1	0.0064221	6	OmpA/MotB
Q2RP22	Rru_A3329	2.8	1.37906e-05	0.8	0.0835238	1	0.358191	0.6	0.00258381	1	Dual-specificity RNA methyltransferase RlmN (EC 2.1.1.192) (23S rRNA (adenine(2503)-C(2))-methyltransferase) (23S rRNA m2A2503 methyltransferase) (Ribosomal RNA large subunit methyltransferase N) (tRNA (adenine(37)-C(2))-methyltransferase) (tRNA m2A37 methyltransferase)
Q2RP21	Rru_A3330	1	0.50614	0.4	3.2036e-09	2.9	7.45903e-07	0.9	0.0544101	5	Cbb3-type cytochrome c oxidase subunit
Q2RP20	Rru_A3331	0.9	0.0401778	0.6	4.51204e-07	2	7.10898e-08	1.1	0.0237077	6	Cytochrome C oxidase, mono-heme subunit/FixO
Q2RP19	Rru_A3332	1	0.898094	1	0.73407	0.7	0.60938	1.3	0.804972	2	Cytochrome c oxidase cbb3-type, subunit I
Q2RP18	Rru_A3333	1	0.497671	0.9	0.0830862	0.9	0.626062	1	0.802612	6	SAM-dependent methyltransferase
Q2RP16	Rru_A3335	1.1	0.916547	1.6	0.618178	1.1	0.260717	1.1	0.561804	5	Periplasmic Sensor Signal Transduction Histidine Kinase
Q2RP12	Rru_A3339	1.3	0.22124	0.9	0.300786	0.9	0.532665	1.1	0.990651	5	Membrane protein insertase YidC (Foldase YidC) (Membrane integrase YidC) (Membrane protein YidC)
Q2RP10	Rru_A3341	1.2	0.686581	3.3	0.461923	0.3	0.047772	2.5	0.0572957	6	Acetylglutamate kinase (EC 2.7.2.8) (N-acetyl-L-glutamate 5-phosphotransferase) (NAG kinase) (NAGK)
Q2RP06	Rru_A3345	1.8	0.162881	0.9	0.637712	1	0.460814	0.7	0.495717	2	Putative diguanylate cyclase/phosphodiesterase (GGDEF & EAL domains) with PAS/PAC sensor(S)
Q2RP03	Rru_A3348	1.9	0.166229	0.8	0.413817	1	0.89157	0.7	0.0363137	1	Uncharacterized protein
Q2RP02	Rru_A3349	0.9	0.24401	0.7	0.00305833	1.4	0.0013828	0.9	0.593245	4	Transcription activator, effector binding
Q2RP01	Rru_A3350	0	0.0326711	0.7	0.737307	1.6	0.925185	25.1	0.0362615	1	Peptide deformylase (PDF) (EC 3.5.1.88) (Polypeptide deformylase)
Q2RP00	Rru_A3351	1.3	0.460057	0.7	0.535384	2.3	0.379435	0.6	0.822213	3	Methionyl-tRNA formyltransferase (EC 2.1.2.9)
Q2RNZ5	Rru_A3356	1	0.988711	1.1	0.315622	0.9	0.0652072	0.4	8.67461e-05	1	Polyhydroxyalkanoate depolymerase
Q2RNZ3	Rru_A3358	0.5	0.518838	2.8	0.148849	1.3	0.199055	0.9	0.483853	1	Methylated-DNA--protein-cysteine methyltransferase (EC 2.1.1.63) (6-O-methylguanine-DNA methyltransferase) (MGMT) (O-6-methylguanine-DNA-alkyltransferase)
Q2RNZ2	Rru_A3359	1	0.512659	1	0.840764	1.1	0.897847	1.1	0.248394	1	Cobyrinate a,c-diamide synthase / hydrogenobyrinic acid a,c-diamide synthase (Glutamine-hydrolysing) (EC 6.3.5.-) (EC 6.3.5.9)
Q2RNZ1	Rru_A3360	1	0.936619	0.9	0.05664	1.2	0.0163969	1.2	0.295742	6	Electron transport protein SCO1/SenC
Q2RNY7	Rru_A3364	0.9	0.220842	1.1	0.615045	0.9	0.409806	1.2	0.0343042	4	Uncharacterized protein
Q2RNY6	Rru_A3365	1.1	0.161938	0.9	0.248235	1.1	0.188731	1	0.244203	5	Elongation factor 4 (EF-4) (EC 3.6.5.n1) (Ribosomal back-translocase LepA)
Q2RNY4	Rru_A3367	1.6	0.00815099	1.2	0.701276	0.7	0.519729	0.4	0.0417466	2	Cob(I)yrinic acid a,c-diamide adenosyltransferase (EC 2.5.1.17)
Q2RNY0	Rru_A3371	0.8	0.0118496	1.1	0.909819	0.7	0.512001	1.5	0.015576	6	Zinc-containing alcohol dehydrogenase superfamily (EC 1.6.5.5)
Q2RNX9	Rru_A3372	1.1	0.578335	0.8	0.016307	0.9	0.0910825	1	0.740227	2	tRNA/rRNA methyltransferase (SpoU)
Q2RNX8	Rru_A3373	1.1	0.0122158	1.1	0.531276	1	0.713035	0.9	0.00939465	6	Uncharacterized protein
Q2RNX6	Rru_A3375	1.2	0.83609	0.7	0.551292	1	0.24167	0.8	0.0462297	1	Glycosyl transferase, family 9
Q2RNX5	Rru_A3376	0.8	0.350293	1.1	0.887083	1	0.802279	1.1	0.841911	4	Glycosyl transferase, group 1 (EC 2.4.1.57)
Q2RNX4	Rru_A3377	1	0.888076	0.9	0.0560472	1.2	0.000175104	1	0.661537	4	Alpha/beta hydrolase fold
Q2RNX3	Rru_A3378	1	0.86023	0.9	0.806935	1.1	0.895263	0.9	0.891756	5	Uncharacterized protein
Q2RNX1	Rru_A3380	1.1	0.033728	1.1	0.0613332	1	0.0646236	1	0.12579	5	Uncharacterized protein
Q2RNW4	Rru_A3387	1	0.639947	0.6	0.00107297	1.4	0.0169019	1.2	0.765198	3	Acetyl-CoA C-acetyltransferase (EC 2.3.1.9)
Q2RNW2	Rru_A3389	0.9	0.371487	0.9	0.126434	1.1	0.59177	1.2	0.0167654	5	Uncharacterized protein
Q2RNW1	Rru_A3390	0.9	0.0230821	0.9	0.506234	0.9	0.83032	1.4	0.00233108	5	Uncharacterized protein
Q2RNV5	Rru_A3396	2	0.0121765	0.7	0.368837	1.8	0.120052	0.3	0.025591	4	Acyl-homoserine-lactone synthase (EC 2.3.1.184) (Autoinducer synthesis protein)
Q2RNV3	Rru_A3398	0.2	0.298304	5	0.551031	0.6	0.446225	0.2	0.908707	1	Transcriptional regulator, XRE family
Q2RNV2	Rru_A3399	1	0.67413	0.6	0.988883	5.9	0.217025	0.2	0.00682252	1	Transcriptional regulator, BadM/Rrf2 family
Q2RNV1	Rru_A3400	0.9	0.00515765	1	0.360264	0.9	0.000799256	1.4	2.22301e-05	6	Thiosulphate-binding protein
Q2RNU8	Rru_A3403	1.3	0.0036633	1.1	0.41255	0.9	0.183436	1	0.451355	5	Sulfate/thiosulfate import ATP-binding protein CysA (EC 3.6.3.25) (Sulfate-transporting ATPase)
Q2RNU6	Rru_A3405	1	0.395145	1	0.977526	1.1	0.181676	1.7	0.00843777	6	S-(hydroxymethyl)glutathione dehydrogenase (EC 1.1.1.284)
Q2RNU4	Rru_A3407	1	0.11674	1	0.412114	1	0.431107	1	0.84704	6	Pyrophosphate--fructose 6-phosphate 1-phosphotransferase (EC 2.7.1.90) (6-phosphofructokinase, pyrophosphate dependent) (PPi-dependent phosphofructokinase) (PPi-PFK) (Pyrophosphate-dependent 6-phosphofructose-1-kinase)
Q2RNU2	Rru_A3409	1.3	0.47539	1.2	0.357507	1	0.837792	1.2	0.0335374	5	Uncharacterized protein
Q2RNT9	Rru_A3412	0.8	0.117392	1.6	0.0169122	0.7	0.104101	1.2	0.563587	4	Amidohydrolase
Q2RNT8	Rru_A3413	1.8	0.724425	0.3	0.214784	1.1	0.927601	1.1	0.438543	1	ABC transporter component (EC 3.6.3.27)
Q2RNT4	Rru_A3417	0.8	0.0130587	1.2	0.0180262	0.8	0.0742763	1	0.654148	5	Extracellular ligand-binding receptor
Q2RNT2	Rru_A3419	0.9	0.000118831	0.9	0.422435	1.1	0.353254	1	0.388891	6	Phosphoenolpyruvate carboxykinase [GTP] (PEP carboxykinase) (PEPCK) (EC 4.1.1.32) (GTP-dependent phosphoenolpyruvate carboxykinase) (GTP-PEPCK)
Q2RNT1	Rru_A3420	0.9	0.261706	1.2	0.00356034	0.8	3.06759e-05	0.8	0.000798192	6	Pyridoxamine 5'-phosphate oxidase-related, FMN-binding
Q2RNT0	Rru_A3421	1	0.390465	1.3	0.00243344	2	7.79489e-07	1.4	1.85577e-05	6	Uncharacterized protein
Q2RNS9	Rru_A3422	1.2	0.000143052	1.2	0.0409428	1.1	0.0817544	0.6	2.56192e-06	6	Two component transcriptional regulator, winged helix family
Q2RNS8	Rru_A3423	0.5	0.0229391	2	0.0759419	1.1	0.708501	0.9	0.46509	1	Periplasmic Sensor Signal Transduction Histidine Kinase
Q2RNS7	Rru_A3424	0.9	0.403805	0.7	0.147034	1.6	0.00476123	0.9	0.0773978	6	Orotidine 5'-phosphate decarboxylase (EC 4.1.1.23) (OMP decarboxylase) (OMPDCase) (OMPdecase)
Q2RNS6	Rru_A3425	1	0.0188052	1	0.33512	1	0.085049	1.2	6.4122e-06	6	N-(5'-phosphoribosyl)anthranilate isomerase (PRAI) (EC 5.3.1.24)
Q2RNS5	Rru_A3426	0.9	0.503688	0.8	0.108122	1.3	0.00248154	1.1	0.0649168	6	Uncharacterized protein
Q2RNS4	Rru_A3427	1	0.728036	1	0.604749	1.1	0.0276964	1	0.0801844	6	Tryptophan synthase beta chain (EC 4.2.1.20)
Q2RNS3	Rru_A3428	1.1	0.0665212	1.1	0.152763	1	0.431241	1.1	0.831168	6	Tryptophan synthase alpha chain (EC 4.2.1.20)
Q2RNS1	Rru_A3430	1.2	0.0176187	1	0.887031	0.9	0.109471	1	0.452179	6	Acetyl-coenzyme A carboxylase carboxyl transferase subunit beta (ACCase subunit beta) (Acetyl-CoA carboxylase carboxyltransferase subunit beta) (EC 6.4.1.2)
Q2RNR8	Rru_A3433	1	0.108034	0.8	0.0555705	1.2	0.188413	1	0.0854395	5	Thioredoxin
Q2RNR7	Rru_A3434	1	0.288983	1.2	0.137079	0.9	0.336206	0.8	0.0226926	1	UvrD/REP helicase
Q2RNR2	Rru_A3439	1.1	0.0556257	0.8	0.000620076	1.4	0.00079042	1	0.42344	3	Ferredoxin--NADP reductase (FNR) (Fd-NADP(+) reductase) (EC 1.18.1.2)
Q2RNR0	Rru_A3441	1.2	0.00133016	1.2	0.00736135	0.8	0.000315008	0.5	2.54794e-08	5	Transcriptional regulator, PadR family
Q2RNQ7	Rru_A3444	0.9	0.00969979	0.9	0.196948	1.1	0.0529236	1	0.840539	6	Adenosylhomocysteinase (EC 3.3.1.1) (S-adenosyl-L-homocysteine hydrolase) (AdoHcyase)
Q2RNQ6	Rru_A3445	1.5	0.102508	0.9	0.289122	1.1	0.26165	1.7	0.258893	3	Phosphoenolpyruvate-protein phosphotransferase (EC 2.7.3.9) (Phosphotransferase system, enzyme I)
Q2RNQ4	Rru_A3447	0.9	0.203186	0.8	0.0460369	1.2	0.0208668	1	0.397331	6	PTS system fructose subfamily IIA component
Q2RNQ3	Rru_A3448	1	0.446866	0.9	0.692827	1.1	0.609345	1	0.544558	3	Nucleotide-binding protein Rru_A3448
Q2RNQ2	Rru_A3449	0.8	0.00446787	1.1	0.320409	0.9	0.0683313	1.1	0.000570813	6	Hpr(Ser) kinase/phosphatase (EC 2.7.1.-)
Q2RNQ1	Rru_A3450	2.8	2.26431e-05	0.8	0.019244	1.4	3.56626e-06	0.6	5.8551e-08	2	Ribonuclease T2
Q2RNP9	Rru_A3452	1.1	0.900798	1.1	0.358292	5.1	4.45531e-05	1.7	0.027669	6	TonB-dependent receptor
Q2RNP8	Rru_A3453	1.1	0.963979	0.9	0.937392	1.2	0.886481	0.9	0.614424	2	ABC transporter component (EC 3.6.3.25)
Q2RNP5	Rru_A3456	0.8	0.491175	1.1	0.942516	1	0.333342	0.8	0.0767761	6	Uncharacterized protein
Q2RNP4	Rru_A3457	1	0.667761	1	0.598136	0.8	0.0434319	1.1	0.173448	4	Uncharacterized protein
Q2RNP2	Rru_A3459	1.3	2.442e-05	1.2	0.000287375	0.9	0.0357312	1	0.156861	2	Uncharacterized protein
Q2RNP0	Rru_A3461	0.9	0.0995605	1.1	0.684928	1	0.858399	1	0.7212	2	Carbohydrate kinase, FGGY (EC 2.7.1.30)
Q2RNN9	Rru_A3462	1.3	4.55557e-05	1	0.250045	1.1	0.0342041	0.8	0.000599777	6	Cold-shock DNA-binding protein family
Q2RNN8	Rru_A3463	0.7	0.292433	0.9	0.86397	1.4	0.405246	0.6	0.208905	1	Transcriptional regulator, AsnC family
Q2RNN5	Rru_A3466	0.4	0.000222505	0.5	0.000570498	0.9	0.576638	1.8	0.0214408	4	Ornithine aminotransferase (OAT) (EC 2.6.1.13) (Ornithine--oxo-acid aminotransferase)
Q2RNN2	Rru_A3469	1.1	0.34445	1.3	0.00542777	1.1	0.509225	2.3	3.74523e-05	3	Uncharacterized protein
Q2RNN1	Rru_A3470	0.9	0.370741	0.8	0.751094	1.6	0.0648165	1.8	0.135563	2	Uncharacterized protein
Q2RNM9	Rru_A3472	1	0.785137	1.2	0.192651	0.7	0.00626971	1.1	0.889379	3	Nucleoid-associated protein Rru_A3472
Q2RNM8	Rru_A3473	0.9	0.921771	1.1	0.709577	1.1	0.240322	0.8	0.69552	2	DNA-directed DNA polymerase (EC 2.7.7.7)
Q2RNM7	Rru_A3474	0.9	0.350919	1.1	0.1679	1.2	0.0163682	1.4	6.47197e-07	6	Bacterioferritin
Q2RNM3	Rru_A3478	0.1	0.189431	1.6	0.717386	3.5	0.279274	1.2	0.27711	1	Putative diguanylate cyclase (GGDEF domain) with PAS/PAC sensor domain
Q2RNM2	Rru_A3479	1	0.115681	0.8	0.386975	1.1	0.6259	1.2	0.101072	5	2,3,4,5-tetrahydropyridine-2,6-dicarboxylate N-succinyltransferase (EC 2.3.1.117) (Tetrahydrodipicolinate N-succinyltransferase) (THDP succinyltransferase) (THP succinyltransferase) (Tetrahydropicolinate succinylase)
Q2RNM1	Rru_A3480	1.2	0.00125199	0.9	0.00423304	1	0.147521	0.9	0.0453521	2	Succinyl-diaminopimelate desuccinylase (SDAP desuccinylase) (EC 3.5.1.18) (N-succinyl-LL-2,6-diaminoheptanedioate amidohydrolase)
Q2RNL6	Rru_A3485	1.2	0.00093257	1	0.249648	1	0.119068	0.9	0.0202365	6	Uncharacterized protein
Q2RNL4	Rru_A3487	1	0.443231	1	0.721705	0.9	0.128855	1	0.939361	6	Threonine--tRNA ligase (EC 6.1.1.3) (Threonyl-tRNA synthetase) (ThrRS)
Q2RNL3	Rru_A3488	1.1	0.368096	1	0.522493	0.9	0.0498365	1	0.403163	6	Translation initiation factor IF-3
Q2RNL0	Rru_A3491	1.1	0.151185	1.1	0.0893702	1.2	0.374508	0.5	0.00101568	3	Uncharacterized protein
Q2RNK3	Rru_A3498	1	0.934642	1.1	0.0294598	1	0.620217	1.3	0.000409316	6	2-nonaprenyl-3-methyl-6-methoxy-1,4-benzoquinol hydroxylase (EC 1.14.13.-) (5-demethoxyubiquinone hydroxylase) (DMQ hydroxylase)
Q2RNJ7	Rru_A3504	0.8	7.88113e-05	0.9	0.613516	1.2	0.00612649	1.5	1.21633e-06	6	Putative phenylacetate-CoA ligase (EC 6.2.1.30)
Q2RNJ6	Rru_A3505	0.4	0.00107235	0.8	0.694316	1.6	0.331104	3.3	0.268171	1	ABC transporter component (EC 3.6.3.29)
Q2RNJ5	Rru_A3506	0.7	0.00974393	0.8	0.00828438	1.6	0.00330759	3.7	5.49095e-08	6	Putative branched-chain amino acid transport system substrate-binding protein
Q2RNJ2	Rru_A3509	0.9	0.972779	1.1	0.028555	1.3	0.00152762	1.1	0.387063	2	AMP-dependent synthetase and ligase (EC 6.2.1.3)
Q2RNJ0	Rru_A3511	1	0.106071	1	0.0124977	1.1	2.05046e-05	1.1	0.000199181	6	Aconitate hydratase (Aconitase) (EC 4.2.1.3)
Q2RNI9	Rru_A3512	0.9	0.326824	0.8	0.000378628	1.5	0.000225283	1.2	0.00627582	4	Glutamine amidotransferase class-I (EC 6.3.5.2)
Q2RNI8	Rru_A3513	1.5	0.00331717	0.9	0.864649	1.1	0.611998	0.3	2.22741e-05	3	Chemotaxis sensory transducer
Q2RNI7	Rru_A3514	1	0.914001	1	0.987324	0.9	0.267776	1.5	0.00596462	4	DNA polymerase A (EC 2.7.7.7)
Q2RNI3	Rru_A3518	1.2	6.84171e-07	1	0.0134207	1	0.160044	1	0.460814	2	2-dehydropantoate 2-reductase (EC 1.1.1.169) (Ketopantoate reductase)
Q2RNI0	Rru_A3521	1.6	3.16545e-06	0.7	0.00012685	1.4	0.000440187	0.8	0.000523995	2	50S ribosomal protein L35
Q2RNH9	Rru_A3522	1.4	0.000895395	1.1	0.301632	0.8	0.15896	0.9	0.309821	5	50S ribosomal protein L20
Q2RNH8	Rru_A3523	1.4	0.000985633	0.9	0.0782945	1.2	0.00361127	0.9	0.0369323	5	Phenylalanine--tRNA ligase alpha subunit (EC 6.1.1.20) (Phenylalanyl-tRNA synthetase alpha subunit) (PheRS)
Q2RNH7	Rru_A3524	1	0.312555	1.1	0.000498825	0.9	0.0253031	1	0.508812	6	Phenylalanine--tRNA ligase beta subunit (EC 6.1.1.20) (Phenylalanyl-tRNA synthetase beta subunit) (PheRS)
Q2RNH0	Rru_A3531	1.6	1.74733e-05	1.1	0.0355093	0.9	0.0106072	0.7	0.000195502	4	Nitrogen-fixing NifU-like
Q2RNG9	Rru_A3532	0.9	0.908058	1	0.829528	1.3	0.0108843	1.3	0.00175218	6	UspA
Q2RNG7	Rru_A3534	0.8	0.106815	0.6	0.00238111	1.1	0.411707	2.7	8.19532e-06	3	Uncharacterized protein
Q2RNG6	Rru_A3535	1.1	0.2482	0.9	0.371725	1	0.796317	1	0.778701	6	Tryptophan--tRNA ligase (EC 6.1.1.2) (Tryptophanyl-tRNA synthetase) (TrpRS)
Q2RNG5	Rru_A3536	1.1	0.63248	0.7	0.0158282	1.8	0.00149977	0.4	0.000826327	2	5,6-dimethylbenzimidazole synthase (DMB synthase) (EC 1.13.11.79)
Q2RNG0	Rru_A3541	1	0.830491	1	0.231532	0.8	0.913604	1.1	0.849246	4	DNA mismatch repair protein MutS
Q2RNF9	Rru_A3542	0.9	0.00497263	1	0.368942	1.1	0.0387391	1.4	3.03628e-07	6	Malate dehydrogenase (EC 1.1.1.40) (EC 2.3.1.8)
Q2RNF7	Rru_A3544	1.9	1.81731e-05	1.1	0.25411	1.3	1.79656e-05	0.9	0.000567175	6	Phosphate-specific transport system accessory protein PhoU
Q2RNF3	Rru_A3548	1.4	6.08971e-07	0.9	0.174631	1	0.208644	0.5	2.19971e-08	6	Magnesium-protoporphyrin IX monomethyl ester anaerobic oxidative cyclase (EC 1.14.13.81)
Q2RNF2	Rru_A3549	0.9	0.470037	1	0.525566	1	0.754405	0.9	0.238713	4	Cobyric acid synthase
Q2RNF1	Rru_A3550	1.1	0.0316098	0.9	0.0220493	1.1	0.12724	0.9	0.0869426	2	Cobyric acid synthase
Q2RNF0	Rru_A3551	1	0.559602	0.9	0.0161516	1.2	0.13889	0.7	0.00316431	6	Aldo/keto reductase (EC 1.1.1.274)
Q2RNE7	Rru_A3554	1.2	0.000122287	0.9	0.0654179	1	0.86417	0.8	0.00407626	6	Chaperone protein DnaJ
Q2RNE6	Rru_A3555	1.1	0.0444414	1.1	0.00396628	0.9	0.0277512	0.9	0.00684005	6	Chaperone protein DnaK (HSP70) (Heat shock 70 kDa protein) (Heat shock protein 70)
Q2RNE5	Rru_A3556	1.5	0.0900073	0.5	0.00114044	1.5	0.0291189	0.3	5.10583e-05	1	Uncharacterized protein
Q2RND9	Rru_A3562	1.3	0.19325	0.5	0.063168	1.3	0.136435	1.5	0.081048	4	Uncharacterized protein
Q2RND8	Rru_A3563	0.9	0.735456	1.2	0.591235	0.8	0.366747	1.2	0.443689	4	Chemotaxis sensory transducer
Q2RND5	Rru_A3566	0.9	0.191956	0.9	0.130357	1	0.336549	1	0.731906	6	HemY-like
Q2RND4	Rru_A3567	0.9	0.0196204	1	0.183172	1	0.505744	1	0.749114	6	Uroporphyrinogen III synthase HEM4 (EC 4.2.1.75)
Q2RND3	Rru_A3568	0.9	0.0536025	1.1	0.126346	1	0.310063	0.9	0.624563	6	Porphobilinogen deaminase (PBG) (EC 2.5.1.61) (Hydroxymethylbilane synthase) (HMBS) (Pre-uroporphyrinogen synthase)
Q2RND0	Rru_A3571	0.8	0.775777	0.9	0.200612	1.7	0.00269996	0.7	0.0447383	3	Glycerol-3-phosphate dehydrogenase [NAD(P)+] (EC 1.1.1.94) (NAD(P)H-dependent glycerol-3-phosphate dehydrogenase)
Q2RNC9	Rru_A3572	1.3	0.0767708	0.5	5.45776e-05	1.8	0.000183985	0.9	0.164533	4	YCII-related
Q2RNC8	Rru_A3573	1.4	1.60069e-05	1.1	0.110852	0.9	0.642767	1.3	0.0861809	1	Uncharacterized protein
Q2RNC6	Rru_A3575	1	0.0592449	1	0.590582	1.3	3.24456e-05	1.5	1.91704e-05	6	Acetyl-coenzyme A synthetase (AcCoA synthetase) (Acs) (EC 6.2.1.1) (Acetate--CoA ligase) (Acyl-activating enzyme)
Q2RNC2	Rru_A3579	1.2	0.130616	1	0.451054	1.1	0.192838	0.6	0.000245294	5	Protease HtpX homolog (EC 3.4.24.-)
Q2RNB9	Rru_A3582	0.8	0.0138209	0.9	0.124312	1.5	0.0941888	1.2	0.0247639	5	Uncharacterized protein
Q2RNB8	Rru_A3583	0.6	0.248342	1.9	0.171596	0.9	0.539567	1.6	0.00252194	4	Endopeptidase La (EC 3.4.21.53)
Q2RNB6	Rru_A3585	1	0.92448	1.1	0.580549	0.9	0.117086	1	0.413281	4	Phosphatidylserine decarboxylase proenzyme (EC 4.1.1.65) [Cleaved into: Phosphatidylserine decarboxylase alpha chain; Phosphatidylserine decarboxylase beta chain]
Q2RNB5	Rru_A3586	0.8	0.00501227	0.9	0.225645	1	0.0598114	1.3	2.25361e-06	4	Peptidoglycan-binding LysM
Q2RNB3	Rru_A3588	1	0.467552	1	0.240483	1.1	0.107342	0.6	0.000183002	3	Cytochrome B561
Q2RNA9	Rru_A3592	1	0.248389	0.8	0.000888585	1.3	0.00017979	1	0.348065	6	Histidine triad (HIT) protein
Q2RNA8	Rru_A3593	0.9	0.773796	1.4	0.0188618	0.6	0.00387178	1.7	0.279851	4	Phosphoribosyl-ATP pyrophosphatase (PRA-PH) (EC 3.6.1.31)
Q2RNA7	Rru_A3594	1.1	0.167451	0.8	0.0654623	1.2	0.174303	1.1	0.151236	5	Imidazole glycerol phosphate synthase subunit HisF (EC 4.1.3.-) (IGP synthase cyclase subunit) (IGP synthase subunit HisF) (ImGP synthase subunit HisF) (IGPS subunit HisF)
Q2RNA6	Rru_A3595	0.7	0.902851	0.9	0.298844	1.3	0.0452971	1.1	0.877736	5	1-(5-phosphoribosyl)-5-[(5-phosphoribosylamino)methylideneamino] imidazole-4-carboxamide isomerase (EC 5.3.1.16) (Phosphoribosylformimino-5-aminoimidazole carboxamide ribotide isomerase)
Q2RNA5	Rru_A3596	1	0.340812	0.8	0.000283951	1.2	0.000251469	1	0.139416	4	Imidazole glycerol phosphate synthase subunit HisH (EC 2.4.2.-) (IGP synthase glutamine amidotransferase subunit) (IGP synthase subunit HisH) (ImGP synthase subunit HisH) (IGPS subunit HisH)
Q2RNA4	Rru_A3597	0.9	0.545166	1.1	0.453983	0.8	0.309734	1.7	0.081558	1	Imidazoleglycerol-phosphate dehydratase (IGPD) (EC 4.2.1.19)
Q2RNA3	Rru_A3598	0.9	0.415189	1.2	0.12323	0.8	0.0261881	1	0.983099	3	Transcriptional regulator, XRE family
Q2RNA2	Rru_A3599	1	0.889158	1.1	0.044248	0.9	0.000303594	1.1	0.287155	5	ATP-dependent protease subunit HslV (EC 3.4.25.2)
Q2RNA1	Rru_A3600	1	0.79008	1.2	0.00597216	0.7	0.000203715	1.3	0.00353108	6	ATP-dependent protease ATPase subunit HslU (Unfoldase HslU)
Q2RN98	Rru_A3603	0.9	0.132327	1	0.573902	0.9	0.0120501	1.3	0.000878742	6	Uncharacterized protein
Q2RN96	Rru_A3605	0.8	0.0482466	0.5	0.411752	2.1	0.0359426	0.9	0.290021	2	Iron-sulfur cluster binding protein
Q2RN94	Rru_A3607	3.3	5.20976e-06	0.8	0.191899	1.3	0.0108794	0.6	7.13798e-05	1	Murein degrading transglycosylase protein
Q2RN93	Rru_A3608	1	0.787295	1	0.826645	1	0.200637	1.1	0.0524275	6	Uncharacterized protein
Q2RN92	Rru_A3609	1	0.810375	1	0.841582	11.5	0.627143	0.1	0.222948	2	FxsA cytoplasmic membrane protein
Q2RN91	Rru_A3610	1.2	0.00146707	1	0.182934	1	0.999229	0.9	0.169976	6	Protein-export protein SecB
Q2RN90	Rru_A3611	1.8	0.000346927	0.6	0.0123574	1.8	0.00252824	0.7	5.98674e-06	1	DNA polymerase III, epsilon subunit (EC 2.7.7.7)
Q2RN88	Rru_A3613	0.5	0.102351	1.2	0.945741	1	0.39918	0.9	0.255833	2	Shikimate dehydrogenase (NADP(+)) (SDH) (EC 1.1.1.25)
Q2RN86	Rru_A3615	0.9	0.715982	1	0.637385	1.3	0.394206	1	0.244088	2	Putative pyruvate, phosphate dikinase regulatory protein (PPDK regulatory protein) (EC 2.7.11.32) (EC 2.7.4.27)
Q2RN85	Rru_A3616	1	0.310347	1	0.640277	1	0.212062	1	0.25123	6	Uroporphyrinogen decarboxylase (UPD) (URO-D) (EC 4.1.1.37)
Q2RN84	Rru_A3617	0.8	0.0455789	0.9	0.812997	1.6	0.0188197	1.1	0.305384	2	Ferrochelatase (EC 4.99.1.1) (Heme synthase) (Protoheme ferro-lyase)
Q2RN82	Rru_A3619	1	0.144802	1.1	0.00667783	0.8	8.85035e-05	1.1	0.071533	6	Transcription termination factor Rho (EC 3.6.4.-) (ATP-dependent helicase Rho)
Q2RN81	Rru_A3620	1.1	0.316895	0.8	0.00711063	1.3	0.0217784	0.9	0.400677	6	Zinc-containing alcohol dehydrogenase superfamily (EC 1.6.5.5)
Q2RN79	Rru_A3622	0.9	0.914069	0.7	0.0807354	1.5	0.0197803	1.1	0.771502	4	Uncharacterized protein
Q2RN78	Rru_A3623	0.6	0.00106156	0.5	0.000333006	1.7	0.00520783	1.1	0.0539703	1	Uncharacterized protein
Q2RN77	Rru_A3624	0.8	0.962496	1	0.286103	0.9	0.790091	1.5	0.0283995	3	tRNA modification GTPase MnmE (EC 3.6.-.-)
Q2RN75	Rru_A3626	1.3	0.309191	1.3	0.229149	0.3	0.576597	1.1	0.368254	3	Ribosomal RNA small subunit methyltransferase G (EC 2.1.1.170) (16S rRNA 7-methylguanosine methyltransferase) (16S rRNA m7G methyltransferase)
Q2RN74	Rru_A3627	1	0.317036	1.1	0.0937505	0.8	0.0279316	0.7	0.00219842	4	Chromosome segregation ATPase
Q2RN73	Rru_A3628	1.1	0.107864	1.2	0.0466547	0.9	0.261776	0.9	0.231472	5	Chromosome segregation DNA-binding protein
Q2RN72	Rru_A3629	1.1	0.213434	1	0.984732	0.9	0.848434	0.8	0.0366768	1	DNA polymerase III, delta subunit (EC 2.7.7.7)
Q2RN71	Rru_A3630	2.1	4.71872e-08	0.9	0.20013	1.1	0.39816	0.7	0.00146944	1	Twin-arginine translocation pathway signal
Q2RN70	Rru_A3631	1	0.44978	1	0.826884	1	0.229475	1	0.358142	6	Leucine--tRNA ligase (EC 6.1.1.4) (Leucyl-tRNA synthetase) (LeuRS)
Q2RN69	Rru_A3632	1	0.410125	0.8	0.0359284	1.5	0.0016297	1.1	0.0648812	4	Uncharacterized protein
Q2RN67	Rru_A3634	1.2	0.189101	1	0.980445	1.2	0.174911	0.9	0.762637	4	Uncharacterized protein
Q2RN64	Rru_A3637	1.5	0.0117363	1.2	0.305027	0.9	0.470538	1.1	0.68664	2	GTP cyclohydrolase-2 (EC 3.5.4.25) (GTP cyclohydrolase II)
Q2RN63	Rru_A3638	1	0.775447	0.9	0.660227	1.2	0.529101	0.9	0.112581	1	Two component transcriptional regulator, winged helix family
Q2RN60	Rru_A3641	1.2	0.0496576	0.8	0.151319	1.2	0.254417	1	0.430747	2	Ribonuclease PH (RNase PH) (EC 2.7.7.56) (tRNA nucleotidyltransferase)
Q2RN59	Rru_A3642	0.5	0.00407492	1.2	0.83821	0.8	0.950805	0.8	0.924356	1	Heat-inducible transcription repressor HrcA
Q2RN58	Rru_A3643	1.1	0.0269891	1.2	0.00133738	0.8	0.00298607	0.8	0.00290703	6	Protein GrpE (HSP-70 cofactor)
Q2RN55	Rru_A3646	1.8	0.00872317	0.5	0.00303315	2.5	0.000686003	0.8	0.0301138	2	Protein tyrosine phosphatase
Q2RN52	Rru_A3649	1.1	0.171635	1.2	0.0830349	0.9	0.340432	0.8	0.000785732	5	RNA 2',3'-cyclic phosphodiesterase (RNA 2',3'-CPDase) (EC 3.1.4.-)
Q2RN51	Rru_A3650	1	0.740047	0.9	0.760507	1.2	0.615442	1.2	0.0911788	5	Lipolytic enzyme, G-D-S-L (EC 3.1.1.2)
Q2RN50	Rru_A3651	1.2	0.00368372	1	0.552287	1	0.353343	0.7	5.14802e-05	5	ABC transporter component (EC 3.6.3.25)
Q2RN49	Rru_A3652	1	0.703385	0.3	0.0622965	3.9	0.134747	1.1	0.969768	1	Uncharacterized protein
Q2RN48	Rru_A3653	2.3	0.00568066	1	0.48983	1.1	0.275248	0.8	0.00131118	1	Uncharacterized protein
Q2RN46	Rru_A3655	0.9	0.282162	0.9	0.958019	1	0.540624	1	0.622384	6	Bifunctional purine biosynthesis protein PurH [Includes: Phosphoribosylaminoimidazolecarboxamide formyltransferase (EC 2.1.2.3) (AICAR transformylase); IMP cyclohydrolase (EC 3.5.4.10) (ATIC) (IMP synthase) (Inosinicase)]
Q2RN41	Rru_A3660	0.7	0.275455	1.1	0.98005	1.2	0.135485	1.1	0.79984	2	tRNA and rRNA cytosine-C5-methylase
Q2RN39	Rru_A3662	2.2	0.00874976	0.8	0.00850894	1.1	0.413242	0.8	0.102469	2	Uncharacterized protein
Q2RN38	Rru_A3663	0.8	0.0282105	1.1	0.881149	1	0.504379	1.7	9.51794e-06	6	Glutamate dehydrogenase (NAD) (EC 1.4.1.2)
Q2RN36	Rru_A3665	1.4	0.0106212	1.2	0.910988	1.2	0.0515102	1.3	0.00365965	3	Chemotaxis sensory transducer
Q2RN34	Rru_A3667	0.5	0.0438971	0.8	0.963038	0.6	0.480962	5.5	0.000302312	2	Short-chain dehydrogenase/reductase SDR (EC 1.1.1.100)
Q2RN33	Rru_A3668	1	0.574038	1.1	0.0653908	0.8	0.0665519	0.9	0.0750087	1	Cys-tRNA(Pro)/Cys-tRNA(Cys) deacylase (EC 4.2.-.-)
Q2RN31	Rru_A3670	3.3	0.00185602	0.7	0.324789	0.9	0.907147	1.1	0.299825	1	Potassium efflux system protein
Q2RN30	Rru_A3671	1	0.432981	0.9	0.178843	1	0.924863	0.8	0.000611531	6	Protein translocase subunit SecD (Protein-export membrane protein SecF)
Q2RN28	Rru_A3673	1.4	0.631199	1.8	0.0452198	0.6	0.00646407	1	0.488238	2	Glutaconyl-CoA decarboxylase (EC 4.1.1.70)
Q2RN26	Rru_A3675	0.4	0.00244857	0.8	0.162008	1.9	0.00467924	2.6	0.000562028	2	Glutathione S-transferase-like (EC 2.5.1.18)
Q2RN24	Rru_A3677	1.1	0.311392	1	0.967581	1.1	0.293452	1.7	0.00946202	2	Tripartite ATP-independent periplasmic transporter, DctQ component
Q2RN23	Rru_A3678	0.9	0.000462731	1.1	0.234793	1.1	0.299906	2.3	4.09375e-08	6	TRAP dicarboxylate transporter-DctP subunit
Q2RN20	Rru_A3681	1	0.366697	1.1	0.0017615	0.9	0.0266081	1.4	0.000121259	6	YceI
Q2RN18	Rru_A3683	1.6	0.0276009	1	0.228918	0.8	0.125384	1.3	0.0352446	4	YceI
Q2RN17	Rru_A3684	1.8	0.0213694	1.1	0.981364	1	0.355574	1	0.424499	1	Sulfotransferase
Q2RN12	Rru_A3689	1.5	0.0342536	1.3	0.21365	0.7	0.0118616	0.8	0.17661	2	MaoC-like dehydratase
Q2RN11	Rru_A3690	1.1	0.0341368	1	0.802988	1	0.620895	1	0.253024	3	Glutathione synthetase (EC 6.3.2.3) (GSH synthetase) (GSH-S) (GSHase) (Glutathione synthase)
Q2RN07	Rru_A3694	0.8	0.0263689	1.1	0.579627	1.1	0.192059	1.1	0.00581128	6	Uncharacterized protein
Q2RN06	Rru_A3695	1.1	0.0682792	1.1	0.0245349	1	0.655551	1.4	8.41356e-05	6	Acetoacetyl-CoA synthase (EC 6.2.1.16)
Q2RN04	Rru_A3697	1	0.769356	0.9	0.078896	1.1	0.0114709	1.1	0.0155815	6	Fumarylacetoacetate (FAA) hydrolase (EC 5.3.3.10)
Q2RN03	Rru_A3698	1.1	0.0991111	1	0.42217	1	0.733336	1.2	0.0573163	2	Outer-membrane lipoprotein carrier protein
Q2RN02	Rru_A3699	1.3	7.09874e-05	1	0.470342	1	0.233503	1.1	0.117436	4	Acriflavin resistance protein
Q2RN01	Rru_A3700	1	0.470347	1.1	0.00311029	1	0.185847	1.2	0.00135838	5	Secretion protein HlyD
Q2RMZ7	Rru_A3704	0.9	0.283943	1.5	0.125204	0.8	0.219357	0.9	0.995663	5	Periplasmic solute binding protein
Q2RMZ6	Rru_A3705	1.5	0.0189749	1.1	0.320147	0.9	0.0449835	0.9	0.0141701	2	DNA translocase FtsK
Q2RMZ5	Rru_A3706	0.9	0.0576587	0.9	0.10651	1	0.151305	1.4	0.0024978	6	Aminotransferase (EC 2.6.1.-)
Q2RMZ4	Rru_A3707	1.2	0.200037	1	0.890399	0.9	0.501913	1.2	0.207838	4	2-octaprenyl-3-methyl-6-methoxy-1,4-benzoquinol hydroxylase / 2-octaprenyl-6-methoxyphenol hydroxylase (EC 1.14.13.-)
Q2RMZ2	Rru_A3709	0.6	0.00178955	1	0.657964	1.3	0.976647	1.2	0.603149	1	UPF0434 protein Rru_A3709
Q2RMZ1	Rru_A3710	0.9	0.120704	0.8	0.00792733	1.3	0.000528424	1.2	0.00251566	6	Peptidase S16, lon-like
Q2RMZ0	Rru_A3711	0.8	0.237071	1.2	0.125613	1	0.556963	1.2	0.208914	5	Thioredoxin-related
Q2RMY2	Rru_A3719	1.6	0.0102396	1	0.719238	0.9	0.636676	0.8	0.648796	2	Methyltransferase FkbM
Q2RMX9	Rru_A3722	1.1	0.163842	1	0.795751	1	0.706375	1.1	0.696819	1	Uncharacterized protein
Q2RMX3	Rru_A3728	0.9	0.788877	1.1	0.109868	1	0.558465	1.2	0.010348	5	Extracellular ligand-binding receptor
Q2RMX2	Rru_A3729	1	0.409971	0.9	0.197553	1.2	0.016895	1.4	0.00340749	4	Creatininase
Q2RMW9	Rru_A3732	1.2	0.613291	0.7	0.106373	1.8	0.147209	1.1	0.600611	2	Uncharacterized protein
Q2RMW6	Rru_A3735	1.2	0.0298888	0.9	0.436417	0.8	0.519376	0.8	0.0980005	2	Uncharacterized protein
Q2RMW5	Rru_A3736	1	0.721609	1.1	0.615505	0.9	0.53342	1.1	0.431118	1	Uncharacterized protein
Q2RMW2	Rru_A3739	1	0.290376	1	0.196722	1.1	0.43412	1.2	0.00890189	6	Uncharacterized protein
Q2RMW0	Rru_A3741	1.3	0.000199552	0.9	0.38725	1.2	0.0100803	0.7	0.000172149	5	3-dehydroquinate synthase (EC 4.2.3.4)
Q2RMV7	Rru_A3744	1.1	0.447247	1	0.479152	1	0.276605	11.5	2.58349e-07	6	Predicted signal-transduction protein containing CBS domains
Q2RMV5	Rru_A3746	2.1	0.00100153	1.1	0.941854	0.9	0.459598	0.7	0.216128	6	50S ribosomal protein L25 (General stress protein CTC)
Q2RMV4	Rru_A3747	1	0.862836	1	0.741889	1	0.530934	0.9	0.205113	2	Peptidyl-tRNA hydrolase (PTH) (EC 3.1.1.29)
Q2RMV3	Rru_A3748	0.8	0.998453	1.1	0.621827	1	0.86396	0.9	0.525316	5	Ribosome-binding ATPase YchF
Q2RMV1	Rru_A3750	1	0.496334	0.9	0.0192195	1.1	0.0276763	1	0.189331	1	Uncharacterized protein
Q2RMV0	Rru_A3751	1	0.606769	1	0.403173	1	0.112085	1	0.0945895	6	Argininosuccinate synthase (EC 6.3.4.5) (Citrulline--aspartate ligase)
Q2RMU9	Rru_A3752	0.5	0.0031104	0.5	0.00471112	3.1	3.67077e-05	2.3	0.000345762	1	Uncharacterized protein
Q2RMU6	Rru_A3755	1.3	0.135155	0.9	0.843722	1.2	0.754016	0.9	0.140801	3	Heat shock protein Hsp20
Q2RMU5	Rru_A3756	0.9	0.480557	1.2	0.126605	0.9	0.917203	1.3	0.0386337	1	PAS/PAC sensor hybrid histidine kinase (EC 2.7.3.-)
Q2RMT5	Rru_A3766	1.2	0.00015476	0.9	0.00348941	1.2	0.00736241	0.7	3.85533e-06	6	Transcriptional regulator, MucR family
Q2RMT4	Rru_A3767	1	0.313914	1.1	0.0900429	0.9	0.00132369	1.2	0.00199374	6	Ferric uptake regulator (FUR) family
Q2RMT3	Rru_A3768	1.2	0.0117584	1	0.730502	1	0.204424	0.9	0.0415464	2	Ornithine-acyl[acyl carrier protein] N-acyltransferase
Q2RMT1	Rru_A3770	2.2	0.0330385	1	0.894798	0.8	0.127059	0.7	0.636838	3	tRNA-2-methylthio-N(6)-dimethylallyladenosine synthase (EC 2.8.4.3) ((Dimethylallyl)adenosine tRNA methylthiotransferase MiaB) (tRNA-i(6)A37 methylthiotransferase)
Q2RMT0	Rru_A3771	1	0.883158	1.5	0.00547738	1	0.784801	0.6	0.00712565	4	PhoH-like protein
Q2RMS9	Rru_A3772	1.3	0.000107951	1.2	0.0020942	0.7	0.000124608	0.8	0.00207298	4	Endoribonuclease YbeY (EC 3.1.-.-)
Q2RMS8	Rru_A3773	1.1	0.682174	1.1	0.350445	0.9	0.488563	0.9	0.03092	6	CBS domain protein
Q2RMS7	Rru_A3774	1	0.923265	1	0.652676	0.9	0.0837753	1	0.0759071	1	Apolipoprotein N-acyltransferase (ALP N-acyltransferase) (EC 2.3.1.-)
Q2RMS5	Rru_A3776	1	0.196922	0.8	2.25044e-06	1.3	0.000175329	1	0.0609828	6	S-adenosylmethionine synthase 2 (AdoMet synthase 2) (EC 2.5.1.6) (MAT 2) (Methionine adenosyltransferase 2)
Q2RMS4	Rru_A3777	1.1	0.0764696	0.9	0.0859936	1.1	0.0128833	0.9	0.0035529	4	tRNA (guanine-N(7)-)-methyltransferase (EC 2.1.1.33) (tRNA (guanine(46)-N(7))-methyltransferase) (tRNA(m7G46)-methyltransferase)
Q2RMS3	Rru_A3778	1.3	0.000365122	0.9	0.170963	1	0.956867	0.9	0.0243271	6	Ribosome maturation factor RimP
Q2RMS2	Rru_A3779	1.4	0.000258203	1.1	0.180444	0.9	0.00790032	0.9	0.246739	6	Transcription termination/antitermination protein NusA
Q2RMS1	Rru_A3780	1.3	0.00460456	1.1	0.394011	0.9	0.304774	0.9	0.503778	3	LSU ribosomal protein L7AE
Q2RMS0	Rru_A3781	1.5	1.64511e-05	1.1	0.266686	0.9	0.279379	0.9	0.0301198	6	Translation initiation factor IF-2
Q2RMR9	Rru_A3782	1.2	0.155008	1	0.901767	0.9	0.0985905	1.4	0.375258	5	Ribosome-binding factor A
Q2RMR8	Rru_A3783	1.3	0.00260866	0.9	0.385927	1.1	0.332494	0.7	0.000599411	6	tRNA pseudouridine synthase B (EC 5.4.99.25) (tRNA pseudouridine(55) synthase) (Psi55 synthase) (tRNA pseudouridylate synthase) (tRNA-uridine isomerase)
Q2RMR7	Rru_A3784	1.1	0.0397462	1	0.836649	1.1	0.601932	0.9	0.0247596	5	30S ribosomal protein S15
Q2RMR6	Rru_A3785	1.2	0.0113297	1	0.129708	0.9	0.0150085	1	0.186832	6	Polyribonucleotide nucleotidyltransferase (EC 2.7.7.8) (Polynucleotide phosphorylase) (PNPase)
Q2RMR5	Rru_A3786	1.1	0.523237	1.7	0.619208	1	0.720109	1.1	0.199382	5	Glycerophosphodiester phosphodiesterase (EC 3.1.4.46)
Q2RMR4	Rru_A3787	1	0.0811501	0.9	0.0645929	1.1	0.00341204	1	0.618415	6	2-nitropropane dioxygenase, NPD
Q2RMR3	Rru_A3788	1.1	0.229794	0.9	0.64933	1	0.2282	1.1	0.556382	1	Ferric uptake regulator (FUR) family
Q2RMR1	Rru_A3790	0.9	0.000569243	0.8	0.00231207	1.4	3.6878e-06	1	0.135041	6	Glycolate reductase (EC 1.1.1.26)
Q2RMQ9	Rru_A3792	1.1	0.329278	0.9	0.53521	0.4	0.158293	1.9	0.284873	1	Uncharacterized protein
Q2RMQ8	Rru_A3793	1	0.758884	0.9	0.0302646	1	0.87939	0.9	0.0907511	3	Molybdopterin biosynthesis protein
Q2RMQ7	Rru_A3794	1.1	0.0153881	1.1	0.0860362	1.1	0.0628869	0.7	2.92056e-05	6	Cysteine synthase (EC 2.5.1.47)
Q2RMQ6	Rru_A3795	1.1	0.687573	1.1	0.190482	0.8	0.0858995	1	0.999126	3	Transcriptional regulator, BadM/Rrf2 family
Q2RMQ5	Rru_A3796	1	0.913781	1	0.870829	1	0.949721	1	0.198922	6	Phosphopantothenate-cysteine ligase / Phosphopantothenoylcysteine decarboxylase (EC 4.1.1.36) (EC 6.3.2.5)
Q2RMQ4	Rru_A3797	1	0.143842	0.9	0.0510558	1.1	0.0389385	0.9	0.331239	6	Probable protein kinase UbiB (EC 2.7.-.-)
Q2RMQ3	Rru_A3798	1.2	0.000277423	0.9	0.0228265	1.3	7.74445e-05	1	0.596183	6	Ubiquinone/menaquinone biosynthesis C-methyltransferase UbiE (EC 2.1.1.163) (EC 2.1.1.201) (2-methoxy-6-polyprenyl-1,4-benzoquinol methylase) (Demethylmenaquinone methyltransferase)
Q2RMQ1	Rru_A3800	1.1	0.0126357	1.2	0.0144358	1	0.243869	1	0.307014	3	Uncharacterized protein
Q2RMQ0	Rru_A3801	1	0.997591	1.1	0.654878	1	0.840797	1	0.0464096	6	Short chain enoyl-CoA hydratase (EC 4.2.1.17)
Q2RMP9	Rru_A3802	1.6	2.63508e-05	1.3	0.00109769	0.8	0.0138973	0.8	0.0866938	6	30S ribosomal protein S20
Q2RMP8	Rru_B0001	0.9	0.0668173	0.8	0.00272825	1	0.918109	1	0.664215	2	Putative partition protein
Q2RMP4	Rru_B0005	1	0.474972	0.8	0.135689	1.2	0.211685	1	0.945867	5	Glycosyl transferase
Q2RMP3	Rru_B0006	0.8	0.0574311	1	0.611108	1.1	0.684693	1	0.453934	4	NAD-dependent epimerase/dehydratase
Q2RMP2	Rru_B0007	0.9	0.99679	0.9	0.121821	1	0.135772	1.1	0.564392	5	Glycosyl transferase, group 1
Q2RMM4	Rru_B0025	0.7	0.00454322	0.7	0.0253443	1.1	0.541173	0.6	0.010974	3	Uncharacterized protein
Q2RMM3	Rru_B0026	1.1	0.303423	1	0.246427	1	0.7609	0.8	0.00765878	6	SapC
Q2RMM1	Rru_B0028	1.3	3.22355e-05	1	0.698395	0.9	0.0175266	0.7	2.79205e-07	2	ABC transporter related
Q2RML9	Rru_B0030	1.1	0.134585	1	0.849535	1	0.381743	1.2	0.000682725	6	Hemolysin-type calcium-binding region
Q2RML8	Rru_B0031	1	0.666944	0.9	0.474339	1	0.423065	1	0.509438	4	Uncharacterized protein
Q2RML5	Rru_B0034	1	0.621281	0.9	0.0347412	1.1	0.581798	0.8	0.0359432	1	Uncharacterized protein
Q2RML3	Rru_B0036	1.1	0.620251	0.7	0.053445	0.9	0.877673	0.4	0.0606489	1	Uncharacterized protein
Q2RML2	Rru_B0037	0.8	0.00915112	1	0.83648	0.9	0.0847135	1.2	0.0403107	5	Hemolysin-type calcium-binding region
Q2RML1	Rru_B0038	1	0.648677	1	0.631376	0.9	0.67957	1	0.266416	5	dTDP-4-dehydrorhamnose 3,5-epimerase (EC 5.1.3.13)
Q2RML0	Rru_B0039	1.4	0.0218153	1.1	0.168895	0.8	0.0214635	0.6	0.00075004	5	Type I secretion system ATPase, PrtD
Q2RMK9	Rru_B0040	1.4	0.0161094	1.2	0.236129	1.2	0.489491	0.6	0.0738176	6	Type I secretion membrane fusion protein, HlyD
Q2RMK6	Rru_B0043	1	0.207917	1.2	0.0384659	1	0.465828	1.4	0.039579	3	Uncharacterized protein
Q2RMK5	Rru_B0044	1	0.259737	0.9	0.314183	1	0.705698	1	0.480802	4	Glycosyl transferase, family 2
Q2RMK4	Rru_B0045	1	0.0874292	0.8	0.106605	1	0.232121	1.2	0.134251	6	Phosphomannomutase (EC 5.4.2.8)
Q2RMK3	Rru_B0046	1.2	0.000469666	1	0.786129	1	0.612718	0.7	0.069423	5	Mannose-1-phosphate guanylyltransferase (GDP) (EC 2.7.7.22)
Q2RMK1	Rru_B0048	1.1	0.418858	0.8	3.87701e-05	1.1	0.0729805	0.8	0.0156504	6	Glucose-1-phosphate thymidylyltransferase (EC 2.7.7.24)
Q2RMK0	Rru_B0049	1	0.605757	0.9	0.176314	1.1	0.0937054	0.9	0.109986	5	dTDP-4-dehydrorhamnose reductase
Q2RMJ9	Rru_B0050	1.1	0.014226	0.8	0.000159044	1.2	0.00161457	0.9	0.0378059	5	dTDP-glucose 4,6-dehydratase (EC 4.2.1.46)

## Sheet: Table S4
Table S4 - Fitness profiling of and succinate- and butyrate-grown Rhodospirillum rubrum S1H (Complete Dataset)
The strain fitness is defined as the log2 of the ratio between the strain abundance reached after 5 generations to the abundance at T0 in the relevant condition. The gene fitness values are calculated by averaging the strain fitness values for each gene. The presented gene fitness values are the average values resulting of three independent fitness assays for each condition. The statistical signi…
		Succinate		Butyrate
Locus Tag	Description	Fitness	σ	Fitness	σ	Statistical significance
Rru_A0005	killer suppression protein HigA, putative (NCBI)	-0.11	0.85	0.02	7.03	0.219734
Rru_A0008	hypothetical protein (NCBI)	-0.03	2.23	0	16.65	0.503831
Rru_A0016	3-beta-hydroxy-delta(5)-steroid dehydrogenase (NCBI)	0.09	3.84	0.01	24.29	0.727505
Rru_A0020	Glutathione peroxidase (NCBI)	-0.13	1.96	0.06	2.47	0.325352
Rru_A0025	hypothetical protein (NCBI)	-0.01	3.3	-0.22	1.22	0.260582
Rru_A0026	hypothetical protein (NCBI)	0.25	0.21	0.09	0.97	0.0472204
Rru_A0027	Monofunctional biosynthetic peptidoglycan transglycosylase (NCBI)	-0.01	48.71	-0.11	1.17	0.682816
Rru_A0028	Beta-lactamase-like (NCBI)	-0.04	1.41	-0.11	0.85	0.303584
Rru_A0029	hypothetical protein (NCBI)	0.11	3.87	0.16	0.61	0.85768
Rru_A0030	hypothetical protein (NCBI)	0.22	0.68	0.14	0.75	0.515322
Rru_A0031	Transcriptional Regulator, LysR family (NCBI)	0.07	4.31	0.11	1.55	0.864284
Rru_A0032	TPR repeat (NCBI)	-0.34	0.53	0.15	1.13	0.0270307
Rru_A0046	Protein of unknown function DUF523 (NCBI)	-0.39	0.3	-0.43	0.59	0.797767
Rru_A0047	ABC transporter component (NCBI)	-0.07	0.67	-0.07	3.55	0.981177
Rru_A0048	Lysine exporter protein (LYSE/YGGA) (NCBI)	-0.35	0.25	-0.19	2.28	0.5715
Rru_A0050	hypothetical protein (NCBI)	-0.14	0.67	0.02	24.56	0.628901
Rru_A0051	Carboxyl transferase (NCBI)	-0.11	1.02	-0.07	3.44	0.82383
Rru_A0052	Biotin carboxylase (NCBI)	-0.03	1.59	-1.83	0.06	1.58762e-05
Rru_A0053	Carboxyl transferase (NCBI)	-0.09	1.95	-1.77	0.09	0.000246627
Rru_A0066	PAS/PAC Sensor Signal Transduction Histidine Kinase (NCBI)	-0.14	1.27	-0.1	1.31	0.776758
Rru_A0067	Protein of unknown function DUF123 (NCBI)	-0.05	2.64	0.04	3.91	0.490357
Rru_A0068	Alpha/beta hydrolase fold (NCBI)	-0.05	1.32	-0.01	4.5	0.474196
Rru_A0069	ABC transporter component (NCBI)	-0.12	0.73	-0.32	0.71	0.239082
Rru_A0070	Protein of unknown function DUF6, transmembrane (NCBI)	-0.09	1.98	-0.06	0.15	0.810314
Rru_A0071	hypothetical protein (NCBI)	0.03	3.1	0.38	0.63	0.074988
Rru_A0073	ribosomal subunit interface protein, putative (NCBI)	0.08	3.48	0.51	0.13	0.0503887
Rru_A0074	Helicase-like (NCBI)	-0.18	1.12	-0.2	0.29	0.886456
Rru_A0076	Protein of unknown function DUF1332 (NCBI)	0.15	2.56	-0.3	2.04	0.34096
Rru_A0080	chemotaxis sensory transducer (NCBI)	-0.09	1.15	-0.03	3.92	0.546082
Rru_A0081	chemotaxis sensory transducer (NCBI)	-0.13	2.61	-0.07	3.77	0.809899
Rru_A0082	chemotaxis sensory transducer (NCBI)	0.13	1.55	0.06	0.79	0.608669
Rru_A0083	nuclease, SNase-like (NCBI)	-0.01	17.61	0.2	1.56	0.356257
Rru_A0084	Peptidase S33, proline iminopeptidase 1 (NCBI)	-0.27	0.65	-0.07	3.39	0.307674
Rru_A0085	Putative diguanylate cyclase (GGDEF domain) (NCBI)	0.02	1.17	0.04	3.43	0.797032
Rru_A0087	HI0933-like protein (NCBI)	0.04	4.77	0.07	3.56	0.851664
Rru_A0088	Zinc-containing alcohol dehydrogenase superfamily (NCBI)	0.12	1.1	0.02	8.23	0.40698
Rru_A0089	ATP-dependent DNA helicase RecQ (NCBI)	0.06	0.52	-0.02	6.77	0.313123
Rru_A0092	extracellular solute-binding protein, family 1 (NCBI)	-0.01	20.72	0.06	2.82	0.707335
Rru_A0093	Binding-protein-dependent transport systems inner membrane component (NCBI)	0.05	0.23	0.07	0.73	0.558304
Rru_A0094	Binding-protein-dependent transport systems inner membrane component (NCBI)	0	9.76	-0.12	1.04	0.20271
Rru_A0095	ABC transporter component (NCBI)	0.06	2.74	0.01	11.67	0.71949
Rru_A0098	Cystathionine gamma-synthase (NCBI)	-0.21	1.44	-0.17	1.93	0.890637
Rru_A0099	Serine phosphatase (NCBI)	-0.01	12.34	0	18	0.935103
Rru_A0101	hypothetical protein (NCBI)	0.22	1.19	0.01	6.64	0.248882
Rru_A0102	Putative diguanylate cyclase (GGDEF domain) (NCBI)	0.04	4.13	-0.06	1.4	0.395464
Rru_A0104	Alpha-2-macroglobulin-like protein (NCBI)	-0.33	0.31	-0.18	0.06	0.0663309
Rru_A0105	Penicillin-binding protein 1C (NCBI)	-0.36	0.49	-0.26	0.46	0.442847
Rru_A0107	MSHA biogenesis protein MshM (NCBI)	-0.24	0.87	-0.34	0.58	0.612415
Rru_A0108	Peptidase A24A, prepilin type IV (NCBI)	-0.37	0.71	-0.24	0.82	0.537023
Rru_A0109	type II and III secretion system protein (NCBI)	-0.12	0.55	0.03	1.96	0.044601
Rru_A0112	hypothetical protein (NCBI)	-0.02	2.36	-0.08	1.08	0.330618
Rru_A0113	type II secretion system protein E (NCBI)	-0.03	11.01	-0.04	5.29	0.967408
Rru_A0116	hypothetical protein (NCBI)	-0.17	0.76	-0.27	1.17	0.649478
Rru_A0117	ABC transporter component (NCBI)	-0.26	0.68	-0.15	1.63	0.557034
Rru_A0120	chemotaxis sensory transducer (NCBI)	0.11	1.28	0.13	0.75	0.800096
Rru_A0121	hypothetical protein (NCBI)	-0.1	1.24	0.02	9.28	0.446976
Rru_A0124	Putative diguanylate phosphodiesterase (EAL domain) (NCBI)	0.08	0.86	-0.06	2.68	0.237163
Rru_A0125	diguanylate phosphodiesterase (EAL domain) (NCBI)	0.17	0.85	0.09	1.01	0.463973
Rru_A0126	ABC transporter component (NCBI)	-0.02	0.91	-0.07	2.19	0.600684
Rru_A0127	ABC-2 transporter component (NCBI)	0.02	3	0.04	7.41	0.916617
Rru_A0130	chemotaxis sensory transducer (NCBI)	-0.03	3.3	0.14	0.78	0.107752
Rru_A0131	Response regulator receiver (CheY) and unknown domain protein (NCBI)	0.03	5.23	-0.09	1.84	0.409244
Rru_A0132	Peptidase S13, D-Ala-D-Ala carboxypeptidase C (NCBI)	0.01	13.64	-0.08	1.97	0.545135
Rru_A0133	Glycosyl transferase, group 1 (NCBI)	0.1	1.33	0.09	0.73	0.884071
Rru_A0134	Succinic semialdehyde dehydrogenase (NCBI)	0.03	2.14	-0.08	0.48	0.0532881
Rru_A0135	molybdenum ABC transporter ATP-binding protein (NCBI)	-0.06	4.86	-0.02	2.24	0.849923
Rru_A0136	Protein of unknown function DUF6, transmembrane (NCBI)	0.03	4.65	-0.07	0.59	0.26523
Rru_A0137	TRAP transporter solute receptor, TAXI family (NCBI)	-0.4	0.47	-0.14	0.96	0.119954
Rru_A0138	Leucyl aminopeptidase (NCBI)	-0.01	9.92	-0.1	0.37	0.373313
Rru_A0140	Transcriptional Regulator, AraC family (NCBI)	0.09	0.4	0.04	3.07	0.591855
Rru_A0141	Porphobilinogen synthase (NCBI)	-0.1	1.75	-0.08	4.83	0.917438
Rru_A0142	Putative cyclase (NCBI)	0.01	10.76	0.04	1.66	0.578045
Rru_A0143	GCN5-related N-acetyltransferase (NCBI)	-0.18	1.53	-0.13	0.62	0.766084
Rru_A0144	NADH:flavin oxidoreductase/NADH oxidase (NCBI)	-0.13	2.68	0.01	7.22	0.530342
Rru_A0145	Transcriptional Regulator, TetR family (NCBI)	-0.04	3.39	-0.05	1.93	0.896589
Rru_A0147	Major facilitator superfamily MFS_1 (NCBI)	-0.47	0.06	-0.21	0.73	0.0465408
Rru_A0148	GTP-binding protein TypA (NCBI)	-0.7	0.68	-0.56	0.85	0.72879
Rru_A0149	PfkB (NCBI)	0.1	2.13	0.14	2.31	0.867815
Rru_A0153	Endonuclease III/Nth (NCBI)	-0.18	1.44	0.03	1.93	0.239992
Rru_A0156	Secretion protein HlyD (NCBI)	-0.01	21.92	0.08	1.07	0.483223
Rru_A0157	Drug resistance transporter EmrB/QacA subfamily (NCBI)	0.12	1.79	0.13	1.04	0.971889
Rru_A0158	chemotaxis sensory transducer (NCBI)	-0.13	1.04	-0.06	2.13	0.520439
Rru_A0160	hypothetical protein (NCBI)	0.12	2.63	-0.04	10.41	0.62098
Rru_A0162	Chaperonin Cpn60/TCP-1 (NCBI)	0	85.32	0.06	4.35	0.799281
Rru_A0163	Transcriptional Regulator, XRE family (NCBI)	-0.04	5.81	0.19	0.94	0.244538
Rru_A0164	Sulfate transporter/antisigma-factor antagonist (NCBI)	0.06	2	0.12	0.38	0.531354
Rru_A0169	Protein of unknown function DUF48 (NCBI)	0.05	4.05	0.02	12.34	0.838695
Rru_A0171	CRISPR-associated protein, CT1976 (NCBI)	-0.13	2.21	-0.16	0.96	0.880253
Rru_A0172	CRISPR-associated protein, CT1975 (NCBI)	-0.05	8.11	-0.11	4.17	0.887855
Rru_A0173	hypothetical protein (NCBI)	0.36	1.4	0.04	7.73	0.420399
Rru_A0174	hypothetical protein (NCBI)	0.05	1.44	-0.06	0.95	0.105356
Rru_A0175	CRISPR-associated helicase Cas3, core (NCBI)	-0.03	4.36	-0.05	0.95	0.884079
Rru_A0178	CRISPR-associated protein Cas2, putative (NCBI)	0.36	0.5	0.14	1.82	0.30678
Rru_A0179	Protein of unknown function DUF83 (NCBI)	-0.03	2.48	0.1	1.47	0.242546
Rru_A0182	hypothetical protein (NCBI)	0.13	1.49	0.22	0.51	0.536742
Rru_A0183	Cold-shock DNA-binding domain protein (NCBI)	0.05	1.27	0.06	2.02	0.903897
Rru_A0184	Protein of unknown function DUF324 (NCBI)	0.2	0.69	0.2	0.89	0.955998
Rru_A0185	hypothetical protein (NCBI)	0.05	0.87	0.17	0.87	0.2622
Rru_A0186	hypothetical protein (NCBI)	-0.13	0.98	0.15	0.88	0.0572563
Rru_A0187	hypothetical protein (NCBI)	0.18	0.68	0.22	2.62	0.910791
Rru_A0188	ABC transporter, transmembrane region (NCBI)	0.02	2.96	0	14.73	0.668675
Rru_A0189	ABC transporter, transmembrane region (NCBI)	0.02	3.26	0.05	2.94	0.776655
Rru_A0190	TonB-dependent receptor (NCBI)	0.07	0.87	0.05	3.2	0.795118
Rru_A0191	Aspartate 1-decarboxylase-like (NCBI)	0.04	1.59	-0.02	6.53	0.527236
Rru_A0192	Multi antimicrobial extrusion protein MatE (NCBI)	0.13	1.72	0.07	1.15	0.693255
Rru_A0195	hypothetical protein (NCBI)	0.1	0.71	0.02	2.15	0.167833
Rru_A0197	hypothetical protein (NCBI)	0.12	1.74	0.08	0.23	0.785681
Rru_A0198	hypothetical protein (NCBI)	0.12	1.45	-0.02	10.01	0.369291
Rru_A0200	Restriction endonuclease (NCBI)	0.05	3.17	0.12	1.15	0.602556
Rru_A0202	Phospholipase D/Transphosphatidylase (NCBI)	-0.06	2.15	0.04	2.37	0.339588
Rru_A0203	hypothetical protein (NCBI)	0.17	3.05	0	116.76	0.618289
Rru_A0205	Heat shock protein DnaJ-like (NCBI)	-0.12	0.49	0.05	0.49	0.0102151
Rru_A0208	SNF2 helicase-related protein (NCBI)	0.05	0.92	0.22	0.63	0.102343
Rru_A0209	Extradiol ring-cleavage dioxygenase, class III enzyme, subunit B (NCBI)	-0.17	0.78	0.01	41.43	0.388425
Rru_A0213	hypothetical protein (NCBI)	-0.6	0.79	-0.36	0.75	0.490713
Rru_A0214	MutT/nudix family protein (NCBI)	-0.13	2.73	-0.2	0.73	0.781608
Rru_A0215	Protein of unknown function DUF6, transmembrane (NCBI)	0.02	9.22	0.09	1.9	0.670896
Rru_A0216	Transcriptional Regulator, AsnC family (NCBI)	-0.08	4.87	0.12	3.12	0.558054
Rru_A0217	Citrate lyase (NCBI)	-0.05	1.14	-3.11	0.06	1.05232e-05
Rru_A0219	hypothetical protein (NCBI)	-0.1	2.75	0.3	0.54	0.0939771
Rru_A0223	Protein of unknown function DUF344 (NCBI)	-0.05	3.98	-0.04	0.96	0.898643
Rru_A0226	Major facilitator superfamily MFS_1 (NCBI)	0.07	1.45	-0.04	1.38	0.173466
Rru_A0228	Twin-arginine translocation pathway signal (NCBI)	0.08	4.5	-0.13	1.42	0.405436
Rru_A0229	Glycosyl transferase, group 1 (NCBI)	-0.06	2.15	0.05	5.46	0.581748
Rru_A0231	hypothetical protein (NCBI)	-0.06	3.8	-0.05	1.18	0.972235
Rru_A0232	hypothetical protein (NCBI)	0.01	21	0.01	2.52	0.964677
Rru_A0233	hypothetical protein (NCBI)	-0.14	1.3	-0.12	1.5	0.888749
Rru_A0234	hypothetical protein (NCBI)	-0.26	2.66	-0.09	3.9	0.729689
Rru_A0236	Camphor resistance CrcB protein (NCBI)	-0.08	2.86	0.22	0.62	0.118396
Rru_A0239	hypothetical protein (NCBI)	-0.14	1.39	-0.12	0.5	0.891488
Rru_A0240	NUDIX hydrolase (NCBI)	-0.06	4.1	-0.08	1.06	0.949284
Rru_A0241	DNA methylase N-4/N-6 (NCBI)	0.01	9.7	-0.07	0.31	0.225719
Rru_A0242	Type III restriction enzyme, res subunit (NCBI)	0.06	0.75	-0.04	0.48	0.0238266
Rru_A0243	tRNA/rRNA cytosine-C5-methylase (NCBI)	-0.21	0.33	-0.01	6.63	0.0265294
Rru_A0246	Ppx/GppA phosphatase (NCBI)	-0.3	0.22	-0.11	1.13	0.0838857
Rru_A0247	Periplasmic binding protein/LacI transcriptional regulator (NCBI)	-0.02	3.58	-0.04	4.1	0.878619
Rru_A0248	inner-membrane translocator (NCBI)	0.1	0.38	0.05	4.29	0.666219
Rru_A0249	ABC transporter component (NCBI)	-0.08	1.16	0.06	1.5	0.13358
Rru_A0250	Xylulokinase (NCBI)	0.17	1.41	-0.03	8.05	0.394475
Rru_A0251	Transcriptional Regulator, AraC family (NCBI)	-0.1	1.12	0.01	3.81	0.18333
Rru_A0252	Zinc-containing alcohol dehydrogenase superfamily (NCBI)	-0.12	0.48	-0.1	2.1	0.869783
Rru_A0253	GDP-mannose 4,6-dehydratase (NCBI)	0.12	0.74	0.12	2.26	0.993758
Rru_A0254	NAD-dependent epimerase/dehydratase (NCBI)	-0.01	28.22	0.07	4.06	0.781099
Rru_A0256	GCN5-related N-acetyltransferase (NCBI)	0.09	2.02	0.01	26.48	0.652703
Rru_A0257	Protein of unknown function DUF898 (NCBI)	0.04	0.9	-0.04	2.51	0.259471
Rru_A0259	Carbon starvation protein CstA (NCBI)	-0.11	2.41	0.1	0.56	0.258599
Rru_A0260	Protein of unknown function DUF466 (NCBI)	-0.03	13.67	0.1	1.61	0.642784
Rru_A0261	hypothetical protein (NCBI)	0.14	1.46	0.2	2.23	0.861649
Rru_A0262	chemotaxis sensory transducer (NCBI)	-0.17	1.5	-0.13	2.46	0.876442
Rru_A0264	TPR repeat (NCBI)	-0.07	4.75	0.05	4.07	0.615252
Rru_A0267	Lytic transglycosylase, catalytic (NCBI)	0.05	1.28	-0.07	2.2	0.264967
Rru_A0268	Molybdopterin binding domain (NCBI)	0.12	1.96	0.13	0.87	0.98661
Rru_A0270	Protein of unknown function DUF525 (NCBI)	-0.26	0.36	-0.24	1.4	0.918519
Rru_A0275	Alpha/beta hydrolase fold (NCBI)	-0.49	0.96	-0.41	0.45	0.814664
Rru_A0277	hypothetical protein (NCBI)	-0.04	4.19	-0.1	2.89	0.789925
Rru_A0278	Transcriptional Regulator, XRE family (NCBI)	-0.32	0.47	-0.04	0.72	0.0330162
Rru_A0279	4Fe-4S ferredoxin, iron-sulfur binding (NCBI)	-0.08	2.84	-0.05	3.52	0.853888
Rru_A0280	Queuine tRNA-ribosyltransferase (NCBI)	-0.1	0.18	-0.2	0.45	0.138579
Rru_A0281	Queuosine biosynthesis protein (NCBI)	-0.31	1.1	0	13.96	0.202171
Rru_A0282	Protein of unknown function DUF204 (NCBI)	-0.1	2.26	-0.07	1.97	0.854136
Rru_A0283	hypothetical protein (NCBI)	-0.2	1.87	0.04	6.49	0.4215
Rru_A0284	acetolactate synthase (NCBI)	-0.07	0.51	-0.06	1.19	0.822028
Rru_A0285	Aldehyde dehydrogenase (NCBI)	-0.02	4.62	-0.1	1.2	0.407706
Rru_A0286	hypothetical protein (NCBI)	-0.34	0.68	-0.3	0.6	0.838538
Rru_A0287	hypothetical protein (NCBI)	-0.29	1.69	-0.02	10.62	0.438415
Rru_A0288	2,5-didehydrogluconate reductase (NCBI)	-0.23	1.5	-0.13	0.2	0.645007
Rru_A0289	NUDIX hydrolase (NCBI)	0.01	34.27	0.07	1.22	0.690551
Rru_A0290	Auxin Efflux Carrier (NCBI)	-0.07	1.08	-0.1	1.01	0.729627
Rru_A0291	hypothetical protein (NCBI)	-0.5	0.45	-0.54	0.13	0.753912
Rru_A0296	hypothetical protein (NCBI)	-0.29	0.86	-1.59	0.31	0.0156798
Rru_A0297	Putative esterase (NCBI)	-0.02	6.79	-0.07	0.89	0.584943
Rru_A0298	Aldehyde dehydrogenase (NAD+) (NCBI)	-0.15	0.44	-0.13	0.73	0.738585
Rru_A0300	Aminotransferase, class IV (NCBI)	0.2	0.95	0.19	1.08	0.955412
Rru_A0301	Alkylhydroperoxidase AhpD core (NCBI)	-0.16	1.77	-0.03	8.18	0.543902
Rru_A0303	hypothetical protein (NCBI)	-0.03	14.76	-0.1	3.18	0.838119
Rru_A0305	Hydrogenase expression/formation protein HypE (NCBI)	-0.16	3.4	0.02	23.43	0.677818
Rru_A0309	4Fe-4S ferredoxin, iron-sulfur binding (NCBI)	-0.05	9	-0.08	4.08	0.929212
Rru_A0310	Ferredoxin hydrogenase (NCBI)	-0.11	0.28	-0.04	3.83	0.413705
Rru_A0311	Formate/nitrite transporter (NCBI)	-0.23	1.09	-0.15	1.42	0.694378
Rru_A0313	Aldehyde ferredoxin oxidoreductase (NCBI)	-0.09	1.15	-0.05	3.86	0.749508
Rru_A0314	NADH dehydrogenase (quinone) (NCBI)	-0.05	3.56	-0.15	0.68	0.397172
Rru_A0315	NADH dehydrogenase (quinone) (NCBI)	0.07	2.4	0.04	1.99	0.81064
Rru_A0316	NADH-ubiquinone oxidoreductase (NCBI)	-0.04	3.51	0.05	2.39	0.447761
Rru_A0317	Respiratory-chain NADH dehydrogenase, subunit 1 (NCBI)	-0.03	6.06	0	41.07	0.860018
Rru_A0318	4Fe-4S ferredoxin, iron-sulfur binding (NCBI)	-0.07	3.82	0.34	0.51	0.0962113
Rru_A0319	NADH-ubiquinone oxidoreductase, chain 4L (NCBI)	-0.18	1.87	0.01	22.27	0.481229
Rru_A0320	NADH dehydrogenase (quinone) (NCBI)	0.03	6.41	0.05	4.19	0.923581
Rru_A0321	NADH dehydrogenase (ubiquinone), 20 kDa subunit (NCBI)	-0.26	0.7	-0.13	0.99	0.356755
Rru_A0322	Peptidase M52, hydrogen uptake protein (NCBI)	-0.07	2.78	-0.02	2.76	0.717717
Rru_A0323	4Fe-4S ferredoxin, iron-sulfur binding (NCBI)	-0.8	0.24	-0.55	0.73	0.380107
Rru_A0324	Formate dehydrogenase, alpha subunit (NCBI)	-0.11	0.59	-0.08	1.77	0.751264
Rru_A0326	Transcriptional Regulator, NifA subfamily, Fis Family (NCBI)	0.07	0.88	-0.01	7.69	0.245465
Rru_A0327	Periplasmic Sensor Signal Transduction Histidine Kinase (NCBI)	-0.01	12.94	-0.01	15.18	0.966399
Rru_A0328	Lysine exporter protein (LYSE/YGGA) (NCBI)	0.01	13.11	-0.06	1.28	0.564532
Rru_A0330	Transcriptional Regulator, LysR family (NCBI)	-0.04	4.53	0.03	6.41	0.668449
Rru_A0331	Protein of unknown function DUF6, transmembrane (NCBI)	0.1	0.74	-0.09	1.26	0.0760381
Rru_A0333	Ferritin and Dps (NCBI)	-0.12	0.31	-0.05	2.45	0.411462
Rru_A0336	hypothetical protein (NCBI)	0.1	1.33	0.22	1.31	0.539489
Rru_A0339	Short-chain dehydrogenase/reductase SDR (NCBI)	0.05	5.6	-0.15	1.19	0.34397
Rru_A0340	CRISPR-associated helicase Cas3, core (NCBI)	0.03	0.59	-0.03	1.46	0.0941001
Rru_A0347	Protein of unknown function DUF48 (NCBI)	-0.04	2.36	-0.17	1.44	0.439067
Rru_A0351	hypothetical protein (NCBI)	0.06	3.01	0.01	8.8	0.735426
Rru_A0354	Phage integrase (NCBI)	0.17	0.64	0.27	0.44	0.330651
Rru_A0357	hypothetical protein (NCBI)	-0.04	4.54	-0.3	0.96	0.268822
Rru_A0359	Class II aldolase/adducin-like (NCBI)	0.18	0.71	0.09	1.84	0.502816
Rru_A0360	Initiation factor 2B alpha/beta/delta (NCBI)	-0.65	0.41	-0.37	0.57	0.226555
Rru_A0361	Methylthioadenosine phosphorylase (NCBI)	-0.8	0.3	-0.49	1.28	0.484464
Rru_A0367	NUDIX hydrolase (NCBI)	0.04	3.56	0	66.56	0.748626
Rru_A0369	ATPase associated with various cellular activities, AAA_3 (NCBI)	-0.04	4.56	0.06	3.2	0.546752
Rru_A0371	Double-transmembrane region-like (NCBI)	-0.05	0.64	0.04	2.74	0.236575
Rru_A0372	hypothetical protein (NCBI)	-0.01	12.56	0.03	5.1	0.752642
Rru_A0373	flavodoxin/nitric oxide synthase (NCBI)	-0.1	2.32	-0.05	1.82	0.757423
Rru_A0374	hypothetical protein (NCBI)	-0.01	5.45	0.04	3.5	0.590299
Rru_A0375	Pirin-like (NCBI)	-0.01	26.69	0	55.53	0.988343
Rru_A0376	Transcriptional Regulator, LytR/AlgR family (NCBI)	0	6.62	-0.02	3.71	0.753169
Rru_A0377	Signal Transduction Histidine Kinase (STHK), LytS (NCBI)	0.04	1.95	0.1	1.34	0.587637
Rru_A0378	hypothetical protein (NCBI)	0	1398.07	0.04	2.57	0.799419
Rru_A0379	Flavodoxin, long chain (NCBI)	-0.04	0.46	-0.16	0.73	0.143078
Rru_A0380	Glyoxalase/bleomycin resistance protein/dioxygenase (NCBI)	0.07	2.49	0.01	27.55	0.679437
Rru_A0381	Major facilitator superfamily transporter MFS_1 (NCBI)	0.12	1.33	0.09	0.43	0.779385
Rru_A0383	SH3 domain protein (NCBI)	0.09	2.08	0.11	1.19	0.888316
Rru_A0385	Gamma-glutamyltransferase (NCBI)	0.06	3.54	0.11	0.57	0.722514
Rru_A0386	Transcriptional Regulator, ArsR family (NCBI)	0.06	3.3	-0.07	2.07	0.419667
Rru_A0387	Antibiotic biosynthesis monooxygenase (NCBI)	-0.27	0.36	-0.1	2.34	0.275268
Rru_A0389	Antibiotic biosynthesis monooxygenase (NCBI)	0.27	0.85	0.18	1.32	0.662266
Rru_A0390	hypothetical protein (NCBI)	-0.09	0.33	-0.05	3.53	0.656684
Rru_A0391	hypothetical protein (NCBI)	0.04	1.69	0.15	2.73	0.672658
Rru_A0392	Molybdopterin binding domain (NCBI)	0.12	0.93	0.11	0.74	0.888113
Rru_A0393	NUDIX hydrolase (NCBI)	-0.05	0.31	-0.16	0.97	0.298332
Rru_A0395	PpiC-type peptidyl-prolyl cis-trans isomerase (NCBI)	-0.1	0.5	0	56.2	0.24649
Rru_A0400	hypothetical protein (NCBI)	0.08	2.51	0.03	4.29	0.706975
Rru_A0402	hypothetical protein (NCBI)	0.11	1.75	0.14	0.52	0.819468
Rru_A0404	Amidophosphoribosyl transferase (NCBI)	-3.06	0.08	-0.92	0.3	0.000631537
Rru_A0419	Aminodeoxychorismate lyase (NCBI)	0.05	2.38	0.07	1.3	0.799041
Rru_A0422	hypothetical protein (NCBI)	0	191.38	0	3224.1	0.995334
Rru_A0427	Short-chain dehydrogenase/reductase SDR (NCBI)	0	47.99	-0.27	0.67	0.102274
Rru_A0430	Ribonuclease BN (NCBI)	-0.08	3.43	-0.02	1.28	0.738988
Rru_A0435	Acyl-CoA dehydrogenase (NCBI)	0.1	0.69	-1.03	0.3	0.00338882
Rru_A0438	Multi-sensor Signal Transduction Histidine Kinase (NCBI)	0.09	1.02	0.06	1.58	0.749746
Rru_A0439	extracellular solute-binding protein, family 3 (NCBI)	0.09	1.34	-0.1	1.54	0.168463
Rru_A0443	hypothetical protein (NCBI)	0.05	4.72	0.02	1.55	0.846194
Rru_A0446	hypothetical protein (NCBI)	-0.09	1.05	-0.13	1.21	0.741711
Rru_A0447	AMMECR1 (NCBI)	0.07	2.38	-0.07	0.78	0.247277
Rru_A0448	Protein of unknown function DUF52 (NCBI)	-0.04	10	0.12	1.61	0.556486
Rru_A0449	Radical SAM (NCBI)	-0.06	0.78	-0.08	1.03	0.684867
Rru_A0450	Uncharacterized protein predicted to be involved in DNA repair-like (NCBI)	0.19	1.02	0	96	0.253614
Rru_A0452	Protein of unknown function DUF196 (NCBI)	0.05	4.55	0.04	7.61	0.969275
Rru_A0453	HNH endonuclease (NCBI)	0	17.49	0.01	4.94	0.900323
Rru_A0455	NUDIX hydrolase (NCBI)	-0.08	2.8	-0.01	5.06	0.630773
Rru_A0458	hypothetical protein (NCBI)	0.15	0.51	-0.03	2.78	0.0562085
Rru_A0459	hypothetical protein (NCBI)	0.08	3.66	0.15	0.38	0.726512
Rru_A0460	NADP oxidoreductase, coenzyme F420-dependent (NCBI)	0.16	0.55	0.16	1.56	0.964975
Rru_A0461	Transcriptional Regulator, LysR family (NCBI)	0.02	7.99	-0.05	0.61	0.431311
Rru_A0462	Aldehyde dehydrogenase (NCBI)	0.04	4.38	0.07	0.69	0.717216
Rru_A0463	Alanine racemase-like (NCBI)	0.01	0.37	-0.02	5.6	0.652946
Rru_A0464	hypothetical protein (NCBI)	0.03	9.01	0.1	3.26	0.772366
Rru_A0467	Acetolactate synthase, large subunit, biosynthetic type (NCBI)	-1.95	0.12	-3.46	0.16	0.0116623
Rru_A0469	Ketol-acid reductoisomerase (NCBI)	-2.21	0.23	-3.31	0.08	0.0292884
Rru_A0474	Zinc-containing alcohol dehydrogenase superfamily (NCBI)	-0.1	0.43	-0.06	0.78	0.284493
Rru_A0475	NADH:flavin oxidoreductase/NADH oxidase (NCBI)	0.07	2	0.03	1.91	0.688747
Rru_A0476	OsmC-like protein (NCBI)	0.25	1.11	0.18	1.75	0.791452
Rru_A0477	hypothetical protein (NCBI)	0.07	7.75	0.04	10.07	0.932049
Rru_A0478	Radical SAM (NCBI)	0.03	4.86	-0.01	4.92	0.664108
Rru_A0479	Radical SAM (NCBI)	-0.06	1.11	-0.03	2.3	0.521319
Rru_A0481	hypothetical protein (NCBI)	0.02	4.43	-0.03	3.38	0.560925
Rru_A0482	Protein of unknown function DUF1311 (NCBI)	0.17	1.51	0.03	9.91	0.541722
Rru_A0487	Alpha/beta hydrolase fold (NCBI)	-2.6	0.23	-3.08	0.4	0.572324
Rru_A0488	TonB-dependent receptor (NCBI)	0.03	7.48	-0.07	2.42	0.580479
Rru_A0489	Periplasmic binding protein (NCBI)	0.05	3.28	-0.06	4.88	0.610937
Rru_A0490	transport system permease protein (NCBI)	0.03	9.12	-0.05	3.9	0.712601
Rru_A0492	hypothetical protein (NCBI)	0.01	47.66	0.02	12.42	0.952675
Rru_A0493	Phytoene desaturase (NCBI)	-3.44	0.16	-2.1	0.05	0.014422
Rru_A0494	Squalene/phytoene synthase (NCBI)	-3.29	0.13	-2.79	0.22	0.318301
Rru_A0496	Cyclic nucleotide-binding domain (cNMP-BD) protein (NCBI)	0.45	0.48	0.22	0.62	0.193492
Rru_A0497	ABC transporter component (NCBI)	0.01	46.96	0.23	0.75	0.249817
Rru_A0498	Binding-protein-dependent transport systems inner membrane component (NCBI)	0.02	6.17	0.01	14.45	0.911586
Rru_A0499	Binding-protein-dependent transport systems inner membrane component (NCBI)	0	3.85	0.05	1.71	0.349744
Rru_A0500	extracellular solute-binding protein, family 1 (NCBI)	0.06	0.36	0	22.8	0.330015
Rru_A0502	hypothetical protein (NCBI)	0.07	1.46	0.02	3.41	0.47162
Rru_A0504	Peptidase M23B (NCBI)	-0.08	3.78	-0.06	2.99	0.927793
Rru_A0505	Glycogen debranching enzyme GlgX (NCBI)	-0.13	0.79	-0.31	0.34	0.0961164
Rru_A0506	Glycoside hydrolase (NCBI)	0.03	3	0.1	1.59	0.589006
Rru_A0507	Alpha amylase, catalytic region (NCBI)	-0.01	7.44	0.06	3.15	0.58326
Rru_A0508	Aminotransferase, class IV (NCBI)	0.02	9.52	0.1	1.4	0.533239
Rru_A0511	DEAD/DEAH box helicase (NCBI)	0.12	0.36	0.1	0.39	0.510628
Rru_A0512	hypothetical protein (NCBI)	0.12	0.99	0.03	2.82	0.369925
Rru_A0513	Protein of unknown function DUF952 (NCBI)	0.11	1.72	-0.03	5.2	0.380329
Rru_A0514	Dihydroorotate dehydrogenase 2 (NCBI)	-3.46	0	-2.96	0.16	0.129764
Rru_A0516	GCN5-related N-acetyltransferase (NCBI)	0.17	1.15	0	2113.71	0.443482
Rru_A0518	molybdenum cofactor biosynthesis protein (NCBI)	0.03	6.36	0.16	0.73	0.320189
Rru_A0520	hypothetical protein (NCBI)	0.02	3.86	0.12	0.84	0.243985
Rru_A0521	CheA Signal Transduction Histidine Kinases (STHK) (NCBI)	0.07	0.7	-0.02	4.63	0.203095
Rru_A0522	Response regulator receiver domain protein (CheY) (NCBI)	0.01	1.88	0.11	2.02	0.50298
Rru_A0523	Two component CheB methylesterase (NCBI)	-0.04	1.94	0.06	1.37	0.200454
Rru_A0524	MCP methyltransferase, CheR-type (NCBI)	0.13	2.53	0.16	1.08	0.894648
Rru_A0525	Two component Transcriptional regulator, Winged helix family (NCBI)	-0.19	1.19	0.16	0.76	0.0766601
Rru_A0526	ATPase FliI/YscN (NCBI)	0.01	38.43	-0.03	8.37	0.856097
Rru_A0528	Heat shock protein DnaJ-like (NCBI)	-0.19	0.71	-0.07	2.91	0.447026
Rru_A0532	Cobyrinic acid a,c-diamide synthase (NCBI)	0.03	16.38	-0.23	1.44	0.473491
Rru_A0533	GTP-binding signal recognition particle SRP54, G-domain (NCBI)	-0.01	16.31	0.05	3.34	0.645361
Rru_A0535	Protein of unknown function DUF6, transmembrane (NCBI)	0.02	5.6	-0.07	1.08	0.323975
Rru_A0536	Transcriptional Regulator, AraC family (NCBI)	0.03	4.15	0.02	4.34	0.976922
Rru_A0537	Protein of unknown function DUF955 (NCBI)	-0.47	1.1	-1.71	0.39	0.063547
Rru_A0539	Flagellar biosynthesis protein FlhA (NCBI)	0	34.22	0.05	0.15	0.506054
Rru_A0540	Two Component, Sigma54 Specific, Transcriptional Regulator, Fis family (NCBI)	-0.08	0.96	0.03	3.05	0.190498
Rru_A0541	MotA/TolQ/ExbB proton channel (NCBI)	-0.22	1.08	-0.02	9.82	0.316082
Rru_A0543	hypothetical protein (NCBI)	-0.49	0.41	-0.04	2.22	0.0259091
Rru_A0545	Flagellar FliF M-ring protein (NCBI)	0.07	2.7	0.04	4.83	0.857793
Rru_A0546	hypothetical protein (NCBI)	0.04	1.44	-0.02	1.82	0.203066
Rru_A0547	Flagellar hook capping protein (NCBI)	-0.05	5.31	-0.07	1.82	0.8814
Rru_A0548	Flagellar hook-length control protein (NCBI)	-0.27	0.84	-0.43	0.81	0.522348
Rru_A0549	hypothetical protein (NCBI)	0.02	8.21	-0.05	3.2	0.615274
Rru_A0550	TPR repeat (NCBI)	-0.05	2.52	-0.03	1.96	0.79256
Rru_A0551	TPR domain protein (NCBI)	0.21	0.14	0.07	4.79	0.49346
Rru_A0552	GCN5-related N-acetyltransferase (NCBI)	-0.18	1.67	0.07	1.96	0.258505
Rru_A0555	Nitrogen regulatory protein P-II (GlnB, GlnK) (NCBI)	-0.16	4.06	-0.07	4.16	0.833086
Rru_A0556	Formyltetrahydrofolate deformylase (NCBI)	-2.2	0.05	-0.21	0.85	8.02963e-05
Rru_A0558	Putative diguanylate cyclase/phosphodiesterase (GGDEF & EAL domains) (NCBI)	0.06	3.12	0.12	1.64	0.726616
Rru_A0559	Alpha/beta hydrolase fold (NCBI)	-0.1	1.92	-0.27	0.21	0.192576
Rru_A0560	Cytochrome bd ubiquinol oxidase, subunit I (NCBI)	0.06	2.88	-0.11	2.82	0.453012
Rru_A0561	Cytochrome bd ubiquinol oxidase, subunit II (NCBI)	-0.2	1.2	-0.22	1.44	0.933429
Rru_A0563	Twin-arginine translocation pathway signal (NCBI)	-0.05	0.9	0.1	1.56	0.185992
Rru_A0564	hypothetical protein (NCBI)	-0.06	2.1	-0.05	1.46	0.955594
Rru_A0566	hypothetical protein (NCBI)	-0.41	0.51	-0.17	1.24	0.23669
Rru_A0567	Peptidase U62, modulator of DNA gyrase (NCBI)	-0.32	0.25	0.03	6.26	0.0435486
Rru_A0568	chemotaxis sensory transducer (NCBI)	-0.06	6.73	0.02	12.15	0.783528
Rru_A0569	Chorismate mutase (NCBI)	-0.02	9.25	0.1	1.29	0.36031
Rru_A0573	hypothetical protein (NCBI)	0.04	2.91	0.04	2.45	0.980246
Rru_A0575	Peptidase U62, modulator of DNA gyrase (NCBI)	0.03	3.66	0.08	0.72	0.589014
Rru_A0577	hypothetical protein (NCBI)	-0.02	5.78	-0.12	0.4	0.24549
Rru_A0578	Metallophosphoesterase (NCBI)	0.02	5.99	-0.03	2.97	0.598835
Rru_A0579	Glycosyl transferase, group 1 (NCBI)	0.05	3.43	-0.03	3.41	0.520838
Rru_A0584	inner-membrane translocator (NCBI)	-0.12	1.19	0.08	4.13	0.383526
Rru_A0588	Oligopeptide/dipeptide ABC transporter, ATP-binding protein-like (NCBI)	0.05	3.84	0.14	1.1	0.555953
Rru_A0589	Oligopeptide/dipeptide ABC transporter, ATP-binding protein-like (NCBI)	0.13	0.39	0.14	1	0.925813
Rru_A0590	Binding-protein-dependent transport systems inner membrane component (NCBI)	0.11	3.23	0.04	3.72	0.782429
Rru_A0591	Binding-protein-dependent transport systems inner membrane component (NCBI)	0.04	0.72	0.08	0.48	0.231955
Rru_A0592	extracellular solute-binding protein, family 5 (NCBI)	-0.02	1.82	-0.01	1.89	0.864064
Rru_A0593	Twin-arginine translocation pathway signal (NCBI)	0.06	0.91	-0.03	6.18	0.488146
Rru_A0594	Protein of unknown function UPF0191 (NCBI)	0.01	26.04	0.06	3.25	0.733675
Rru_A0597	Protein of unknown function DUF1526 (NCBI)	-0.03	7.53	-0.09	2.25	0.744981
Rru_A0602	Phosphate uptake regulator, PhoU (NCBI)	0.12	0.55	0.41	0.1	0.0024254
Rru_A0603	Two component Transcriptional regulator, Winged helix family (NCBI)	-0.16	1.07	-0.03	5.95	0.385592
Rru_A0607	Adenine phosphoribosyl transferase (NCBI)	-0.21	0.97	-0.34	0.41	0.393081
Rru_A0608	TRAP transporter solute receptor, TAXI family (NCBI)	-0.07	1.18	-0.02	5.25	0.592574
Rru_A0609	UspA (NCBI)	0.04	4.88	0.18	1.1	0.389364
Rru_A0612	Putative diguanylate cyclase/phosphodiesterase (GGDEF & EAL domains) with PAS/PAC sensor(s) (NCBI)	0	120.14	-0.04	2.24	0.728378
Rru_A0614	hypothetical protein (NCBI)	-1.67	0.32	-1.05	0.26	0.144477
Rru_A0616	photosynthetic complex assembly protein (NCBI)	-1.65	0.29	-0.8	0.26	0.0487458
Rru_A0618	PUCC protein (NCBI)	-2.14	0.36	-1.59	0.49	0.441544
Rru_A0621	Magnesium-chelatase, subunit H (NCBI)	-3.38	0.3	-3.04	0.39	0.724732
Rru_A0624	2-vinyl bacteriochlorophyllide hydratase (NCBI)	-2.25	0.55	-2.3	0.94	0.973179
Rru_A0628	PUCC protein (NCBI)	-0.33	1.1	0.25	1.25	0.104562
Rru_A0629	Geranylgeranyl reductase (NCBI)	-0.33	0.47	0.2	1.52	0.0537882
Rru_A0631	Putative diguanylate cyclase (GGDEF domain) with PAS/PAC sensor domain (NCBI)	-0.07	2.29	-0.03	12.19	0.8458
Rru_A0632	chemotaxis sensory transducer (NCBI)	0.04	1.44	0.02	3.6	0.78032
Rru_A0633	Exonuclease (NCBI)	0.1	1.45	0.07	1.94	0.840576
Rru_A0634	Cyclic nucleotide-binding domain (cNMP-BD) protein (NCBI)	-0.12	0.29	0.01	9.58	0.162049
Rru_A0635	Na+/solute symporter (NCBI)	0.02	4.24	-0.11	0.77	0.150491
Rru_A0636	Protein of unknown function DUF485 (NCBI)	0.03	3.32	0.08	1.2	0.581533
Rru_A0638	hypothetical protein (NCBI)	-0.06	2.22	0.03	6.89	0.568021
Rru_A0640	ABC-2 transporter component (NCBI)	-0.01	13.43	-0.11	0.34	0.120629
Rru_A0643	Protein of unknown function DUF152 (NCBI)	-0.37	1.27	-1	0.2	0.0943572
Rru_A0648	hypothetical protein (NCBI)	-0.06	1.66	-0.06	1.56	0.972467
Rru_A0651	Glutamine amidotransferase class-I (NCBI)	-0.23	1.27	-0.58	0.59	0.25619
Rru_A0654	Multiple antibiotic resistance (MarC)-related proteins (NCBI)	0.09	0.47	0.2	0.8	0.32785
Rru_A0655	Transcriptional Regulator, AsnC family (NCBI)	-0.08	0.42	-0.03	1.75	0.240487
Rru_A0656	delta-1-pyrroline-5-carboxylate dehydrogenase 3 (NCBI)	-0.02	7.08	-0.08	0.64	0.521682
Rru_A0657	Lysine exporter protein (LYSE/YGGA) (NCBI)	-0.04	11.19	-0.08	6.57	0.918721
Rru_A0659	Putative diguanylate cyclase/phosphodiesterase (GGDEF & EAL domains) with Response Regulator Receiver modulation (NCBI)	0.03	3.32	-0.01	19.02	0.739074
Rru_A0660	Periplasmic Sensor Signal Transduction Histidine Kinase (NCBI)	-0.08	3.08	0.08	1.59	0.374674
Rru_A0661	Hly-III related proteins (NCBI)	0.04	6.84	-0.11	1.11	0.444654
Rru_A0664	Signal Transduction Histidine Kinase (NCBI)	0.07	0.81	0.03	2.78	0.580597
Rru_A0666	Multi-sensor Signal Transduction Histidine Kinase (NCBI)	0.03	10.95	-0.09	0.78	0.558385
Rru_A0673	hypothetical protein (NCBI)	0.12	1.29	-0.02	9.97	0.420608
Rru_A0674	Phage integrase (NCBI)	0.1	0.1	0.04	3.42	0.508836
Rru_A0675	hypothetical protein (NCBI)	0.06	1.28	0.09	2.33	0.861678
Rru_A0678	Multi antimicrobial extrusion protein MatE (NCBI)	0.08	0.7	-0.09	4.56	0.509771
Rru_A0681	hypothetical protein (NCBI)	0.12	1.43	-0.15	1.96	0.241981
Rru_A0685	Protein of unknown function DUF81 (NCBI)	0.23	0.97	0.12	3.13	0.665261
Rru_A0690	PAS/PAC Sensor Signal Transduction Histidine Kinase (NCBI)	0.03	3.24	0.04	2.17	0.876614
Rru_A0691	Predicted signal transduction protein (NCBI)	0.01	6.9	0.03	1.7	0.616528
Rru_A0692	Response regulator receiver domain protein (CheY) (NCBI)	-0.08	2.77	0.02	6.61	0.544631
Rru_A0693	Signal Transduction Histidine Kinase (NCBI)	-0.11	1.11	0	12.47	0.254964
Rru_A0695	2-isopropylmalate synthase/homocitrate synthase (NCBI)	-0.08	0.84	-0.06	1.29	0.833574
Rru_A0697	Multi antimicrobial extrusion protein MatE (NCBI)	0.05	0.66	0.17	0.47	0.0888353
Rru_A0698	Lipolytic enzyme (NCBI)	-0.06	3.49	-0.06	3.33	0.965993
Rru_A0699	Plasmid stabilization system (NCBI)	-0.04	1.65	-0.05	1.66	0.854443
Rru_A0702	Molybdate ABC transporter, ATP-binding protein (NCBI)	-0.05	8.13	0	95.15	0.872783
Rru_A0703	Molybdate ABC transporter, permease protein (NCBI)	0.01	20.71	0.27	0.3	0.0644543
Rru_A0704	Molybdenum ABC transporter, periplasmic binding protein (NCBI)	-0.05	3.62	0.03	11.63	0.725948
Rru_A0706	RarD protein (NCBI)	0	58.59	-0.11	0.88	0.516248
Rru_A0715	Mg2+ transporter protein, CorA-like (NCBI)	0.2	0.55	0.21	0.99	0.932863
Rru_A0718	chemotaxis sensory transducer (NCBI)	-0.07	3.05	-0.03	5.21	0.834128
Rru_A0719	hypothetical protein (NCBI)	-0.02	0.69	-0.09	1.53	0.435261
Rru_A0720	Transcriptional Regulator, MarR family (NCBI)	0.1	1.1	0.27	0.58	0.198757
Rru_A0721	Anti-Sigm factor, ChrR (NCBI)	-0.27	0.49	-0.14	0.88	0.283163
Rru_A0723	Amine oxidase (NCBI)	-0.16	0.97	-0.15	0.85	0.904021
Rru_A0724	Protein of unknown function DUF1365 (NCBI)	-0.05	5.5	-0.03	2.26	0.904169
Rru_A0725	Cyclopropane-fatty-acyl-phospholipid synthase (NCBI)	-0.06	0.14	-0.11	0.59	0.280512
Rru_A0726	Major facilitator superfamily MFS_1 (NCBI)	0.18	0.84	0.02	13.57	0.409557
Rru_A0727	hypothetical protein (NCBI)	-0.18	1.11	-0.28	0.84	0.608948
Rru_A0728	hypothetical protein (NCBI)	-0.06	1.79	-0.01	14.76	0.659873
Rru_A0730	hypothetical protein (NCBI)	0.01	4.46	0.06	1.13	0.304068
Rru_A0732	DNA repair protein RadC (NCBI)	-0.12	1.95	-0.04	9.6	0.760053
Rru_A0734	hypothetical protein (NCBI)	-0.1	0.61	-0.12	1.06	0.831411
Rru_A0735	Sugar fermentation stimulation protein (NCBI)	-0.16	0.61	-0.1	1.56	0.589913
Rru_A0739	Nitrilase/cyanide hydratase and apolipoprotein N-acyltransferase (NCBI)	-0.31	0.27	-0.11	1.84	0.176883
Rru_A0740	Protein of unknown function DUF1178 (NCBI)	-0.12	2.63	-0.03	30.92	0.869129
Rru_A0741	Signal Transduction Histidine Kinase (NCBI)	0.17	2.29	0	47.82	0.516446
Rru_A0745	PTSINtr with GAF domain, PtsP (NCBI)	-0.05	2.61	0.1	2.47	0.403287
Rru_A0753	Chaperone clpB (NCBI)	-0.07	2.02	0.05	1.99	0.297435
Rru_A0754	hypothetical protein (NCBI)	-0.13	0.34	-0.07	0.85	0.273458
Rru_A0756	hypothetical protein (NCBI)	-0.13	1.51	-0.28	0.39	0.337392
Rru_A0758	Transcriptional Regulator, AraC family (NCBI)	-0.03	0.41	-0.05	1.85	0.700595
Rru_A0759	Aldo/keto reductase (NCBI)	-0.06	0.87	-0.13	1.19	0.512413
Rru_A0760	hypothetical protein (NCBI)	-0.37	0.75	-0.19	0.54	0.349356
Rru_A0761	Radical SAM (NCBI)	0.01	3.88	0.06	1.43	0.42208
Rru_A0762	Fe-S oxidoreductase (NCBI)	0.05	1.76	-0.06	2.51	0.335418
Rru_A0763	Radical SAM (NCBI)	-0.03	5.09	0.07	1.58	0.417647
Rru_A0764	HesB/YadR/YfhF (NCBI)	-0.3	1.35	-0.1	3.32	0.558199
Rru_A0765	hypothetical protein (NCBI)	-0.01	2.09	0.02	3.53	0.515749
Rru_A0766	Adenosine deaminase (NCBI)	0.05	4.3	0.06	0.36	0.969155
Rru_A0767	ABC transporter component (NCBI)	-0.12	1.48	-0.04	0.56	0.457674
Rru_A0768	Binding-protein-dependent transport systems inner membrane component (NCBI)	-0.08	1.2	0.06	6.59	0.599078
Rru_A0769	extracellular solute-binding protein, family 1 (NCBI)	0.15	1.26	0.07	2.52	0.596601
Rru_A0770	Peptidase M23B (NCBI)	-0.6	0.67	-0.22	0.72	0.202473
Rru_A0771	hypothetical protein (NCBI)	0.08	0.54	0	15.94	0.179824
Rru_A0772	Oxidoreductase/nitrogenase, component 1 (NCBI)	0.13	0.46	0.06	1.17	0.300416
Rru_A0773	Nitrogenase (NCBI)	-0.09	1.48	0.06	2.28	0.246948
Rru_A0774	O-acetylhomoserine/O-acetylserine sulfhydrylase (NCBI)	-0.04	1.27	0	19.93	0.453868
Rru_A0775	2OG-Fe(II) oxygenase (NCBI)	0.1	0.83	0.11	0.92	0.879095
Rru_A0776	Aspartate/tyrosine/aromatic aminotransferase (NCBI)	-0.25	0.88	-0.05	2.06	0.242526
Rru_A0778	Lipoprotein YaeC (NCBI)	0.01	22.82	-0.02	9.08	0.876888
Rru_A0779	extracellular solute-binding protein, family 3 (NCBI)	-0.05	6.77	-0.05	5.16	0.981348
Rru_A0780	Binding-protein-dependent transport systems inner membrane component (NCBI)	0.07	1.46	0.08	0.06	0.894147
Rru_A0781	Amino acid ABC transporter, permease protein, 3-TM region, His/Glu/Gln/Arg/opine (NCBI)	0.08	0.78	0.21	0.66	0.208931
Rru_A0783	hypothetical protein (NCBI)	-0.15	0.26	0.07	0.53	0.00224824
Rru_A0784	O-acetylhomoserine/O-acetylserine sulfhydrylase (NCBI)	-0.01	18.6	-0.02	4.66	0.921772
Rru_A0786	Cystathionine gamma-synthase (NCBI)	0.03	2.19	0.06	2.22	0.770197
Rru_A0787	cysteine synthase (NCBI)	-0.06	3.82	-0.04	4.2	0.91619
Rru_A0790	Phenylacetate--CoA ligase (NCBI)	-0.06	1.22	-0.06	0.87	0.957201
Rru_A0791	NLPA lipoprotein (NCBI)	-0.19	0.85	-0.15	0.35	0.701148
Rru_A0792	Serine O-acetyltransferase (NCBI)	0.02	5.3	0.05	2.93	0.808295
Rru_A0793	Nitrogenase (NCBI)	0.03	1.39	-0.02	3.46	0.315844
Rru_A0794	Nitrogenase (NCBI)	0.04	3.36	-0.02	2.65	0.536643
Rru_A0795	Nitrogenase iron protein (NCBI)	-0.08	1	-0.06	1.56	0.877429
Rru_A0797	major facilitator transporter superfamily MFS_1 (NCBI)	-0.02	4.74	0.02	4.15	0.616395
Rru_A0798	7-keto-8-aminopelargonate synthetase and related enzymes-like (NCBI)	-0.03	4.25	0.1	1.61	0.326414
Rru_A0799	extracellular solute-binding protein, family 5 (NCBI)	-0.11	1.84	-0.1	2.82	0.951649
Rru_A0800	Binding-protein-dependent transport systems inner membrane component (NCBI)	-0.14	1.37	-0.08	1.52	0.639809
Rru_A0802	ABC transporter component (NCBI)	0.06	3.51	0.22	1.06	0.447534
Rru_A0804	Transcriptional Regulator, LysR family (NCBI)	0.1	1	0.1	1.84	0.951254
Rru_A0805	conjugal transfer protein (NCBI)	-0.08	0.72	-0.04	5.11	0.757672
Rru_A0807	Conjugal transfer protein TrbC (NCBI)	-0.2	0.28	-0.09	1.02	0.126196
Rru_A0808	type II secretion system protein E (NCBI)	-0.17	1.61	-0.23	0.74	0.765492
Rru_A0809	hypothetical protein (NCBI)	0.02	5.54	0.03	3.79	0.962361
Rru_A0810	hypothetical protein (NCBI)	0.13	0.51	0.02	5	0.13767
Rru_A0812	ND	0.07	4.17	0.13	1.48	0.7587
Rru_A0813	ND	0.04	6.21	0.11	1.82	0.765957
Rru_A0814	hypothetical protein (NCBI)	-0.01	8.96	0.15	1.11	0.217376
Rru_A0816	hypothetical protein (NCBI)	0.02	5.62	0	234.04	0.8053
Rru_A0818	hypothetical protein (NCBI)	0.13	1.73	-0.23	1.57	0.21504
Rru_A0819	Asparagine synthase (NCBI)	-0.09	2.17	-0.03	1	0.64146
Rru_A0820	HPr kinase (NCBI)	-0.29	0.25	0.03	5.25	0.0297385
Rru_A0821	hypothetical protein (NCBI)	0.02	6.38	-0.03	7.03	0.75667
Rru_A0823	Cupin region (NCBI)	-0.02	8.67	-0.06	5.05	0.838108
Rru_A0827	hypothetical protein (NCBI)	0.03	7.77	-0.1	0.54	0.395442
Rru_A0828	CRISPR-associated helicase Cas3, core (NCBI)	-0.11	0.32	-0.03	1.16	0.0649832
Rru_A0830	CRISPR-associated protein, CT1133 (NCBI)	0.08	1.62	0.03	3.75	0.710087
Rru_A0831	CRISPR-associated protein TM1801 (NCBI)	0.09	0.75	0.05	2.82	0.747365
Rru_A0832	Protein of unknown function DUF83 (NCBI)	0.29	1.94	0.09	3.31	0.60751
Rru_A0833	Protein of unknown function DUF48 (NCBI)	-0.01	21.77	-0.01	2.32	0.950759
Rru_A0836	hypothetical protein (NCBI)	0.4	0.46	0.27	0.49	0.381152
Rru_A0837	Leucine-rich repeat (NCBI)	-0.06	1.35	-0.03	1.71	0.704629
Rru_A0838	TonB-dependent receptor (NCBI)	-0.01	10.01	0.02	2.18	0.577154
Rru_A0839	Transcriptional Regulator, AraC family (NCBI)	-0.2	0.78	-0.11	0.27	0.407451
Rru_A0840	Major facilitator superfamily MFS_1 (NCBI)	-0.09	1.44	0.01	18.39	0.50302
Rru_A0841	Transcriptional Regulator, AraC family (NCBI)	-0.01	13.63	-0.09	2.34	0.6575
Rru_A0843	ABC transporter component (NCBI)	0.08	6.03	-0.01	26.77	0.795002
Rru_A0845	TonB-dependent siderophore receptor (NCBI)	0.01	7.9	-0.01	1.8	0.646092
Rru_A0846	hypothetical protein (NCBI)	0.03	9.55	0.05	2.75	0.909045
Rru_A0850	hypothetical protein (NCBI)	-0.02	12.37	-0.07	2.14	0.79204
Rru_A0853	hypothetical protein (NCBI)	-0.21	1.18	0.01	32.53	0.282978
Rru_A0855	Asparagine synthase (NCBI)	-0.02	10.87	0.07	1.59	0.523232
Rru_A0857	Sulfotransferase (NCBI)	-0.21	0.43	-0.05	6.14	0.387573
Rru_A0858	Drug resistance transporter EmrB/QacA subfamily (NCBI)	0.06	1.24	-0.19	1.34	0.182089
Rru_A0859	Secretion protein HlyD (NCBI)	-0.19	0.97	-0.11	2.33	0.718121
Rru_A0860	RND efflux system, outer membrane lipoprotein, NodT (NCBI)	0.03	4.71	0.15	0.6	0.315882
Rru_A0862	Transcriptional Regulator, AraC family (NCBI)	0	42.15	0.07	4.87	0.782067
Rru_A0863	ABC transporter, transmembrane region (NCBI)	-0.02	6.67	-0.14	2.06	0.577862
Rru_A0864	ABC transporter, transmembrane region (NCBI)	0.06	1.77	0.02	8.49	0.807052
Rru_A0865	TonB-dependent receptor (NCBI)	-0.03	2.36	0.02	2.47	0.374091
Rru_A0866	Major facilitator superfamily MFS_1 (NCBI)	-0.16	0.36	0.06	0.68	0.00568053
Rru_A0867	Peptidase C14, caspase catalytic subunit p20 (NCBI)	-0.14	0.3	0.07	0.79	0.00600832
Rru_A0868	peptidase C14, caspase catalytic subunit p20 (NCBI)	-0.02	7.88	-0.06	1.74	0.77349
Rru_A0869	hypothetical protein (NCBI)	-0.1	0.31	-0.02	6	0.341549
Rru_A0870	OmpA/MotB (NCBI)	0.01	24.45	-0.16	2.58	0.566826
Rru_A0871	hypothetical protein (NCBI)	0	30.51	-0.08	0.8	0.303112
Rru_A0873	hypothetical protein (NCBI)	-0.04	3.93	0.03	4.52	0.592326
Rru_A0877	hypothetical protein (NCBI)	0.15	0.64	0.02	7.09	0.312936
Rru_A0879	Transcriptional Regulator, AraC family (NCBI)	-0.04	3.06	-0.05	0.76	0.843863
Rru_A0880	TonB-dependent receptor (NCBI)	0.06	2.24	0.06	0.73	0.99018
Rru_A0881	ABC transporter component (NCBI)	0.11	0.79	-0.07	1.72	0.105436
Rru_A0882	ABC transporter, transmembrane region (NCBI)	0.09	0.62	-0.01	5.38	0.128282
Rru_A0883	Sigma-24 (FecI) (NCBI)	-0.02	6.9	-0.1	1.3	0.520092
Rru_A0885	TonB-dependent siderophore receptor (NCBI)	-0.09	0.81	-0.03	1.66	0.317896
Rru_A0886	Hydrophobe/amphiphile efflux-1 HAE1 (NCBI)	-0.03	5.17	0.03	0.74	0.536992
Rru_A0887	Secretion protein HlyD (NCBI)	-0.01	13.77	0.2	0.43	0.135292
Rru_A0888	Transcriptional Regulator, TetR family (NCBI)	-0.18	0.31	-0.08	0.71	0.1069
Rru_A0892	stress protein (NCBI)	-0.12	0.16	-0.75	1.89	0.486565
Rru_A0895	putative transcriptional regulator (NCBI)	0.01	16.33	0.04	1.02	0.741905
Rru_A0896	hypothetical protein (NCBI)	0.08	0.7	0.01	10.29	0.456096
Rru_A0898	ATP/GTP-binding protein (NCBI)	-0.19	0.86	-0.05	5.09	0.426377
Rru_A0899	hypothetical protein (NCBI)	0.1	3.73	-0.12	2.31	0.459964
Rru_A0900	hypothetical protein (NCBI)	0.01	35.95	-0.38	0.54	0.293133
Rru_A0901	hypothetical protein (NCBI)	0.08	0.36	0.18	0.86	0.34473
Rru_A0902	Peptidase C56, PfpI (NCBI)	-0.02	4.85	-0.06	2.79	0.715183
Rru_A0903	Pyruvate formate-lyase (NCBI)	0	9.68	-0.01	3.1	0.633282
Rru_A0906	polyhedral shell protein, EutL/PduB type (NCBI)	0.12	2.75	-0.11	1.68	0.348861
Rru_A0909	Propanediol utilization protein (NCBI)	0.13	0.52	0.16	0.93	0.767362
Rru_A0910	ethanolamine utilization protein eutJ (NCBI)	0.03	5.66	-0.09	3.61	0.601703
Rru_A0911	hypothetical protein (NCBI)	-0.07	11.33	-0.1	2.11	0.947018
[truncated: 1,615 more rows]
